# Supplementary material for: A database of marine larval fish assemblages in Australian temperate and subtropical waters
Source: Sci Data. 2018 Oct 16;5:180207. doi: 10.1038/sdata.2018.207 (PMC6190743; doi:10.1038/sdata.2018.207)
Supplement: Supplementary file 1 [file sdata2018207-isa1.zip]

Archive with 3 entries (3 files):
- i_Investigation.txt
- s_Smith_study.txt
- a_Smith_assay.txt
