# Supplementary material for: A database of marine larval fish assemblages in Australian temperate and subtropical waters
Source: Sci Data. 2018 Oct 16;5:180207. doi: 10.1038/sdata.2018.207 (PMC6190743; doi:10.1038/sdata.2018.207)
Supplement: Supplementary file 1 [file sdata2018207-isa1.zip › i_Investigation.txt]

# Investigation File generated for Scientific Data with Investigation File Authoring Tool version 0.1.0 on 03/09/2018 - This metadata file is CC0
ONTOLOGY SOURCE REFERENCE
Term Source Name	UBERON	GAZ	UO	ERO	OBI	VO	ENVO	NCIT	EFO
Term Source File	http://data.bioontology.org/ontologies/UBERON	http://data.bioontology.org/ontologies/GAZ	http://data.bioontology.org/ontologies/UO	http://data.bioontology.org/ontologies/ERO	http://data.bioontology.org/ontologies/OBI	http://data.bioontology.org/ontologies/VO	http://data.bioontology.org/ontologies/ENVO	http://data.bioontology.org/ontologies/NCIT	http://data.bioontology.org/ontologies/EFO
Term Source Version	releases/2014-06-15	$Revision: 1.512 $	unknown	2013-08-02	2014-08-18	Vision Release; 1.0.788		17.06d	2.99
Term Source Description	Uber Anatomy Ontology	Gazetteer	Units of Measurement Ontology	Eagle-I Research Resource Ontology	Ontology for Biomedical Investigations	Vaccine Ontology	Environment Ontology	National Cancer Institute Thesaurus	Experimental Factor Ontology
INVESTIGATION
Investigation Identifier
Investigation Title
Investigation Description
Investigation Submission Date
Investigation Public Release Date
INVESTIGATION PUBLICATIONS
Investigation PubMed ID
Investigation Publication DOI
Investigation Publication Author List
Investigation Publication Title
Investigation Publication Status
Investigation Publication Status Term Accession Number
Investigation Publication Status Term Source REF
INVESTIGATION CONTACTS
Investigation Person Last Name
Investigation Person Mid Initials
Investigation Person First Name
Investigation Person Address
Investigation Person Phone
Investigation Person Fax
Investigation Person Email
Investigation Person Affiliation
Investigation Person Roles
Investigation Person Roles Term Accession Number
Investigation Person Roles Term Source REF
STUDY
Study Identifier	10.1038/sdata.2018.207
Study Title	A database of marine larval fish assemblages in Australian temperate and subtropical waters
Study Submission Date	23/04/2018
Study Public Release Date	16/10/2018
Study Description	http://www.nature.com/articles/sdata2018207#abstract
Study File Name	s_Smith_study.txt
Comment[Subject Keywords]	//;//;//;//
Comment[Manuscript Licence]	CC BY-4.0
Comment[Experimental Metadata Licence]	CC0
Comment[Supplementary Information File Name]	
Comment[Supplementary Information File Type]	x-zip-compressed
Comment[Supplementary Information File URL]	http://www.nature.com/articles/sdata2018207#supplementary-information
Comment[Data Repository]	Australian Ocean Data Network
Comment[Data Record Accession]	doi:10.4225/69/5ab33c62f9c52
Comment[Data Record URI]	http://dx.doi.org/10.4225/69/5ab33c62f9c52
STUDY DESIGN DESCRIPTORS
Study Design Type	database creation objective	data integration objective	biodiversity assessment objective
Study Design Type Term Accession Number	http://www.ebi.ac.uk/efo/swo/SWO_0000509	ERO:0100092	OBI:0001969
Study Design Type Term Source REF	ERO	ERO	OBI
STUDY PUBLICATIONS
Study PubMed ID
Study Publication DOI
Study Publication Author List
Study Publication Title
Study Publication Status
Study Publication Status Term Accession Number
Study Publication Status Term Source REF
STUDY FACTORS
Study Factor Name	date	time	temperature	gear depth	latitude	longitude
Study Factor Type	specimen collection time measurement datum	specimen collection time measurement datum	temperature	depth	geographic location	geographic location
Study Factor Type Term Accession Number	OBI:0001619	OBI:0001619	PATO:0000146	PATO:0001595	GAZ:00000448	GAZ:00000448
Study Factor Type Term Source REF	OBI	VO	OBI	ENVO	OBI	OBI
STUDY ASSAYS
Study Assay Measurement Type	Taxon
Study Assay Measurement Type Term Accession Number	NCIT:C40098
Study Assay Measurement Type Term Source REF	NCIT
Study Assay Technology Type	digital curation
Study Assay Technology Type Term Accession Number	OBI:0302914
Study Assay Technology Type Term Source REF	OBI
Study Assay Technology Platform	""
Study Assay File Name	a_Smith_assay.txt
STUDY PROTOCOLS
Study Protocol Name	Larval fish sampling	Larval fish identification	Taxonomic resolution
Study Protocol Type	specimen collection process	visual observation method	labelling protocol
Study Protocol Type Term Accession Number	OBI:0000659	ERO:0001322	http://www.ebi.ac.uk/efo/EFO_0003808
Study Protocol Type Term Source REF	EFO	ERO	EFO
Study Protocol Description			
Study Protocol URI	""	""	""
Study Protocol Version			
Study Protocol Parameters Name	""	""	""
Study Protocol Parameters Name Term Accession Number	""	""	""
Study Protocol Parameters Name Term Source REF	""	""	""
Study Protocol Components Name	""	""	""
Study Protocol Components Type	""	""	""
Study Protocol Components Type Term Accession Number	""	""	""
Study Protocol Components Type Term Source REF	""	""	""
STUDY CONTACTS
Study Person Last Name	Smith	Miskiewicz	Beckley	Everett	Garcia	Gray	Holliday	Jordan	Keane	Lara-Lopez	Leis	Matis	Muhling	Neira	Richardson	Smith	Swadling	Syahailatua	Taylor	van Ruth	Ward	Suthers
Study Person First Name	James A.	Anthony G.	Lynnath E.	Jason D.	Valquíria	Charles A.	David	Alan R.	John	Ana	Jeffrey M.	Paloma A.	Barbara A.	Francisco J.	Anthony J.	Kimberley A.	Kerrie M.	Augy	Matthew D.	Paul D.	Tim M.	Iain M.
Study Person Mid Initials																						
Study Person Email	james.smith@unsw.edu.au	""	""	""	""	""	""	""	""	""	""	""	""	""	""	""	""	""	""	""	""	i.suthers@unsw.edu.au
Study Person Phone																						
Study Person Fax																						
Study Person Address																						
Study Person Affiliation	School of Biological, Earth, and Environmental Sciences, University of New South Wales, Sydney, NSW 2052, Australia	School of Biological, Earth, and Environmental Sciences, University of New South Wales, Sydney, NSW 2052, Australia	Environmental and Conservation Sciences, School of Veterinary and Life Sciences, Murdoch University, Murdoch, WA 6150, Australia	School of Biological, Earth, and Environmental Sciences, University of New South Wales, Sydney, NSW 2052, Australia	Laboratório de Biologia e Cultivo de Peixes de Água Doce, Programa de Pós-Graduação em Aquicultura, Universidade Federal de Santa Catarina, Florianópolis, 88040-900, Brazil	School of Biological, Earth, and Environmental Sciences, University of New South Wales, Sydney, NSW 2052, Australia	Environmental and Conservation Sciences, School of Veterinary and Life Sciences, Murdoch University, Murdoch, WA 6150, Australia	NSW Department of Primary Industries, PO Box 4297, Coffs Harbour, NSW 2450, Australia	Institute of Marine and Antarctic Studies, University of Tasmania, Hobart, TAS 7001, Australia	Institute of Marine and Antarctic Studies, University of Tasmania, Hobart, TAS 7001, Australia	Ichthyology, Australian Museum Research Institute, Sydney, NSW 2010, Australia	School of Biological Sciences, University of Sydney, Sydney, NSW 2006, Australia	Environmental and Conservation Sciences, School of Veterinary and Life Sciences, Murdoch University, Murdoch, WA 6150, Australia	Marscco Marine Sciences Consulting, Blackmans Bay, TAS 7052, Australia	CSIRO Marine and Atmospheric Research, Ecosciences Precinct, Brisbane, QLD 4102, Australia	Department of Primary Industries and Regional Development, 39 Northside Drive, Hillarys, WA 6025, Australia	Institute of Marine and Antarctic Studies, University of Tasmania, Hobart, TAS 7001, Australia	Centre for Deep-Sea Research, Indonesian Institute of Sciences, JI. Y. Syaranamual, Poka, Ambon 97233, Indonesia	School of Biological, Earth, and Environmental Sciences, University of New South Wales, Sydney, NSW 2052, Australia	South Australian Research and Development Institute (Aquatic Sciences), PO Box 120, Henley Beach, Adelaide, SA 5022, Australia	South Australian Research and Development Institute (Aquatic Sciences), PO Box 120, Henley Beach, Adelaide, SA 5022, Australia	School of Biological, Earth, and Environmental Sciences, University of New South Wales, Sydney, NSW 2052, Australia
Study Person Roles																						
Study Person Roles Term Accession Number																						
Study Person Roles Term Source REF																						
Comment[Study Person ORCID]												0000-0003-3675-3576						0000-0003-0638-3535				
Comment[Funder]																						
Comment[FundRef ID]																						
Comment[Funder Term Source REF]																						
Comment[Grant Identifier]																						
