# Supplementary material for: A database of marine larval fish assemblages in Australian temperate and subtropical waters
Source: Sci Data. 2018 Oct 16;5:180207. doi: 10.1038/sdata.2018.207 (PMC6190743; doi:10.1038/sdata.2018.207)
Supplement: Supplementary file 1 [file sdata2018207-isa1.zip › s_Smith_study.txt]

Source Name	Characteristics[project name]	Characteristics[project id]	Characteristics[tow id]	Characteristics[development stage]	Term Source REF	Term Accession Number	Characteristics[geographical location]	Term Source REF	Term Accession Number	Comment[specific location]	Characteristics[environment type]	Term Source REF	Term Accession Number	Characteristics[latitude]	Unit	Term Source REF	Term Accession Number	Characteristics[longitude]	Unit	Term Source REF	Term Accession Number	Characteristics[gear depth]	Unit	Term Source REF	Term Accession Number	Protocol REF	Sample Name	Factor Value[date]	Factor Value[time]	Factor Value[temperature]	Factor Value[gear depth]	Factor Value[latitude]	Factor Value[longitude]
Project Sprightly_83	Sprightly_83	P1	P1_1	larval stage	UBERON	UBERON:0000069	New South Wales	GAZ	GAZ:00002793		ocean biome	ENVO	ENVO:01000048	-33.95	degree	UO	UO:0000185	151.8666667	degree	UO	UO:0000185	180	meter	UO	UO:0000008	Larval fish sampling	SP1-1	1983-01-01	Day	22.2	180	-33.95	151.8666667
Project Sprightly_83	Sprightly_83	P1	P1_2	larval stage	UBERON	UBERON:0000069	New South Wales	GAZ	GAZ:00002793		ocean biome	ENVO	ENVO:01000048	-33.98333333	degree	UO	UO:0000185	152.1	degree	UO	UO:0000185	180	meter	UO	UO:0000008	Larval fish sampling	SP1-2	1983-01-01	Night	24.3	180	-33.98333333	152.1
Project Sprightly_83	Sprightly_83	P1	P1_3	larval stage	UBERON	UBERON:0000069	New South Wales	GAZ	GAZ:00002793		ocean biome	ENVO	ENVO:01000048	-34	degree	UO	UO:0000185	151.9833333	degree	UO	UO:0000185	250	meter	UO	UO:0000008	Larval fish sampling	SP1-3	1983-01-01	Night	22.2	250	-34	151.9833333
Project Sprightly_83	Sprightly_83	P1	P1_4	larval stage	UBERON	UBERON:0000069	New South Wales	GAZ	GAZ:00002793		ocean biome	ENVO	ENVO:01000048	-34.01666667	degree	UO	UO:0000185	151.8833333	degree	UO	UO:0000185	165	meter	UO	UO:0000008	Larval fish sampling	SP1-4	1983-01-01	Night	21.8	165	-34.01666667	151.8833333
Project Sprightly_83	Sprightly_83	P1	P1_5	larval stage	UBERON	UBERON:0000069	New South Wales	GAZ	GAZ:00002793		ocean biome	ENVO	ENVO:01000048	-34	degree	UO	UO:0000185	151.8	degree	UO	UO:0000185	150	meter	UO	UO:0000008	Larval fish sampling	SP1-5	1983-01-01	Night	21.8	150	-34	151.8
Project Sprightly_83	Sprightly_83	P1	P1_6	larval stage	UBERON	UBERON:0000069	New South Wales	GAZ	GAZ:00002793		ocean biome	ENVO	ENVO:01000048	-33.98333333	degree	UO	UO:0000185	151.65	degree	UO	UO:0000185	210	meter	UO	UO:0000008	Larval fish sampling	SP1-6	1983-01-01	Night	21.1	210	-33.98333333	151.65
Project Sprightly_83	Sprightly_83	P1	P1_7	larval stage	UBERON	UBERON:0000069	New South Wales	GAZ	GAZ:00002793		ocean biome	ENVO	ENVO:01000048	-34	degree	UO	UO:0000185	151.5666667	degree	UO	UO:0000185	170	meter	UO	UO:0000008	Larval fish sampling	SP1-7	1983-01-01	Night	21.5	170	-34	151.5666667
Project Sprightly_83	Sprightly_83	P1	P1_8	larval stage	UBERON	UBERON:0000069	New South Wales	GAZ	GAZ:00002793		ocean biome	ENVO	ENVO:01000048	-33.98333333	degree	UO	UO:0000185	151.35	degree	UO	UO:0000185	140	meter	UO	UO:0000008	Larval fish sampling	SP1-8	1983-01-01	Night	21.7	140	-33.98333333	151.35
Project Sprightly_83	Sprightly_83	P1	P1_9	larval stage	UBERON	UBERON:0000069	New South Wales	GAZ	GAZ:00002793		ocean biome	ENVO	ENVO:01000048	-33.1	degree	UO	UO:0000185	152.8	degree	UO	UO:0000185	220	meter	UO	UO:0000008	Larval fish sampling	SP1-9	1983-01-01	Night	21.8	220	-33.1	152.8
Project Sprightly_83	Sprightly_83	P1	P1_10	larval stage	UBERON	UBERON:0000069	New South Wales	GAZ	GAZ:00002793		ocean biome	ENVO	ENVO:01000048	-33.01666667	degree	UO	UO:0000185	152.7666667	degree	UO	UO:0000185	189	meter	UO	UO:0000008	Larval fish sampling	SP1-10	1983-01-01	Night	24	189	-33.01666667	152.7666667
Project Sprightly_83	Sprightly_83	P1	P1_11	larval stage	UBERON	UBERON:0000069	New South Wales	GAZ	GAZ:00002793		ocean biome	ENVO	ENVO:01000048	-33	degree	UO	UO:0000185	152.6333333	degree	UO	UO:0000185	150	meter	UO	UO:0000008	Larval fish sampling	SP1-11	1983-01-01	Night	25	150	-33	152.6333333
Project Sprightly_83	Sprightly_83	P1	P1_12	larval stage	UBERON	UBERON:0000069	New South Wales	GAZ	GAZ:00002793		ocean biome	ENVO	ENVO:01000048	-33.03333333	degree	UO	UO:0000185	152.5	degree	UO	UO:0000185	180	meter	UO	UO:0000008	Larval fish sampling	SP1-12	1983-01-01	Night	25.4	180	-33.03333333	152.5
Project Sprightly_83	Sprightly_83	P1	P1_13	larval stage	UBERON	UBERON:0000069	New South Wales	GAZ	GAZ:00002793		ocean biome	ENVO	ENVO:01000048	-33.03333333	degree	UO	UO:0000185	152.4666667	degree	UO	UO:0000185	154	meter	UO	UO:0000008	Larval fish sampling	SP1-13	1983-01-01	Night	25.5	154	-33.03333333	152.4666667
Project Sprightly_83	Sprightly_83	P1	P1_14	larval stage	UBERON	UBERON:0000069	New South Wales	GAZ	GAZ:00002793		ocean biome	ENVO	ENVO:01000048	-32.98333333	degree	UO	UO:0000185	152.0166667	degree	UO	UO:0000185	55	meter	UO	UO:0000008	Larval fish sampling	SP1-14	1983-01-01	Night	22.7	55	-32.98333333	152.0166667
Project Sprightly_83	Sprightly_83	P1	P1_15	larval stage	UBERON	UBERON:0000069	New South Wales	GAZ	GAZ:00002793		ocean biome	ENVO	ENVO:01000048	-32.08333333	degree	UO	UO:0000185	153.0833333	degree	UO	UO:0000185	135	meter	UO	UO:0000008	Larval fish sampling	SP1-15	1983-01-01	Day	26.1	135	-32.08333333	153.0833333
Project Sprightly_83	Sprightly_83	P1	P1_16	larval stage	UBERON	UBERON:0000069	New South Wales	GAZ	GAZ:00002793		ocean biome	ENVO	ENVO:01000048	-32.08333333	degree	UO	UO:0000185	153.15	degree	UO	UO:0000185	130	meter	UO	UO:0000008	Larval fish sampling	SP1-16	1983-01-01	Day	26	130	-32.08333333	153.15
Project Sprightly_83	Sprightly_83	P1	P1_17	larval stage	UBERON	UBERON:0000069	New South Wales	GAZ	GAZ:00002793		ocean biome	ENVO	ENVO:01000048	-32	degree	UO	UO:0000185	153.3333333	degree	UO	UO:0000185	190	meter	UO	UO:0000008	Larval fish sampling	SP1-17	1983-01-01	Night	26	190	-32	153.3333333
Project Sprightly_83	Sprightly_83	P1	P1_18	larval stage	UBERON	UBERON:0000069	New South Wales	GAZ	GAZ:00002793		ocean biome	ENVO	ENVO:01000048	-31.98333333	degree	UO	UO:0000185	153.25	degree	UO	UO:0000185	110	meter	UO	UO:0000008	Larval fish sampling	SP1-18	1983-01-01	Night	25.7	110	-31.98333333	153.25
Project Sprightly_83	Sprightly_83	P1	P1_19	larval stage	UBERON	UBERON:0000069	New South Wales	GAZ	GAZ:00002793		ocean biome	ENVO	ENVO:01000048	-31.98333333	degree	UO	UO:0000185	153.1666667	degree	UO	UO:0000185	180	meter	UO	UO:0000008	Larval fish sampling	SP1-19	1983-01-01	Night	25.9	180	-31.98333333	153.1666667
Project Sprightly_83	Sprightly_83	P1	P1_20	larval stage	UBERON	UBERON:0000069	New South Wales	GAZ	GAZ:00002793		ocean biome	ENVO	ENVO:01000048	-31.98333333	degree	UO	UO:0000185	153.1333333	degree	UO	UO:0000185	250	meter	UO	UO:0000008	Larval fish sampling	SP1-20	1983-01-01	Night	25.8	250	-31.98333333	153.1333333
Project Sprightly_83	Sprightly_83	P1	P1_21	larval stage	UBERON	UBERON:0000069	New South Wales	GAZ	GAZ:00002793		ocean biome	ENVO	ENVO:01000048	-31.98333333	degree	UO	UO:0000185	153.0833333	degree	UO	UO:0000185	205	meter	UO	UO:0000008	Larval fish sampling	SP1-21	1983-01-01	Night	25.7	205	-31.98333333	153.0833333
Project Sprightly_83	Sprightly_83	P1	P1_22	larval stage	UBERON	UBERON:0000069	New South Wales	GAZ	GAZ:00002793		ocean biome	ENVO	ENVO:01000048	-31.98333333	degree	UO	UO:0000185	152.8666667	degree	UO	UO:0000185	100	meter	UO	UO:0000008	Larval fish sampling	SP1-22	1983-01-01	Night	22.5	100	-31.98333333	152.8666667
Project Sprightly_83	Sprightly_83	P1	P1_23	larval stage	UBERON	UBERON:0000069	New South Wales	GAZ	GAZ:00002793		ocean biome	ENVO	ENVO:01000048	-31.98333333	degree	UO	UO:0000185	152.7333333	degree	UO	UO:0000185	44	meter	UO	UO:0000008	Larval fish sampling	SP1-23	1983-01-01	Night	22.2	44	-31.98333333	152.7333333
Project Sprightly_83	Sprightly_83	P1	P1_24	larval stage	UBERON	UBERON:0000069	New South Wales	GAZ	GAZ:00002793		ocean biome	ENVO	ENVO:01000048	-32.01666667	degree	UO	UO:0000185	152.7166667	degree	UO	UO:0000185	55	meter	UO	UO:0000008	Larval fish sampling	SP1-24	1983-01-01	Day	21.3	55	-32.01666667	152.7166667
Project Sprightly_83	Sprightly_83	P1	P1_25	larval stage	UBERON	UBERON:0000069	New South Wales	GAZ	GAZ:00002793		ocean biome	ENVO	ENVO:01000048	-32	degree	UO	UO:0000185	152.85	degree	UO	UO:0000185	100	meter	UO	UO:0000008	Larval fish sampling	SP1-25	1983-01-01	Day	22.2	100	-32	152.85
Project Sprightly_83	Sprightly_83	P1	P1_26	larval stage	UBERON	UBERON:0000069	New South Wales	GAZ	GAZ:00002793		ocean biome	ENVO	ENVO:01000048	-31	degree	UO	UO:0000185	153.6166667	degree	UO	UO:0000185	195	meter	UO	UO:0000008	Larval fish sampling	SP1-26	1983-01-01	Night	24.5	195	-31	153.6166667
Project Sprightly_83	Sprightly_83	P1	P1_27	larval stage	UBERON	UBERON:0000069	New South Wales	GAZ	GAZ:00002793		ocean biome	ENVO	ENVO:01000048	-31	degree	UO	UO:0000185	153.55	degree	UO	UO:0000185	175	meter	UO	UO:0000008	Larval fish sampling	SP1-27	1983-01-01	Night	24.5	175	-31	153.55
Project Sprightly_83	Sprightly_83	P1	P1_28	larval stage	UBERON	UBERON:0000069	New South Wales	GAZ	GAZ:00002793		ocean biome	ENVO	ENVO:01000048	-31	degree	UO	UO:0000185	153.4833333	degree	UO	UO:0000185	235	meter	UO	UO:0000008	Larval fish sampling	SP1-28	1983-01-01	Night	24.9	235	-31	153.4833333
Project Sprightly_83	Sprightly_83	P1	P1_29	larval stage	UBERON	UBERON:0000069	New South Wales	GAZ	GAZ:00002793		ocean biome	ENVO	ENVO:01000048	-31	degree	UO	UO:0000185	153.3666667	degree	UO	UO:0000185	180	meter	UO	UO:0000008	Larval fish sampling	SP1-29	1983-01-01	Night	24.9	180	-31	153.3666667
Project Sprightly_83	Sprightly_83	P1	P1_30	larval stage	UBERON	UBERON:0000069	New South Wales	GAZ	GAZ:00002793		ocean biome	ENVO	ENVO:01000048	-30.98333333	degree	UO	UO:0000185	153.3	degree	UO	UO:0000185	180	meter	UO	UO:0000008	Larval fish sampling	SP1-30	1983-01-01	Night	24.5	180	-30.98333333	153.3
Project Sprightly_83	Sprightly_83	P1	P1_31	larval stage	UBERON	UBERON:0000069	New South Wales	GAZ	GAZ:00002793		ocean biome	ENVO	ENVO:01000048	-30.96666667	degree	UO	UO:0000185	153.25	degree	UO	UO:0000185	0	meter	UO	UO:0000008	Larval fish sampling	SP1-31	1983-01-01	Night	24.5	0	-30.96666667	153.25
Project Sprightly_83	Sprightly_83	P1	P1_32	larval stage	UBERON	UBERON:0000069	New South Wales	GAZ	GAZ:00002793		ocean biome	ENVO	ENVO:01000048	-31.01666667	degree	UO	UO:0000185	153.15	degree	UO	UO:0000185	90	meter	UO	UO:0000008	Larval fish sampling	SP1-32	1983-01-01	Night	24.6	90	-31.01666667	153.15
Project Sprightly_83	Sprightly_83	P1	P1_33	larval stage	UBERON	UBERON:0000069	New South Wales	GAZ	GAZ:00002793		ocean biome	ENVO	ENVO:01000048	-31.01666667	degree	UO	UO:0000185	153.0833333	degree	UO	UO:0000185	30	meter	UO	UO:0000008	Larval fish sampling	SP1-33	1983-01-01	Night	24.2	30	-31.01666667	153.0833333
Project Sprightly_83	Sprightly_83	P1	P1_34	larval stage	UBERON	UBERON:0000069	New South Wales	GAZ	GAZ:00002793		ocean biome	ENVO	ENVO:01000048	-30.01666667	degree	UO	UO:0000185	153.55	degree	UO	UO:0000185	250	meter	UO	UO:0000008	Larval fish sampling	SP1-34	1983-01-01	Day	25	250	-30.01666667	153.55
Project Sprightly_83	Sprightly_83	P1	P1_35	larval stage	UBERON	UBERON:0000069	New South Wales	GAZ	GAZ:00002793		ocean biome	ENVO	ENVO:01000048	-30.03333333	degree	UO	UO:0000185	153.5833333	degree	UO	UO:0000185	200	meter	UO	UO:0000008	Larval fish sampling	SP1-35	1983-01-01	Day	25	200	-30.03333333	153.5833333
Project Sprightly_83	Sprightly_83	P1	P1_36	larval stage	UBERON	UBERON:0000069	New South Wales	GAZ	GAZ:00002793		ocean biome	ENVO	ENVO:01000048	-30	degree	UO	UO:0000185	153.7	degree	UO	UO:0000185	120	meter	UO	UO:0000008	Larval fish sampling	SP1-36	1983-01-01	Day	25	120	-30	153.7
Project Sprightly_83	Sprightly_83	P1	P1_37	larval stage	UBERON	UBERON:0000069	New South Wales	GAZ	GAZ:00002793		ocean biome	ENVO	ENVO:01000048	-30	degree	UO	UO:0000185	153.8166667	degree	UO	UO:0000185	235	meter	UO	UO:0000008	Larval fish sampling	SP1-37	1983-01-01	Day	24.7	235	-30	153.8166667
Project Sprightly_83	Sprightly_83	P1	P1_38	larval stage	UBERON	UBERON:0000069	New South Wales	GAZ	GAZ:00002793		ocean biome	ENVO	ENVO:01000048	-30	degree	UO	UO:0000185	153.85	degree	UO	UO:0000185	110	meter	UO	UO:0000008	Larval fish sampling	SP1-38	1983-01-01	Night	24.5	110	-30	153.85
Project Sprightly_83	Sprightly_83	P1	P1_39	larval stage	UBERON	UBERON:0000069	New South Wales	GAZ	GAZ:00002793		ocean biome	ENVO	ENVO:01000048	-29.95	degree	UO	UO:0000185	153.7833333	degree	UO	UO:0000185	180	meter	UO	UO:0000008	Larval fish sampling	SP1-39	1983-01-01	Night	24.5	180	-29.95	153.7833333
Project Sprightly_83	Sprightly_83	P1	P1_40	larval stage	UBERON	UBERON:0000069	New South Wales	GAZ	GAZ:00002793		ocean biome	ENVO	ENVO:01000048	-30	degree	UO	UO:0000185	153.7	degree	UO	UO:0000185	155	meter	UO	UO:0000008	Larval fish sampling	SP1-40	1983-01-01	Night	24.6	155	-30	153.7
Project Sprightly_83	Sprightly_83	P1	P1_41	larval stage	UBERON	UBERON:0000069	New South Wales	GAZ	GAZ:00002793		ocean biome	ENVO	ENVO:01000048	-30	degree	UO	UO:0000185	153.5333333	degree	UO	UO:0000185	175	meter	UO	UO:0000008	Larval fish sampling	SP1-41	1983-01-01	Night	24.6	175	-30	153.5333333
Project Sprightly_83	Sprightly_83	P1	P1_42	larval stage	UBERON	UBERON:0000069	New South Wales	GAZ	GAZ:00002793		ocean biome	ENVO	ENVO:01000048	-30	degree	UO	UO:0000185	153.5	degree	UO	UO:0000185	80	meter	UO	UO:0000008	Larval fish sampling	SP1-42	1983-01-01	Night	24.2	80	-30	153.5
Project Sprightly_83	Sprightly_83	P1	P1_43	larval stage	UBERON	UBERON:0000069	New South Wales	GAZ	GAZ:00002793		ocean biome	ENVO	ENVO:01000048	-30	degree	UO	UO:0000185	153.3833333	degree	UO	UO:0000185	35	meter	UO	UO:0000008	Larval fish sampling	SP1-43	1983-01-01	Night	23.6	35	-30	153.3833333
Project Sprightly_83	Sprightly_83	P1	P1_44	larval stage	UBERON	UBERON:0000069	New South Wales	GAZ	GAZ:00002793		ocean biome	ENVO	ENVO:01000048	-30	degree	UO	UO:0000185	153.3666667	degree	UO	UO:0000185	50	meter	UO	UO:0000008	Larval fish sampling	SP1-44	1983-01-01	Day	23.7	50	-30	153.3666667
Project Sprightly_83	Sprightly_83	P1	P1_45	larval stage	UBERON	UBERON:0000069	New South Wales	GAZ	GAZ:00002793		ocean biome	ENVO	ENVO:01000048	-30	degree	UO	UO:0000185	153.5333333	degree	UO	UO:0000185	115	meter	UO	UO:0000008	Larval fish sampling	SP1-45	1983-01-01	Day	24.6	115	-30	153.5333333
Project Sprightly_83	Sprightly_83	P1	P1_46	larval stage	UBERON	UBERON:0000069	New South Wales	GAZ	GAZ:00002793		ocean biome	ENVO	ENVO:01000048	-28.98333333	degree	UO	UO:0000185	154.1333333	degree	UO	UO:0000185	0	meter	UO	UO:0000008	Larval fish sampling	SP1-46	1983-01-01	Night	24.7	0	-28.98333333	154.1333333
Project Sprightly_83	Sprightly_83	P1	P1_47	larval stage	UBERON	UBERON:0000069	New South Wales	GAZ	GAZ:00002793		ocean biome	ENVO	ENVO:01000048	-28.96666667	degree	UO	UO:0000185	154.0333333	degree	UO	UO:0000185	200	meter	UO	UO:0000008	Larval fish sampling	SP1-47	1983-01-01	Night	24.6	200	-28.96666667	154.0333333
Project Sprightly_83	Sprightly_83	P1	P1_48	larval stage	UBERON	UBERON:0000069	New South Wales	GAZ	GAZ:00002793		ocean biome	ENVO	ENVO:01000048	-28.96666667	degree	UO	UO:0000185	153.9666667	degree	UO	UO:0000185	195	meter	UO	UO:0000008	Larval fish sampling	SP1-48	1983-01-01	Night	24.6	195	-28.96666667	153.9666667
Project Sprightly_83	Sprightly_83	P1	P1_49	larval stage	UBERON	UBERON:0000069	New South Wales	GAZ	GAZ:00002793		ocean biome	ENVO	ENVO:01000048	-29	degree	UO	UO:0000185	153.8666667	degree	UO	UO:0000185	175	meter	UO	UO:0000008	Larval fish sampling	SP1-49	1983-01-01	Night	24.5	175	-29	153.8666667
Project Sprightly_83	Sprightly_83	P1	P1_50	larval stage	UBERON	UBERON:0000069	New South Wales	GAZ	GAZ:00002793		ocean biome	ENVO	ENVO:01000048	-28.96666667	degree	UO	UO:0000185	153.8333333	degree	UO	UO:0000185	120	meter	UO	UO:0000008	Larval fish sampling	SP1-50	1983-01-01	Night	24.5	120	-28.96666667	153.8333333
Project Sprightly_83	Sprightly_83	P1	P1_51	larval stage	UBERON	UBERON:0000069	New South Wales	GAZ	GAZ:00002793		ocean biome	ENVO	ENVO:01000048	-29.01666667	degree	UO	UO:0000185	153.7333333	degree	UO	UO:0000185	45	meter	UO	UO:0000008	Larval fish sampling	SP1-51	1983-01-01	Night	24.5	45	-29.01666667	153.7333333
Project Sprightly_83	Sprightly_83	P1	P1_52	larval stage	UBERON	UBERON:0000069	New South Wales	GAZ	GAZ:00002793		ocean biome	ENVO	ENVO:01000048	-29.01666667	degree	UO	UO:0000185	153.6333333	degree	UO	UO:0000185	45	meter	UO	UO:0000008	Larval fish sampling	SP1-52	1983-01-01	Night	23.4	45	-29.01666667	153.6333333
Project Sprightly_83	Sprightly_83	P1	P1_53	larval stage	UBERON	UBERON:0000069	New South Wales	GAZ	GAZ:00002793		ocean biome	ENVO	ENVO:01000048	-27.98333333	degree	UO	UO:0000185	153.95	degree	UO	UO:0000185	170	meter	UO	UO:0000008	Larval fish sampling	SP1-53	1983-01-01	Day	24.7	170	-27.98333333	153.95
Project Sprightly_83	Sprightly_83	P1	P1_54	larval stage	UBERON	UBERON:0000069	New South Wales	GAZ	GAZ:00002793		ocean biome	ENVO	ENVO:01000048	-27.96666667	degree	UO	UO:0000185	154.0833333	degree	UO	UO:0000185	150	meter	UO	UO:0000008	Larval fish sampling	SP1-54	1983-01-01	Day	24.7	150	-27.96666667	154.0833333
Project Sprightly_83	Sprightly_83	P1	P1_55	larval stage	UBERON	UBERON:0000069	New South Wales	GAZ	GAZ:00002793		ocean biome	ENVO	ENVO:01000048	-28	degree	UO	UO:0000185	154.3	degree	UO	UO:0000185	179	meter	UO	UO:0000008	Larval fish sampling	SP1-55	1983-01-01	Day	25.6	179	-28	154.3
Project Sprightly_83	Sprightly_83	P1	P1_56	larval stage	UBERON	UBERON:0000069	New South Wales	GAZ	GAZ:00002793		ocean biome	ENVO	ENVO:01000048	-27.98333333	degree	UO	UO:0000185	154.3166667	degree	UO	UO:0000185	145	meter	UO	UO:0000008	Larval fish sampling	SP1-56	1983-01-01	Night	25.5	145	-27.98333333	154.3166667
Project Sprightly_83	Sprightly_83	P1	P1_57	larval stage	UBERON	UBERON:0000069	New South Wales	GAZ	GAZ:00002793		ocean biome	ENVO	ENVO:01000048	-27.98333333	degree	UO	UO:0000185	154.25	degree	UO	UO:0000185	160	meter	UO	UO:0000008	Larval fish sampling	SP1-57	1983-01-01	Night	25.2	160	-27.98333333	154.25
Project Sprightly_83	Sprightly_83	P1	P1_58	larval stage	UBERON	UBERON:0000069	New South Wales	GAZ	GAZ:00002793		ocean biome	ENVO	ENVO:01000048	-27.98333333	degree	UO	UO:0000185	154.1666667	degree	UO	UO:0000185	155	meter	UO	UO:0000008	Larval fish sampling	SP1-58	1983-01-01	Night	24.9	155	-27.98333333	154.1666667
Project Sprightly_83	Sprightly_83	P1	P1_59	larval stage	UBERON	UBERON:0000069	New South Wales	GAZ	GAZ:00002793		ocean biome	ENVO	ENVO:01000048	-27.98333333	degree	UO	UO:0000185	154.0833333	degree	UO	UO:0000185	155	meter	UO	UO:0000008	Larval fish sampling	SP1-59	1983-01-01	Night	24.4	155	-27.98333333	154.0833333
Project Sprightly_83	Sprightly_83	P1	P1_60	larval stage	UBERON	UBERON:0000069	New South Wales	GAZ	GAZ:00002793		ocean biome	ENVO	ENVO:01000048	-27.98333333	degree	UO	UO:0000185	153.95	degree	UO	UO:0000185	195	meter	UO	UO:0000008	Larval fish sampling	SP1-60	1983-01-01	Night	24.5	195	-27.98333333	153.95
Project Sprightly_83	Sprightly_83	P1	P1_61	larval stage	UBERON	UBERON:0000069	New South Wales	GAZ	GAZ:00002793		ocean biome	ENVO	ENVO:01000048	-27.98333333	degree	UO	UO:0000185	153.8666667	degree	UO	UO:0000185	120	meter	UO	UO:0000008	Larval fish sampling	SP1-61	1983-01-01	Night	24.6	120	-27.98333333	153.8666667
Project Sprightly_83	Sprightly_83	P1	P1_62	larval stage	UBERON	UBERON:0000069	New South Wales	GAZ	GAZ:00002793		ocean biome	ENVO	ENVO:01000048	-27.96666667	degree	UO	UO:0000185	153.7833333	degree	UO	UO:0000185	60	meter	UO	UO:0000008	Larval fish sampling	SP1-62	1983-01-01	Night	24.8	60	-27.96666667	153.7833333
Project Sprightly_83	Sprightly_83	P1	P1_63	larval stage	UBERON	UBERON:0000069	New South Wales	GAZ	GAZ:00002793		ocean biome	ENVO	ENVO:01000048	-27.98333333	degree	UO	UO:0000185	153.65	degree	UO	UO:0000185	50	meter	UO	UO:0000008	Larval fish sampling	SP1-63	1983-01-01	Night	25.1	50	-27.98333333	153.65
Project Sprightly_83	Sprightly_83	P1	P1_64	larval stage	UBERON	UBERON:0000069	New South Wales	GAZ	GAZ:00002793		ocean biome	ENVO	ENVO:01000048	-28.01666667	degree	UO	UO:0000185	153.6666667	degree	UO	UO:0000185	40	meter	UO	UO:0000008	Larval fish sampling	SP1-64	1983-01-01	Day	25.2	40	-28.01666667	153.6666667
Project Sprightly_83	Sprightly_83	P1	P1_65	larval stage	UBERON	UBERON:0000069	New South Wales	GAZ	GAZ:00002793		ocean biome	ENVO	ENVO:01000048	-28	degree	UO	UO:0000185	153.8166667	degree	UO	UO:0000185	80	meter	UO	UO:0000008	Larval fish sampling	SP1-65	1983-01-01	Day	24.8	80	-28	153.8166667
Project Sprightly_83	Sprightly_83	P1	P1_66	larval stage	UBERON	UBERON:0000069	New South Wales	GAZ	GAZ:00002793		ocean biome	ENVO	ENVO:01000048	-28	degree	UO	UO:0000185	153.8666667	degree	UO	UO:0000185	155	meter	UO	UO:0000008	Larval fish sampling	SP1-66	1983-01-01	Day	24.7	155	-28	153.8666667
Project Sprightly_83	Sprightly_83	P1	P1_67	larval stage	UBERON	UBERON:0000069	New South Wales	GAZ	GAZ:00002793		ocean biome	ENVO	ENVO:01000048	-33.98333333	degree	UO	UO:0000185	152.4	degree	UO	UO:0000185	180	meter	UO	UO:0000008	Larval fish sampling	SP1-67	1983-01-01	Night	24.5	180	-33.98333333	152.4
Project Sprightly_83	Sprightly_83	P1	P1_68	larval stage	UBERON	UBERON:0000069	New South Wales	GAZ	GAZ:00002793		ocean biome	ENVO	ENVO:01000048	-33.98333333	degree	UO	UO:0000185	152.2333333	degree	UO	UO:0000185	180	meter	UO	UO:0000008	Larval fish sampling	SP1-68	1983-01-01	Night	24.5	180	-33.98333333	152.2333333
Project Sprightly_83	Sprightly_83	P1	P1_69	larval stage	UBERON	UBERON:0000069	New South Wales	GAZ	GAZ:00002793		ocean biome	ENVO	ENVO:01000048	-33.95	degree	UO	UO:0000185	151.8333333	degree	UO	UO:0000185	118	meter	UO	UO:0000008	Larval fish sampling	SP6-1	1983-03-01	Day	23.9	118	-33.95	151.8333333
Project Sprightly_83	Sprightly_83	P1	P1_70	larval stage	UBERON	UBERON:0000069	New South Wales	GAZ	GAZ:00002793		ocean biome	ENVO	ENVO:01000048	-33.98333333	degree	UO	UO:0000185	152.2	degree	UO	UO:0000185	180	meter	UO	UO:0000008	Larval fish sampling	SP6-2	1983-03-01	Night	23.4	180	-33.98333333	152.2
Project Sprightly_83	Sprightly_83	P1	P1_71	larval stage	UBERON	UBERON:0000069	New South Wales	GAZ	GAZ:00002793		ocean biome	ENVO	ENVO:01000048	-33.98333333	degree	UO	UO:0000185	152.1	degree	UO	UO:0000185	110	meter	UO	UO:0000008	Larval fish sampling	SP6-3	1983-03-01	Night	23.5	110	-33.98333333	152.1
Project Sprightly_83	Sprightly_83	P1	P1_72	larval stage	UBERON	UBERON:0000069	New South Wales	GAZ	GAZ:00002793		ocean biome	ENVO	ENVO:01000048	-33.98333333	degree	UO	UO:0000185	152	degree	UO	UO:0000185	118	meter	UO	UO:0000008	Larval fish sampling	SP6-4	1983-03-01	Night	23.4	118	-33.98333333	152
Project Sprightly_83	Sprightly_83	P1	P1_73	larval stage	UBERON	UBERON:0000069	New South Wales	GAZ	GAZ:00002793		ocean biome	ENVO	ENVO:01000048	-33.98333333	degree	UO	UO:0000185	151.8166667	degree	UO	UO:0000185	118	meter	UO	UO:0000008	Larval fish sampling	SP6-5	1983-03-01	Night	23.8	118	-33.98333333	151.8166667
Project Sprightly_83	Sprightly_83	P1	P1_74	larval stage	UBERON	UBERON:0000069	New South Wales	GAZ	GAZ:00002793		ocean biome	ENVO	ENVO:01000048	-32.06666667	degree	UO	UO:0000185	153.05	degree	UO	UO:0000185	120	meter	UO	UO:0000008	Larval fish sampling	SP6-6	1983-03-01	Day	24	120	-32.06666667	153.05
Project Sprightly_83	Sprightly_83	P1	P1_75	larval stage	UBERON	UBERON:0000069	New South Wales	GAZ	GAZ:00002793		ocean biome	ENVO	ENVO:01000048	-32.05	degree	UO	UO:0000185	153.1	degree	UO	UO:0000185	128	meter	UO	UO:0000008	Larval fish sampling	SP6-7	1983-03-01	Day	25.2	128	-32.05	153.1
Project Sprightly_83	Sprightly_83	P1	P1_76	larval stage	UBERON	UBERON:0000069	New South Wales	GAZ	GAZ:00002793		ocean biome	ENVO	ENVO:01000048	-32.03333333	degree	UO	UO:0000185	153.1833333	degree	UO	UO:0000185	140	meter	UO	UO:0000008	Larval fish sampling	SP6-8	1983-03-01	Day	25.3	140	-32.03333333	153.1833333
Project Sprightly_83	Sprightly_83	P1	P1_77	larval stage	UBERON	UBERON:0000069	New South Wales	GAZ	GAZ:00002793		ocean biome	ENVO	ENVO:01000048	-31.98333333	degree	UO	UO:0000185	153.3	degree	UO	UO:0000185	120	meter	UO	UO:0000008	Larval fish sampling	SP6-9	1983-03-01	Day	25.3	120	-31.98333333	153.3
Project Sprightly_83	Sprightly_83	P1	P1_78	larval stage	UBERON	UBERON:0000069	New South Wales	GAZ	GAZ:00002793		ocean biome	ENVO	ENVO:01000048	-31.95	degree	UO	UO:0000185	153.4833333	degree	UO	UO:0000185	118	meter	UO	UO:0000008	Larval fish sampling	SP6-10	1983-03-01	Day	24.9	118	-31.95	153.4833333
Project Sprightly_83	Sprightly_83	P1	P1_79	larval stage	UBERON	UBERON:0000069	New South Wales	GAZ	GAZ:00002793		ocean biome	ENVO	ENVO:01000048	-31.98333333	degree	UO	UO:0000185	153.35	degree	UO	UO:0000185	110	meter	UO	UO:0000008	Larval fish sampling	SP6-11	1983-03-01	Night	25.4	110	-31.98333333	153.35
Project Sprightly_83	Sprightly_83	P1	P1_80	larval stage	UBERON	UBERON:0000069	New South Wales	GAZ	GAZ:00002793		ocean biome	ENVO	ENVO:01000048	-31.98333333	degree	UO	UO:0000185	153.2	degree	UO	UO:0000185	62	meter	UO	UO:0000008	Larval fish sampling	SP6-12	1983-03-01	Night	25.2	62	-31.98333333	153.2
Project Sprightly_83	Sprightly_83	P1	P1_81	larval stage	UBERON	UBERON:0000069	New South Wales	GAZ	GAZ:00002793		ocean biome	ENVO	ENVO:01000048	-31.98333333	degree	UO	UO:0000185	153.1666667	degree	UO	UO:0000185	95	meter	UO	UO:0000008	Larval fish sampling	SP6-13	1983-03-01	Night	24.7	95	-31.98333333	153.1666667
Project Sprightly_83	Sprightly_83	P1	P1_82	larval stage	UBERON	UBERON:0000069	New South Wales	GAZ	GAZ:00002793		ocean biome	ENVO	ENVO:01000048	-31.98333333	degree	UO	UO:0000185	153.0833333	degree	UO	UO:0000185	95	meter	UO	UO:0000008	Larval fish sampling	SP6-14	1983-03-01	Night	24.3	95	-31.98333333	153.0833333
Project Sprightly_83	Sprightly_83	P1	P1_83	larval stage	UBERON	UBERON:0000069	New South Wales	GAZ	GAZ:00002793		ocean biome	ENVO	ENVO:01000048	-31.95	degree	UO	UO:0000185	152.9333333	degree	UO	UO:0000185	55	meter	UO	UO:0000008	Larval fish sampling	SP6-15	1983-03-01	Night	19.7	55	-31.95	152.9333333
Project Sprightly_83	Sprightly_83	P1	P1_84	larval stage	UBERON	UBERON:0000069	New South Wales	GAZ	GAZ:00002793		ocean biome	ENVO	ENVO:01000048	-31.98333333	degree	UO	UO:0000185	152.75	degree	UO	UO:0000185	20	meter	UO	UO:0000008	Larval fish sampling	SP6-16	1983-03-01	Day	19.6	20	-31.98333333	152.75
Project Sprightly_83	Sprightly_83	P1	P1_85	larval stage	UBERON	UBERON:0000069	New South Wales	GAZ	GAZ:00002793		ocean biome	ENVO	ENVO:01000048	-31.98333333	degree	UO	UO:0000185	152.8666667	degree	UO	UO:0000185	48	meter	UO	UO:0000008	Larval fish sampling	SP6-17	1983-03-01	Day	20.6	48	-31.98333333	152.8666667
Project Sprightly_83	Sprightly_83	P1	P1_86	larval stage	UBERON	UBERON:0000069	New South Wales	GAZ	GAZ:00002793		ocean biome	ENVO	ENVO:01000048	-31.01666667	degree	UO	UO:0000185	153.65	degree	UO	UO:0000185	85	meter	UO	UO:0000008	Larval fish sampling	SP6-18	1983-03-01	Night	25	85	-31.01666667	153.65
Project Sprightly_83	Sprightly_83	P1	P1_87	larval stage	UBERON	UBERON:0000069	New South Wales	GAZ	GAZ:00002793		ocean biome	ENVO	ENVO:01000048	-30.98333333	degree	UO	UO:0000185	153.55	degree	UO	UO:0000185	125	meter	UO	UO:0000008	Larval fish sampling	SP6-19	1983-03-01	Night	25.1	125	-30.98333333	153.55
Project Sprightly_83	Sprightly_83	P1	P1_88	larval stage	UBERON	UBERON:0000069	New South Wales	GAZ	GAZ:00002793		ocean biome	ENVO	ENVO:01000048	-30.98333333	degree	UO	UO:0000185	153.4666667	degree	UO	UO:0000185	138	meter	UO	UO:0000008	Larval fish sampling	SP6-20	1983-03-01	Night	25.4	138	-30.98333333	153.4666667
Project Sprightly_83	Sprightly_83	P1	P1_89	larval stage	UBERON	UBERON:0000069	New South Wales	GAZ	GAZ:00002793		ocean biome	ENVO	ENVO:01000048	-30.98333333	degree	UO	UO:0000185	153.3833333	degree	UO	UO:0000185	112	meter	UO	UO:0000008	Larval fish sampling	SP6-21	1983-03-01	Night	25.6	112	-30.98333333	153.3833333
Project Sprightly_83	Sprightly_83	P1	P1_90	larval stage	UBERON	UBERON:0000069	New South Wales	GAZ	GAZ:00002793		ocean biome	ENVO	ENVO:01000048	-31.01666667	degree	UO	UO:0000185	153.2333333	degree	UO	UO:0000185	110	meter	UO	UO:0000008	Larval fish sampling	SP6-22	1983-03-01	Night	25.7	110	-31.01666667	153.2333333
Project Sprightly_83	Sprightly_83	P1	P1_91	larval stage	UBERON	UBERON:0000069	New South Wales	GAZ	GAZ:00002793		ocean biome	ENVO	ENVO:01000048	-30.98333333	degree	UO	UO:0000185	153.25	degree	UO	UO:0000185	142	meter	UO	UO:0000008	Larval fish sampling	SP6-23	1983-03-01	Night	25.4	142	-30.98333333	153.25
Project Sprightly_83	Sprightly_83	P1	P1_92	larval stage	UBERON	UBERON:0000069	New South Wales	GAZ	GAZ:00002793		ocean biome	ENVO	ENVO:01000048	-30.98333333	degree	UO	UO:0000185	153.1666667	degree	UO	UO:0000185	76	meter	UO	UO:0000008	Larval fish sampling	SP6-24	1983-03-01	Night	23.8	76	-30.98333333	153.1666667
Project Sprightly_83	Sprightly_83	P1	P1_93	larval stage	UBERON	UBERON:0000069	New South Wales	GAZ	GAZ:00002793		ocean biome	ENVO	ENVO:01000048	-31	degree	UO	UO:0000185	153.1666667	degree	UO	UO:0000185	36	meter	UO	UO:0000008	Larval fish sampling	SP6-25	1983-03-01	Night	22.3	36	-31	153.1666667
Project Sprightly_83	Sprightly_83	P1	P1_94	larval stage	UBERON	UBERON:0000069	New South Wales	GAZ	GAZ:00002793		ocean biome	ENVO	ENVO:01000048	-30.05	degree	UO	UO:0000185	153.55	degree	UO	UO:0000185	90	meter	UO	UO:0000008	Larval fish sampling	SP6-26	1983-03-01	Day	25.9	90	-30.05	153.55
Project Sprightly_83	Sprightly_83	P1	P1_95	larval stage	UBERON	UBERON:0000069	New South Wales	GAZ	GAZ:00002793		ocean biome	ENVO	ENVO:01000048	-30.03333333	degree	UO	UO:0000185	153.6333333	degree	UO	UO:0000185	112	meter	UO	UO:0000008	Larval fish sampling	SP6-27	1983-03-01	Day	26	112	-30.03333333	153.6333333
Project Sprightly_83	Sprightly_83	P1	P1_96	larval stage	UBERON	UBERON:0000069	New South Wales	GAZ	GAZ:00002793		ocean biome	ENVO	ENVO:01000048	-29.98333333	degree	UO	UO:0000185	153.85	degree	UO	UO:0000185	125	meter	UO	UO:0000008	Larval fish sampling	SP6-28	1983-03-01	Night	25.7	125	-29.98333333	153.85
Project Sprightly_83	Sprightly_83	P1	P1_97	larval stage	UBERON	UBERON:0000069	New South Wales	GAZ	GAZ:00002793		ocean biome	ENVO	ENVO:01000048	-30.01666667	degree	UO	UO:0000185	153.7666667	degree	UO	UO:0000185	116	meter	UO	UO:0000008	Larval fish sampling	SP6-29	1983-03-01	Night	25.8	116	-30.01666667	153.7666667
Project Sprightly_83	Sprightly_83	P1	P1_98	larval stage	UBERON	UBERON:0000069	New South Wales	GAZ	GAZ:00002793		ocean biome	ENVO	ENVO:01000048	-30	degree	UO	UO:0000185	153.4833333	degree	UO	UO:0000185	124	meter	UO	UO:0000008	Larval fish sampling	SP6-30	1983-03-01	Night	25.9	124	-30	153.4833333
Project Sprightly_83	Sprightly_83	P1	P1_99	larval stage	UBERON	UBERON:0000069	New South Wales	GAZ	GAZ:00002793		ocean biome	ENVO	ENVO:01000048	-29.98333333	degree	UO	UO:0000185	153.55	degree	UO	UO:0000185	147	meter	UO	UO:0000008	Larval fish sampling	SP6-31	1983-03-01	Night	25.6	147	-29.98333333	153.55
Project Sprightly_83	Sprightly_83	P1	P1_100	larval stage	UBERON	UBERON:0000069	New South Wales	GAZ	GAZ:00002793		ocean biome	ENVO	ENVO:01000048	-29.98333333	degree	UO	UO:0000185	153.4333333	degree	UO	UO:0000185	62	meter	UO	UO:0000008	Larval fish sampling	SP6-32	1983-03-01	Night	25.2	62	-29.98333333	153.4333333
Project Sprightly_83	Sprightly_83	P1	P1_101	larval stage	UBERON	UBERON:0000069	New South Wales	GAZ	GAZ:00002793		ocean biome	ENVO	ENVO:01000048	-30.11666667	degree	UO	UO:0000185	153.4666667	degree	UO	UO:0000185	57	meter	UO	UO:0000008	Larval fish sampling	SP6-33	1983-03-01	Night	25.2	57	-30.11666667	153.4666667
Project Sprightly_83	Sprightly_83	P1	P1_102	larval stage	UBERON	UBERON:0000069	New South Wales	GAZ	GAZ:00002793		ocean biome	ENVO	ENVO:01000048	-29.98333333	degree	UO	UO:0000185	153.3833333	degree	UO	UO:0000185	36	meter	UO	UO:0000008	Larval fish sampling	SP6-34	1983-03-01	Night	21.7	36	-29.98333333	153.3833333
Project Sprightly_83	Sprightly_83	P1	P1_103	larval stage	UBERON	UBERON:0000069	New South Wales	GAZ	GAZ:00002793		ocean biome	ENVO	ENVO:01000048	-29.98333333	degree	UO	UO:0000185	153.4	degree	UO	UO:0000185	48	meter	UO	UO:0000008	Larval fish sampling	SP6-35	1983-03-01	Day	21.5	48	-29.98333333	153.4
Project Sprightly_83	Sprightly_83	P1	P1_104	larval stage	UBERON	UBERON:0000069	New South Wales	GAZ	GAZ:00002793		ocean biome	ENVO	ENVO:01000048	-30.01666667	degree	UO	UO:0000185	153.4666667	degree	UO	UO:0000185	68	meter	UO	UO:0000008	Larval fish sampling	SP6-36	1983-03-01	Day	25.2	68	-30.01666667	153.4666667
Project Sprightly_83	Sprightly_83	P1	P1_105	larval stage	UBERON	UBERON:0000069	New South Wales	GAZ	GAZ:00002793		ocean biome	ENVO	ENVO:01000048	-30.01666667	degree	UO	UO:0000185	153.5666667	degree	UO	UO:0000185	126	meter	UO	UO:0000008	Larval fish sampling	SP6-37	1983-03-01	Day	25.5	126	-30.01666667	153.5666667
Project Sprightly_83	Sprightly_83	P1	P1_106	larval stage	UBERON	UBERON:0000069	New South Wales	GAZ	GAZ:00002793		ocean biome	ENVO	ENVO:01000048	-29	degree	UO	UO:0000185	154.1333333	degree	UO	UO:0000185	114	meter	UO	UO:0000008	Larval fish sampling	SP6-38	1983-03-01	Night	25.4	114	-29	154.1333333
Project Sprightly_83	Sprightly_83	P1	P1_107	larval stage	UBERON	UBERON:0000069	New South Wales	GAZ	GAZ:00002793		ocean biome	ENVO	ENVO:01000048	-28.98333333	degree	UO	UO:0000185	154.0666667	degree	UO	UO:0000185	128	meter	UO	UO:0000008	Larval fish sampling	SP6-39	1983-03-01	Night	25.4	128	-28.98333333	154.0666667
Project Sprightly_83	Sprightly_83	P1	P1_108	larval stage	UBERON	UBERON:0000069	New South Wales	GAZ	GAZ:00002793		ocean biome	ENVO	ENVO:01000048	-29	degree	UO	UO:0000185	153.95	degree	UO	UO:0000185	118	meter	UO	UO:0000008	Larval fish sampling	SP6-40	1983-03-01	Night	25.8	118	-29	153.95
Project Sprightly_83	Sprightly_83	P1	P1_109	larval stage	UBERON	UBERON:0000069	New South Wales	GAZ	GAZ:00002793		ocean biome	ENVO	ENVO:01000048	-29	degree	UO	UO:0000185	153.8833333	degree	UO	UO:0000185	117	meter	UO	UO:0000008	Larval fish sampling	SP6-41	1983-03-01	Night	26.2	117	-29	153.8833333
Project Sprightly_83	Sprightly_83	P1	P1_110	larval stage	UBERON	UBERON:0000069	New South Wales	GAZ	GAZ:00002793		ocean biome	ENVO	ENVO:01000048	-28.98333333	degree	UO	UO:0000185	153.85	degree	UO	UO:0000185	114	meter	UO	UO:0000008	Larval fish sampling	SP6-42	1983-03-01	Night	26.1	114	-28.98333333	153.85
Project Sprightly_83	Sprightly_83	P1	P1_111	larval stage	UBERON	UBERON:0000069	New South Wales	GAZ	GAZ:00002793		ocean biome	ENVO	ENVO:01000048	-28.98333333	degree	UO	UO:0000185	153.7833333	degree	UO	UO:0000185	76	meter	UO	UO:0000008	Larval fish sampling	SP6-43	1983-03-01	Night	26	76	-28.98333333	153.7833333
Project Sprightly_83	Sprightly_83	P1	P1_112	larval stage	UBERON	UBERON:0000069	New South Wales	GAZ	GAZ:00002793		ocean biome	ENVO	ENVO:01000048	-28.96666667	degree	UO	UO:0000185	153.6666667	degree	UO	UO:0000185	32	meter	UO	UO:0000008	Larval fish sampling	SP6-44	1983-03-01	Night	24.4	32	-28.96666667	153.6666667
Project Sprightly_83	Sprightly_83	P1	P1_113	larval stage	UBERON	UBERON:0000069	New South Wales	GAZ	GAZ:00002793		ocean biome	ENVO	ENVO:01000048	-28	degree	UO	UO:0000185	154.0833333	degree	UO	UO:0000185	70	meter	UO	UO:0000008	Larval fish sampling	SP6-45	1983-03-01	Day	26.6	70	-28	154.0833333
Project Sprightly_83	Sprightly_83	P1	P1_114	larval stage	UBERON	UBERON:0000069	New South Wales	GAZ	GAZ:00002793		ocean biome	ENVO	ENVO:01000048	-27.98333333	degree	UO	UO:0000185	154.1666667	degree	UO	UO:0000185	104	meter	UO	UO:0000008	Larval fish sampling	SP6-46	1983-03-01	Day	26.4	104	-27.98333333	154.1666667
Project Sprightly_83	Sprightly_83	P1	P1_115	larval stage	UBERON	UBERON:0000069	New South Wales	GAZ	GAZ:00002793		ocean biome	ENVO	ENVO:01000048	-27.95	degree	UO	UO:0000185	154.2666667	degree	UO	UO:0000185	110	meter	UO	UO:0000008	Larval fish sampling	SP6-47	1983-03-01	Day	25.5	110	-27.95	154.2666667
Project Sprightly_83	Sprightly_83	P1	P1_116	larval stage	UBERON	UBERON:0000069	New South Wales	GAZ	GAZ:00002793		ocean biome	ENVO	ENVO:01000048	-28	degree	UO	UO:0000185	154.3333333	degree	UO	UO:0000185	130	meter	UO	UO:0000008	Larval fish sampling	SP6-48	1983-03-01	Day	25.5	130	-28	154.3333333
Project Sprightly_83	Sprightly_83	P1	P1_117	larval stage	UBERON	UBERON:0000069	New South Wales	GAZ	GAZ:00002793		ocean biome	ENVO	ENVO:01000048	-28	degree	UO	UO:0000185	154.3333333	degree	UO	UO:0000185	113	meter	UO	UO:0000008	Larval fish sampling	SP6-49	1983-03-01	Night	25.4	113	-28	154.3333333
Project Sprightly_83	Sprightly_83	P1	P1_118	larval stage	UBERON	UBERON:0000069	New South Wales	GAZ	GAZ:00002793		ocean biome	ENVO	ENVO:01000048	-27.98333333	degree	UO	UO:0000185	154.2833333	degree	UO	UO:0000185	124	meter	UO	UO:0000008	Larval fish sampling	SP6-50	1983-03-01	Night	25.6	124	-27.98333333	154.2833333
Project Sprightly_83	Sprightly_83	P1	P1_119	larval stage	UBERON	UBERON:0000069	New South Wales	GAZ	GAZ:00002793		ocean biome	ENVO	ENVO:01000048	-28	degree	UO	UO:0000185	154.1666667	degree	UO	UO:0000185	116	meter	UO	UO:0000008	Larval fish sampling	SP6-51	1983-03-01	Night	26.4	116	-28	154.1666667
Project Sprightly_83	Sprightly_83	P1	P1_120	larval stage	UBERON	UBERON:0000069	New South Wales	GAZ	GAZ:00002793		ocean biome	ENVO	ENVO:01000048	-28	degree	UO	UO:0000185	154.0833333	degree	UO	UO:0000185	120	meter	UO	UO:0000008	Larval fish sampling	SP6-52	1983-03-01	Night	26.6	120	-28	154.0833333
Project Sprightly_83	Sprightly_83	P1	P1_121	larval stage	UBERON	UBERON:0000069	New South Wales	GAZ	GAZ:00002793		ocean biome	ENVO	ENVO:01000048	-27.98333333	degree	UO	UO:0000185	153.95	degree	UO	UO:0000185	128	meter	UO	UO:0000008	Larval fish sampling	SP6-53	1983-03-01	Night	26.6	128	-27.98333333	153.95
Project Sprightly_83	Sprightly_83	P1	P1_122	larval stage	UBERON	UBERON:0000069	New South Wales	GAZ	GAZ:00002793		ocean biome	ENVO	ENVO:01000048	-27.98333333	degree	UO	UO:0000185	153.8833333	degree	UO	UO:0000185	136	meter	UO	UO:0000008	Larval fish sampling	SP6-54	1983-03-01	Night	26.4	136	-27.98333333	153.8833333
Project Sprightly_83	Sprightly_83	P1	P1_123	larval stage	UBERON	UBERON:0000069	New South Wales	GAZ	GAZ:00002793		ocean biome	ENVO	ENVO:01000048	-27.98333333	degree	UO	UO:0000185	153.8	degree	UO	UO:0000185	76	meter	UO	UO:0000008	Larval fish sampling	SP6-55	1983-03-01	Night	26	76	-27.98333333	153.8
Project Sprightly_83	Sprightly_83	P1	P1_124	larval stage	UBERON	UBERON:0000069	New South Wales	GAZ	GAZ:00002793		ocean biome	ENVO	ENVO:01000048	-27.98333333	degree	UO	UO:0000185	153.6	degree	UO	UO:0000185	30	meter	UO	UO:0000008	Larval fish sampling	SP6-56	1983-03-01	Night	24.5	30	-27.98333333	153.6
Project Sprightly_83	Sprightly_83	P1	P1_125	larval stage	UBERON	UBERON:0000069	New South Wales	GAZ	GAZ:00002793		ocean biome	ENVO	ENVO:01000048	-27.98333333	degree	UO	UO:0000185	153.6166667	degree	UO	UO:0000185	39	meter	UO	UO:0000008	Larval fish sampling	SP6-57	1983-03-01	Day	24.6	39	-27.98333333	153.6166667
Project Sprightly_83	Sprightly_83	P1	P1_126	larval stage	UBERON	UBERON:0000069	New South Wales	GAZ	GAZ:00002793		ocean biome	ENVO	ENVO:01000048	-28	degree	UO	UO:0000185	153.8	degree	UO	UO:0000185	80	meter	UO	UO:0000008	Larval fish sampling	SP6-58	1983-03-01	Day	26.3	80	-28	153.8
Project Sprightly_83	Sprightly_83	P1	P1_127	larval stage	UBERON	UBERON:0000069	New South Wales	GAZ	GAZ:00002793		ocean biome	ENVO	ENVO:01000048	-28	degree	UO	UO:0000185	153.8833333	degree	UO	UO:0000185	96	meter	UO	UO:0000008	Larval fish sampling	SP6-59	1983-03-01	Day	26.9	96	-28	153.8833333
Project Sprightly_83	Sprightly_83	P1	P1_128	larval stage	UBERON	UBERON:0000069	New South Wales	GAZ	GAZ:00002793		ocean biome	ENVO	ENVO:01000048	-28.03333333	degree	UO	UO:0000185	153.95	degree	UO	UO:0000185	123	meter	UO	UO:0000008	Larval fish sampling	SP6-60	1983-03-01	Day	26.9	123	-28.03333333	153.95
Project Sprightly_83	Sprightly_83	P1	P1_129	larval stage	UBERON	UBERON:0000069	New South Wales	GAZ	GAZ:00002793		ocean biome	ENVO	ENVO:01000048	-33	degree	UO	UO:0000185	152.55	degree	UO	UO:0000185	118	meter	UO	UO:0000008	Larval fish sampling	SP6-61	1983-03-01	Day	23.6	118	-33	152.55
Project Sprightly_83	Sprightly_83	P1	P1_130	larval stage	UBERON	UBERON:0000069	New South Wales	GAZ	GAZ:00002793		ocean biome	ENVO	ENVO:01000048	-32.98333333	degree	UO	UO:0000185	152.6333333	degree	UO	UO:0000185	142	meter	UO	UO:0000008	Larval fish sampling	SP6-62	1983-03-01	Day	23.6	142	-32.98333333	152.6333333
Project Sprightly_83	Sprightly_83	P1	P1_131	larval stage	UBERON	UBERON:0000069	New South Wales	GAZ	GAZ:00002793		ocean biome	ENVO	ENVO:01000048	-32.98333333	degree	UO	UO:0000185	152.7666667	degree	UO	UO:0000185	133	meter	UO	UO:0000008	Larval fish sampling	SP6-63	1983-03-01	Day	23.7	133	-32.98333333	152.7666667
Project Sprightly_83	Sprightly_83	P1	P1_132	larval stage	UBERON	UBERON:0000069	New South Wales	GAZ	GAZ:00002793		ocean biome	ENVO	ENVO:01000048	-33	degree	UO	UO:0000185	152.8	degree	UO	UO:0000185	124	meter	UO	UO:0000008	Larval fish sampling	SP6-64	1983-03-01	Night	23.6	124	-33	152.8
Project Sprightly_83	Sprightly_83	P1	P1_133	larval stage	UBERON	UBERON:0000069	New South Wales	GAZ	GAZ:00002793		ocean biome	ENVO	ENVO:01000048	-33	degree	UO	UO:0000185	152.6833333	degree	UO	UO:0000185	123	meter	UO	UO:0000008	Larval fish sampling	SP6-65	1983-03-01	Night	23.5	123	-33	152.6833333
Project Sprightly_83	Sprightly_83	P1	P1_134	larval stage	UBERON	UBERON:0000069	New South Wales	GAZ	GAZ:00002793		ocean biome	ENVO	ENVO:01000048	-33	degree	UO	UO:0000185	152.5333333	degree	UO	UO:0000185	120	meter	UO	UO:0000008	Larval fish sampling	SP6-66	1983-03-01	Night	23.6	120	-33	152.5333333
Project Sprightly_83	Sprightly_83	P1	P1_135	larval stage	UBERON	UBERON:0000069	New South Wales	GAZ	GAZ:00002793		ocean biome	ENVO	ENVO:01000048	-33.97166667	degree	UO	UO:0000185	152.105	degree	UO	UO:0000185	174	meter	UO	UO:0000008	Larval fish sampling	SP9-1	1983-05-01	unknown	20.3	174	-33.97166667	152.105
Project Sprightly_83	Sprightly_83	P1	P1_136	larval stage	UBERON	UBERON:0000069	New South Wales	GAZ	GAZ:00002793		ocean biome	ENVO	ENVO:01000048	-33.98833333	degree	UO	UO:0000185	152.0033333	degree	UO	UO:0000185	190	meter	UO	UO:0000008	Larval fish sampling	SP9-2	1983-05-01	unknown	20.4	190	-33.98833333	152.0033333
Project Sprightly_83	Sprightly_83	P1	P1_137	larval stage	UBERON	UBERON:0000069	New South Wales	GAZ	GAZ:00002793		ocean biome	ENVO	ENVO:01000048	-34.00833333	degree	UO	UO:0000185	151.9083333	degree	UO	UO:0000185	144	meter	UO	UO:0000008	Larval fish sampling	SP9-3	1983-05-01	unknown	20.5	144	-34.00833333	151.9083333
Project Sprightly_83	Sprightly_83	P1	P1_138	larval stage	UBERON	UBERON:0000069	New South Wales	GAZ	GAZ:00002793		ocean biome	ENVO	ENVO:01000048	-34	degree	UO	UO:0000185	151.8133333	degree	UO	UO:0000185	150	meter	UO	UO:0000008	Larval fish sampling	SP9-4	1983-05-01	unknown	20.4	150	-34	151.8133333
Project Sprightly_83	Sprightly_83	P1	P1_139	larval stage	UBERON	UBERON:0000069	New South Wales	GAZ	GAZ:00002793		ocean biome	ENVO	ENVO:01000048	-34.01666667	degree	UO	UO:0000185	151.6366667	degree	UO	UO:0000185	151	meter	UO	UO:0000008	Larval fish sampling	SP9-5	1983-05-01	unknown	20.1	151	-34.01666667	151.6366667
Project Sprightly_83	Sprightly_83	P1	P1_140	larval stage	UBERON	UBERON:0000069	New South Wales	GAZ	GAZ:00002793		ocean biome	ENVO	ENVO:01000048	-34.02166667	degree	UO	UO:0000185	151.5483333	degree	UO	UO:0000185	165	meter	UO	UO:0000008	Larval fish sampling	SP9-6	1983-05-01	unknown	20.5	165	-34.02166667	151.5483333
Project Sprightly_83	Sprightly_83	P1	P1_141	larval stage	UBERON	UBERON:0000069	New South Wales	GAZ	GAZ:00002793		ocean biome	ENVO	ENVO:01000048	-34.03666667	degree	UO	UO:0000185	151.3416667	degree	UO	UO:0000185	83	meter	UO	UO:0000008	Larval fish sampling	SP9-7	1983-05-01	unknown	21.1	83	-34.03666667	151.3416667
Project Sprightly_83	Sprightly_83	P1	P1_142	larval stage	UBERON	UBERON:0000069	New South Wales	GAZ	GAZ:00002793		ocean biome	ENVO	ENVO:01000048	-33.10166667	degree	UO	UO:0000185	152.79	degree	UO	UO:0000185	159	meter	UO	UO:0000008	Larval fish sampling	SP9-8	1983-05-01	unknown	21.8	159	-33.10166667	152.79
Project Sprightly_83	Sprightly_83	P1	P1_143	larval stage	UBERON	UBERON:0000069	New South Wales	GAZ	GAZ:00002793		ocean biome	ENVO	ENVO:01000048	-33.00666667	degree	UO	UO:0000185	152.7633333	degree	UO	UO:0000185	160	meter	UO	UO:0000008	Larval fish sampling	SP9-9	1983-05-01	unknown	21.4	160	-33.00666667	152.7633333
Project Sprightly_83	Sprightly_83	P1	P1_144	larval stage	UBERON	UBERON:0000069	New South Wales	GAZ	GAZ:00002793		ocean biome	ENVO	ENVO:01000048	-33.00166667	degree	UO	UO:0000185	152.6333333	degree	UO	UO:0000185	153	meter	UO	UO:0000008	Larval fish sampling	SP9-10	1983-05-01	unknown	20.4	153	-33.00166667	152.6333333
Project Sprightly_83	Sprightly_83	P1	P1_145	larval stage	UBERON	UBERON:0000069	New South Wales	GAZ	GAZ:00002793		ocean biome	ENVO	ENVO:01000048	-33.005	degree	UO	UO:0000185	152.5416667	degree	UO	UO:0000185	155	meter	UO	UO:0000008	Larval fish sampling	SP9-11	1983-05-01	unknown	20	155	-33.005	152.5416667
Project Sprightly_83	Sprightly_83	P1	P1_146	larval stage	UBERON	UBERON:0000069	New South Wales	GAZ	GAZ:00002793		ocean biome	ENVO	ENVO:01000048	-33.02	degree	UO	UO:0000185	152.4716667	degree	UO	UO:0000185	150	meter	UO	UO:0000008	Larval fish sampling	SP9-12	1983-05-01	unknown	20	150	-33.02	152.4716667
Project Sprightly_83	Sprightly_83	P1	P1_147	larval stage	UBERON	UBERON:0000069	New South Wales	GAZ	GAZ:00002793		ocean biome	ENVO	ENVO:01000048	-32.965	degree	UO	UO:0000185	152.0166667	degree	UO	UO:0000185	72	meter	UO	UO:0000008	Larval fish sampling	SP9-13	1983-05-01	unknown	21.1	72	-32.965	152.0166667
Project Sprightly_83	Sprightly_83	P1	P1_148	larval stage	UBERON	UBERON:0000069	New South Wales	GAZ	GAZ:00002793		ocean biome	ENVO	ENVO:01000048	-31.985	degree	UO	UO:0000185	153.41	degree	UO	UO:0000185	128	meter	UO	UO:0000008	Larval fish sampling	SP9-14	1983-05-01	unknown	21.4	128	-31.985	153.41
Project Sprightly_83	Sprightly_83	P1	P1_149	larval stage	UBERON	UBERON:0000069	New South Wales	GAZ	GAZ:00002793		ocean biome	ENVO	ENVO:01000048	-32.00833333	degree	UO	UO:0000185	153.3316667	degree	UO	UO:0000185	148	meter	UO	UO:0000008	Larval fish sampling	SP9-15	1983-05-01	unknown	21.4	148	-32.00833333	153.3316667
Project Sprightly_83	Sprightly_83	P1	P1_150	larval stage	UBERON	UBERON:0000069	New South Wales	GAZ	GAZ:00002793		ocean biome	ENVO	ENVO:01000048	-31.99833333	degree	UO	UO:0000185	153.2533333	degree	UO	UO:0000185	129	meter	UO	UO:0000008	Larval fish sampling	SP9-16	1983-05-01	unknown	21.3	129	-31.99833333	153.2533333
Project Sprightly_83	Sprightly_83	P1	P1_151	larval stage	UBERON	UBERON:0000069	New South Wales	GAZ	GAZ:00002793		ocean biome	ENVO	ENVO:01000048	-31.995	degree	UO	UO:0000185	153.1683333	degree	UO	UO:0000185	153	meter	UO	UO:0000008	Larval fish sampling	SP9-17	1983-05-01	unknown	21.3	153	-31.995	153.1683333
Project Sprightly_83	Sprightly_83	P1	P1_152	larval stage	UBERON	UBERON:0000069	New South Wales	GAZ	GAZ:00002793		ocean biome	ENVO	ENVO:01000048	-31.98166667	degree	UO	UO:0000185	153.1383333	degree	UO	UO:0000185	138	meter	UO	UO:0000008	Larval fish sampling	SP9-18	1983-05-01	unknown	21.3	138	-31.98166667	153.1383333
Project Sprightly_83	Sprightly_83	P1	P1_153	larval stage	UBERON	UBERON:0000069	New South Wales	GAZ	GAZ:00002793		ocean biome	ENVO	ENVO:01000048	-31.98333333	degree	UO	UO:0000185	153.0916667	degree	UO	UO:0000185	152	meter	UO	UO:0000008	Larval fish sampling	SP9-19	1983-05-01	unknown	21.3	152	-31.98333333	153.0916667
Project Sprightly_83	Sprightly_83	P1	P1_154	larval stage	UBERON	UBERON:0000069	New South Wales	GAZ	GAZ:00002793		ocean biome	ENVO	ENVO:01000048	-31.99166667	degree	UO	UO:0000185	152.8716667	degree	UO	UO:0000185	90	meter	UO	UO:0000008	Larval fish sampling	SP9-20	1983-05-01	unknown	21.2	90	-31.99166667	152.8716667
Project Sprightly_83	Sprightly_83	P1	P1_155	larval stage	UBERON	UBERON:0000069	New South Wales	GAZ	GAZ:00002793		ocean biome	ENVO	ENVO:01000048	-31.97166667	degree	UO	UO:0000185	152.755	degree	UO	UO:0000185	45	meter	UO	UO:0000008	Larval fish sampling	SP9-21	1983-05-01	unknown	21.3	45	-31.97166667	152.755
Project Sprightly_83	Sprightly_83	P1	P1_156	larval stage	UBERON	UBERON:0000069	New South Wales	GAZ	GAZ:00002793		ocean biome	ENVO	ENVO:01000048	-30.985	degree	UO	UO:0000185	153.625	degree	UO	UO:0000185	152	meter	UO	UO:0000008	Larval fish sampling	SP9-22	1983-05-01	unknown	24.4	152	-30.985	153.625
Project Sprightly_83	Sprightly_83	P1	P1_157	larval stage	UBERON	UBERON:0000069	New South Wales	GAZ	GAZ:00002793		ocean biome	ENVO	ENVO:01000048	-30.98333333	degree	UO	UO:0000185	153.5333333	degree	UO	UO:0000185	158	meter	UO	UO:0000008	Larval fish sampling	SP9-23	1983-05-01	unknown	24.3	158	-30.98333333	153.5333333
Project Sprightly_83	Sprightly_83	P1	P1_158	larval stage	UBERON	UBERON:0000069	New South Wales	GAZ	GAZ:00002793		ocean biome	ENVO	ENVO:01000048	-30.97166667	degree	UO	UO:0000185	153.48	degree	UO	UO:0000185	158	meter	UO	UO:0000008	Larval fish sampling	SP9-24	1983-05-01	unknown	24.3	158	-30.97166667	153.48
Project Sprightly_83	Sprightly_83	P1	P1_159	larval stage	UBERON	UBERON:0000069	New South Wales	GAZ	GAZ:00002793		ocean biome	ENVO	ENVO:01000048	-30.98333333	degree	UO	UO:0000185	153.365	degree	UO	UO:0000185	152	meter	UO	UO:0000008	Larval fish sampling	SP9-25	1983-05-01	unknown	24	152	-30.98333333	153.365
Project Sprightly_83	Sprightly_83	P1	P1_160	larval stage	UBERON	UBERON:0000069	New South Wales	GAZ	GAZ:00002793		ocean biome	ENVO	ENVO:01000048	-30.97333333	degree	UO	UO:0000185	153.2666667	degree	UO	UO:0000185	158	meter	UO	UO:0000008	Larval fish sampling	SP9-26	1983-05-01	unknown	23.1	158	-30.97333333	153.2666667
Project Sprightly_83	Sprightly_83	P1	P1_161	larval stage	UBERON	UBERON:0000069	New South Wales	GAZ	GAZ:00002793		ocean biome	ENVO	ENVO:01000048	-30.985	degree	UO	UO:0000185	153.1583333	degree	UO	UO:0000185	58	meter	UO	UO:0000008	Larval fish sampling	SP9-27	1983-05-01	unknown	22.6	58	-30.985	153.1583333
Project Sprightly_83	Sprightly_83	P1	P1_162	larval stage	UBERON	UBERON:0000069	New South Wales	GAZ	GAZ:00002793		ocean biome	ENVO	ENVO:01000048	-31.03	degree	UO	UO:0000185	153.0733333	degree	UO	UO:0000185	39	meter	UO	UO:0000008	Larval fish sampling	SP9-28	1983-05-01	unknown	23.2	39	-31.03	153.0733333
Project Sprightly_83	Sprightly_83	P1	P1_163	larval stage	UBERON	UBERON:0000069	New South Wales	GAZ	GAZ:00002793		ocean biome	ENVO	ENVO:01000048	-29.98	degree	UO	UO:0000185	153.8233333	degree	UO	UO:0000185	183	meter	UO	UO:0000008	Larval fish sampling	SP9-29	1983-05-01	unknown	24.6	183	-29.98	153.8233333
Project Sprightly_83	Sprightly_83	P1	P1_164	larval stage	UBERON	UBERON:0000069	New South Wales	GAZ	GAZ:00002793		ocean biome	ENVO	ENVO:01000048	-29.96333333	degree	UO	UO:0000185	153.7666667	degree	UO	UO:0000185	168	meter	UO	UO:0000008	Larval fish sampling	SP9-30	1983-05-01	unknown	24.6	168	-29.96333333	153.7666667
Project Sprightly_83	Sprightly_83	P1	P1_165	larval stage	UBERON	UBERON:0000069	New South Wales	GAZ	GAZ:00002793		ocean biome	ENVO	ENVO:01000048	-29.97666667	degree	UO	UO:0000185	153.695	degree	UO	UO:0000185	148	meter	UO	UO:0000008	Larval fish sampling	SP9-31	1983-05-01	unknown	24.7	148	-29.97666667	153.695
Project Sprightly_83	Sprightly_83	P1	P1_166	larval stage	UBERON	UBERON:0000069	New South Wales	GAZ	GAZ:00002793		ocean biome	ENVO	ENVO:01000048	-29.98666667	degree	UO	UO:0000185	153.6066667	degree	UO	UO:0000185	152	meter	UO	UO:0000008	Larval fish sampling	SP9-32	1983-05-01	unknown	24.5	152	-29.98666667	153.6066667
Project Sprightly_83	Sprightly_83	P1	P1_167	larval stage	UBERON	UBERON:0000069	New South Wales	GAZ	GAZ:00002793		ocean biome	ENVO	ENVO:01000048	-29.99666667	degree	UO	UO:0000185	153.5583333	degree	UO	UO:0000185	128	meter	UO	UO:0000008	Larval fish sampling	SP9-33	1983-05-01	unknown	24.3	128	-29.99666667	153.5583333
Project Sprightly_83	Sprightly_83	P1	P1_168	larval stage	UBERON	UBERON:0000069	New South Wales	GAZ	GAZ:00002793		ocean biome	ENVO	ENVO:01000048	-29.99833333	degree	UO	UO:0000185	153.4683333	degree	UO	UO:0000185	69	meter	UO	UO:0000008	Larval fish sampling	SP9-34	1983-05-01	unknown	23.8	69	-29.99833333	153.4683333
Project Sprightly_83	Sprightly_83	P1	P1_169	larval stage	UBERON	UBERON:0000069	New South Wales	GAZ	GAZ:00002793		ocean biome	ENVO	ENVO:01000048	-29.99833333	degree	UO	UO:0000185	153.3716667	degree	UO	UO:0000185	42	meter	UO	UO:0000008	Larval fish sampling	SP9-35	1983-05-01	unknown	23.4	42	-29.99833333	153.3716667
Project Sprightly_83	Sprightly_83	P1	P1_170	larval stage	UBERON	UBERON:0000069	New South Wales	GAZ	GAZ:00002793		ocean biome	ENVO	ENVO:01000048	-28.98833333	degree	UO	UO:0000185	154.1316667	degree	UO	UO:0000185	141	meter	UO	UO:0000008	Larval fish sampling	SP9-36	1983-05-01	unknown	24.2	141	-28.98833333	154.1316667
Project Sprightly_83	Sprightly_83	P1	P1_171	larval stage	UBERON	UBERON:0000069	New South Wales	GAZ	GAZ:00002793		ocean biome	ENVO	ENVO:01000048	-28.98666667	degree	UO	UO:0000185	154.0366667	degree	UO	UO:0000185	110	meter	UO	UO:0000008	Larval fish sampling	SP9-37	1983-05-01	unknown	23.3	110	-28.98666667	154.0366667
Project Sprightly_83	Sprightly_83	P1	P1_172	larval stage	UBERON	UBERON:0000069	New South Wales	GAZ	GAZ:00002793		ocean biome	ENVO	ENVO:01000048	-28.97833333	degree	UO	UO:0000185	153.9566667	degree	UO	UO:0000185	185	meter	UO	UO:0000008	Larval fish sampling	SP9-38	1983-05-01	unknown	23.7	185	-28.97833333	153.9566667
Project Sprightly_83	Sprightly_83	P1	P1_173	larval stage	UBERON	UBERON:0000069	New South Wales	GAZ	GAZ:00002793		ocean biome	ENVO	ENVO:01000048	-28.98833333	degree	UO	UO:0000185	153.895	degree	UO	UO:0000185	125	meter	UO	UO:0000008	Larval fish sampling	SP9-39	1983-05-01	unknown	23.5	125	-28.98833333	153.895
Project Sprightly_83	Sprightly_83	P1	P1_174	larval stage	UBERON	UBERON:0000069	New South Wales	GAZ	GAZ:00002793		ocean biome	ENVO	ENVO:01000048	-28.99833333	degree	UO	UO:0000185	153.8516667	degree	UO	UO:0000185	95	meter	UO	UO:0000008	Larval fish sampling	SP9-40	1983-05-01	unknown	23.8	95	-28.99833333	153.8516667
Project Sprightly_83	Sprightly_83	P1	P1_175	larval stage	UBERON	UBERON:0000069	New South Wales	GAZ	GAZ:00002793		ocean biome	ENVO	ENVO:01000048	-28.97166667	degree	UO	UO:0000185	153.7433333	degree	UO	UO:0000185	40	meter	UO	UO:0000008	Larval fish sampling	SP9-41	1983-05-01	unknown	23.5	40	-28.97166667	153.7433333
Project Sprightly_83	Sprightly_83	P1	P1_176	larval stage	UBERON	UBERON:0000069	New South Wales	GAZ	GAZ:00002793		ocean biome	ENVO	ENVO:01000048	-29.005	degree	UO	UO:0000185	153.655	degree	UO	UO:0000185	45	meter	UO	UO:0000008	Larval fish sampling	SP9-42	1983-05-01	unknown	23.7	45	-29.005	153.655
Project Sprightly_83	Sprightly_83	P1	P1_177	larval stage	UBERON	UBERON:0000069	New South Wales	GAZ	GAZ:00002793		ocean biome	ENVO	ENVO:01000048	-27.98	degree	UO	UO:0000185	154.3433333	degree	UO	UO:0000185	148	meter	UO	UO:0000008	Larval fish sampling	SP9-43	1983-05-01	unknown	24.5	148	-27.98	154.3433333
Project Sprightly_83	Sprightly_83	P1	P1_178	larval stage	UBERON	UBERON:0000069	New South Wales	GAZ	GAZ:00002793		ocean biome	ENVO	ENVO:01000048	-27.985	degree	UO	UO:0000185	154.2666667	degree	UO	UO:0000185	105	meter	UO	UO:0000008	Larval fish sampling	SP9-44	1983-05-01	unknown	24.4	105	-27.985	154.2666667
Project Sprightly_83	Sprightly_83	P1	P1_179	larval stage	UBERON	UBERON:0000069	New South Wales	GAZ	GAZ:00002793		ocean biome	ENVO	ENVO:01000048	-27.985	degree	UO	UO:0000185	154.1833333	degree	UO	UO:0000185	185	meter	UO	UO:0000008	Larval fish sampling	SP9-45	1983-05-01	unknown	24.4	185	-27.985	154.1833333
Project Sprightly_83	Sprightly_83	P1	P1_180	larval stage	UBERON	UBERON:0000069	New South Wales	GAZ	GAZ:00002793		ocean biome	ENVO	ENVO:01000048	-27.98166667	degree	UO	UO:0000185	154.1083333	degree	UO	UO:0000185	170	meter	UO	UO:0000008	Larval fish sampling	SP9-46	1983-05-01	unknown	24.4	170	-27.98166667	154.1083333
Project Sprightly_83	Sprightly_83	P1	P1_181	larval stage	UBERON	UBERON:0000069	New South Wales	GAZ	GAZ:00002793		ocean biome	ENVO	ENVO:01000048	-27.985	degree	UO	UO:0000185	153.9666667	degree	UO	UO:0000185	95	meter	UO	UO:0000008	Larval fish sampling	SP9-47	1983-05-01	unknown	24.9	95	-27.985	153.9666667
Project Sprightly_83	Sprightly_83	P1	P1_182	larval stage	UBERON	UBERON:0000069	New South Wales	GAZ	GAZ:00002793		ocean biome	ENVO	ENVO:01000048	-27.985	degree	UO	UO:0000185	153.89	degree	UO	UO:0000185	95	meter	UO	UO:0000008	Larval fish sampling	SP9-48	1983-05-01	unknown	24.7	95	-27.985	153.89
Project Sprightly_83	Sprightly_83	P1	P1_183	larval stage	UBERON	UBERON:0000069	New South Wales	GAZ	GAZ:00002793		ocean biome	ENVO	ENVO:01000048	-28.03333333	degree	UO	UO:0000185	153.8066667	degree	UO	UO:0000185	50	meter	UO	UO:0000008	Larval fish sampling	SP9-49	1983-05-01	unknown	24.4	50	-28.03333333	153.8066667
Project Sprightly_83	Sprightly_83	P1	P1_184	larval stage	UBERON	UBERON:0000069	New South Wales	GAZ	GAZ:00002793		ocean biome	ENVO	ENVO:01000048	-27.995	degree	UO	UO:0000185	153.665	degree	UO	UO:0000185	30	meter	UO	UO:0000008	Larval fish sampling	SP9-50	1983-05-01	unknown	23.9	30	-27.995	153.665
Project Sprightly_83	Sprightly_83	P1	P1_185	larval stage	UBERON	UBERON:0000069	New South Wales	GAZ	GAZ:00002793		ocean biome	ENVO	ENVO:01000048	-33.95	degree	UO	UO:0000185	151.8666667	degree	UO	UO:0000185	0	meter	UO	UO:0000008	Larval fish sampling	SP1S-1	1983-01-01	Day	22.2	0	-33.95	151.8666667
Project Sprightly_83	Sprightly_83	P1	P1_186	larval stage	UBERON	UBERON:0000069	New South Wales	GAZ	GAZ:00002793		ocean biome	ENVO	ENVO:01000048	-33.98333333	degree	UO	UO:0000185	152.1	degree	UO	UO:0000185	0	meter	UO	UO:0000008	Larval fish sampling	SP1S-2	1983-01-01	Night	24.3	0	-33.98333333	152.1
Project Sprightly_83	Sprightly_83	P1	P1_187	larval stage	UBERON	UBERON:0000069	New South Wales	GAZ	GAZ:00002793		ocean biome	ENVO	ENVO:01000048	-34	degree	UO	UO:0000185	151.9833333	degree	UO	UO:0000185	0	meter	UO	UO:0000008	Larval fish sampling	SP1S-3	1983-01-01	Night	22.2	0	-34	151.9833333
Project Sprightly_83	Sprightly_83	P1	P1_188	larval stage	UBERON	UBERON:0000069	New South Wales	GAZ	GAZ:00002793		ocean biome	ENVO	ENVO:01000048	-34.01666667	degree	UO	UO:0000185	151.8833333	degree	UO	UO:0000185	0	meter	UO	UO:0000008	Larval fish sampling	SP1S-4	1983-01-01	Night	21.8	0	-34.01666667	151.8833333
Project Sprightly_83	Sprightly_83	P1	P1_189	larval stage	UBERON	UBERON:0000069	New South Wales	GAZ	GAZ:00002793		ocean biome	ENVO	ENVO:01000048	-34	degree	UO	UO:0000185	151.8	degree	UO	UO:0000185	0	meter	UO	UO:0000008	Larval fish sampling	SP1S-5	1983-01-01	Night	21.8	0	-34	151.8
Project Sprightly_83	Sprightly_83	P1	P1_190	larval stage	UBERON	UBERON:0000069	New South Wales	GAZ	GAZ:00002793		ocean biome	ENVO	ENVO:01000048	-33.98333333	degree	UO	UO:0000185	151.65	degree	UO	UO:0000185	0	meter	UO	UO:0000008	Larval fish sampling	SP1S-6	1983-01-01	Night	21.1	0	-33.98333333	151.65
Project Sprightly_83	Sprightly_83	P1	P1_191	larval stage	UBERON	UBERON:0000069	New South Wales	GAZ	GAZ:00002793		ocean biome	ENVO	ENVO:01000048	-34	degree	UO	UO:0000185	151.5666667	degree	UO	UO:0000185	0	meter	UO	UO:0000008	Larval fish sampling	SP1S-7	1983-01-01	Night	21.5	0	-34	151.5666667
Project Sprightly_83	Sprightly_83	P1	P1_192	larval stage	UBERON	UBERON:0000069	New South Wales	GAZ	GAZ:00002793		ocean biome	ENVO	ENVO:01000048	-33.98333333	degree	UO	UO:0000185	151.35	degree	UO	UO:0000185	0	meter	UO	UO:0000008	Larval fish sampling	SP1S-8	1983-01-01	Night	21.7	0	-33.98333333	151.35
Project Sprightly_83	Sprightly_83	P1	P1_193	larval stage	UBERON	UBERON:0000069	New South Wales	GAZ	GAZ:00002793		ocean biome	ENVO	ENVO:01000048	-33.1	degree	UO	UO:0000185	152.8	degree	UO	UO:0000185	0	meter	UO	UO:0000008	Larval fish sampling	SP1S-9	1983-01-01	Night	21.8	0	-33.1	152.8
Project Sprightly_83	Sprightly_83	P1	P1_194	larval stage	UBERON	UBERON:0000069	New South Wales	GAZ	GAZ:00002793		ocean biome	ENVO	ENVO:01000048	-33.01666667	degree	UO	UO:0000185	152.7666667	degree	UO	UO:0000185	0	meter	UO	UO:0000008	Larval fish sampling	SP1S-10	1983-01-01	Night	24	0	-33.01666667	152.7666667
Project Sprightly_83	Sprightly_83	P1	P1_195	larval stage	UBERON	UBERON:0000069	New South Wales	GAZ	GAZ:00002793		ocean biome	ENVO	ENVO:01000048	-33	degree	UO	UO:0000185	152.6333333	degree	UO	UO:0000185	0	meter	UO	UO:0000008	Larval fish sampling	SP1S-11	1983-01-01	Night	25	0	-33	152.6333333
Project Sprightly_83	Sprightly_83	P1	P1_196	larval stage	UBERON	UBERON:0000069	New South Wales	GAZ	GAZ:00002793		ocean biome	ENVO	ENVO:01000048	-33.03333333	degree	UO	UO:0000185	152.5	degree	UO	UO:0000185	0	meter	UO	UO:0000008	Larval fish sampling	SP1S-12	1983-01-01	Night	25.4	0	-33.03333333	152.5
Project Sprightly_83	Sprightly_83	P1	P1_197	larval stage	UBERON	UBERON:0000069	New South Wales	GAZ	GAZ:00002793		ocean biome	ENVO	ENVO:01000048	-33.03333333	degree	UO	UO:0000185	152.4666667	degree	UO	UO:0000185	0	meter	UO	UO:0000008	Larval fish sampling	SP1S-13	1983-01-01	Night	25.5	0	-33.03333333	152.4666667
Project Sprightly_83	Sprightly_83	P1	P1_198	larval stage	UBERON	UBERON:0000069	New South Wales	GAZ	GAZ:00002793		ocean biome	ENVO	ENVO:01000048	-32.98333333	degree	UO	UO:0000185	152.0166667	degree	UO	UO:0000185	0	meter	UO	UO:0000008	Larval fish sampling	SP1S-14	1983-01-01	Night	22.7	0	-32.98333333	152.0166667
Project Sprightly_83	Sprightly_83	P1	P1_199	larval stage	UBERON	UBERON:0000069	New South Wales	GAZ	GAZ:00002793		ocean biome	ENVO	ENVO:01000048	-32.08333333	degree	UO	UO:0000185	153.0833333	degree	UO	UO:0000185	0	meter	UO	UO:0000008	Larval fish sampling	SP1S-15	1983-01-01	Day	26.1	0	-32.08333333	153.0833333
Project Sprightly_83	Sprightly_83	P1	P1_200	larval stage	UBERON	UBERON:0000069	New South Wales	GAZ	GAZ:00002793		ocean biome	ENVO	ENVO:01000048	-32.08333333	degree	UO	UO:0000185	153.15	degree	UO	UO:0000185	0	meter	UO	UO:0000008	Larval fish sampling	SP1S-16	1983-01-01	Day	26	0	-32.08333333	153.15
Project Sprightly_83	Sprightly_83	P1	P1_201	larval stage	UBERON	UBERON:0000069	New South Wales	GAZ	GAZ:00002793		ocean biome	ENVO	ENVO:01000048	-32	degree	UO	UO:0000185	153.3333333	degree	UO	UO:0000185	0	meter	UO	UO:0000008	Larval fish sampling	SP1S-17	1983-01-01	Night	26	0	-32	153.3333333
Project Sprightly_83	Sprightly_83	P1	P1_202	larval stage	UBERON	UBERON:0000069	New South Wales	GAZ	GAZ:00002793		ocean biome	ENVO	ENVO:01000048	-31.98333333	degree	UO	UO:0000185	153.25	degree	UO	UO:0000185	0	meter	UO	UO:0000008	Larval fish sampling	SP1S-18	1983-01-01	Night	25.7	0	-31.98333333	153.25
Project Sprightly_83	Sprightly_83	P1	P1_203	larval stage	UBERON	UBERON:0000069	New South Wales	GAZ	GAZ:00002793		ocean biome	ENVO	ENVO:01000048	-31.98333333	degree	UO	UO:0000185	153.1666667	degree	UO	UO:0000185	0	meter	UO	UO:0000008	Larval fish sampling	SP1S-19	1983-01-01	Night	25.9	0	-31.98333333	153.1666667
Project Sprightly_83	Sprightly_83	P1	P1_204	larval stage	UBERON	UBERON:0000069	New South Wales	GAZ	GAZ:00002793		ocean biome	ENVO	ENVO:01000048	-31.98333333	degree	UO	UO:0000185	153.1333333	degree	UO	UO:0000185	0	meter	UO	UO:0000008	Larval fish sampling	SP1S-20	1983-01-01	Night	25.8	0	-31.98333333	153.1333333
Project Sprightly_83	Sprightly_83	P1	P1_205	larval stage	UBERON	UBERON:0000069	New South Wales	GAZ	GAZ:00002793		ocean biome	ENVO	ENVO:01000048	-31.98333333	degree	UO	UO:0000185	153.0833333	degree	UO	UO:0000185	0	meter	UO	UO:0000008	Larval fish sampling	SP1S-21	1983-01-01	Night	25.7	0	-31.98333333	153.0833333
Project Sprightly_83	Sprightly_83	P1	P1_206	larval stage	UBERON	UBERON:0000069	New South Wales	GAZ	GAZ:00002793		ocean biome	ENVO	ENVO:01000048	-31.98333333	degree	UO	UO:0000185	152.8666667	degree	UO	UO:0000185	0	meter	UO	UO:0000008	Larval fish sampling	SP1S-22	1983-01-01	Night	22.5	0	-31.98333333	152.8666667
Project Sprightly_83	Sprightly_83	P1	P1_207	larval stage	UBERON	UBERON:0000069	New South Wales	GAZ	GAZ:00002793		ocean biome	ENVO	ENVO:01000048	-31.98333333	degree	UO	UO:0000185	152.7333333	degree	UO	UO:0000185	0	meter	UO	UO:0000008	Larval fish sampling	SP1S-23	1983-01-01	Night	22.2	0	-31.98333333	152.7333333
Project Sprightly_83	Sprightly_83	P1	P1_208	larval stage	UBERON	UBERON:0000069	New South Wales	GAZ	GAZ:00002793		ocean biome	ENVO	ENVO:01000048	-32.01666667	degree	UO	UO:0000185	152.7166667	degree	UO	UO:0000185	0	meter	UO	UO:0000008	Larval fish sampling	SP1S-24	1983-01-01	Day	21.3	0	-32.01666667	152.7166667
Project Sprightly_83	Sprightly_83	P1	P1_209	larval stage	UBERON	UBERON:0000069	New South Wales	GAZ	GAZ:00002793		ocean biome	ENVO	ENVO:01000048	-32	degree	UO	UO:0000185	152.85	degree	UO	UO:0000185	0	meter	UO	UO:0000008	Larval fish sampling	SP1S-25	1983-01-01	Day	22.2	0	-32	152.85
Project Sprightly_83	Sprightly_83	P1	P1_210	larval stage	UBERON	UBERON:0000069	New South Wales	GAZ	GAZ:00002793		ocean biome	ENVO	ENVO:01000048	-31	degree	UO	UO:0000185	153.6166667	degree	UO	UO:0000185	0	meter	UO	UO:0000008	Larval fish sampling	SP1S-26	1983-01-01	Night	24.5	0	-31	153.6166667
Project Sprightly_83	Sprightly_83	P1	P1_211	larval stage	UBERON	UBERON:0000069	New South Wales	GAZ	GAZ:00002793		ocean biome	ENVO	ENVO:01000048	-31	degree	UO	UO:0000185	153.55	degree	UO	UO:0000185	0	meter	UO	UO:0000008	Larval fish sampling	SP1S-27	1983-01-01	Night	24.5	0	-31	153.55
Project Sprightly_83	Sprightly_83	P1	P1_212	larval stage	UBERON	UBERON:0000069	New South Wales	GAZ	GAZ:00002793		ocean biome	ENVO	ENVO:01000048	-31	degree	UO	UO:0000185	153.4833333	degree	UO	UO:0000185	0	meter	UO	UO:0000008	Larval fish sampling	SP1S-28	1983-01-01	Night	24.9	0	-31	153.4833333
Project Sprightly_83	Sprightly_83	P1	P1_213	larval stage	UBERON	UBERON:0000069	New South Wales	GAZ	GAZ:00002793		ocean biome	ENVO	ENVO:01000048	-31	degree	UO	UO:0000185	153.3666667	degree	UO	UO:0000185	0	meter	UO	UO:0000008	Larval fish sampling	SP1S-29	1983-01-01	Night	24.9	0	-31	153.3666667
Project Sprightly_83	Sprightly_83	P1	P1_214	larval stage	UBERON	UBERON:0000069	New South Wales	GAZ	GAZ:00002793		ocean biome	ENVO	ENVO:01000048	-30.98333333	degree	UO	UO:0000185	153.3	degree	UO	UO:0000185	0	meter	UO	UO:0000008	Larval fish sampling	SP1S-30	1983-01-01	Night	24.5	0	-30.98333333	153.3
Project Sprightly_83	Sprightly_83	P1	P1_215	larval stage	UBERON	UBERON:0000069	New South Wales	GAZ	GAZ:00002793		ocean biome	ENVO	ENVO:01000048	-30.96666667	degree	UO	UO:0000185	153.25	degree	UO	UO:0000185	0	meter	UO	UO:0000008	Larval fish sampling	SP1S-31	1983-01-01	Night		0	-30.96666667	153.25
Project Sprightly_83	Sprightly_83	P1	P1_216	larval stage	UBERON	UBERON:0000069	New South Wales	GAZ	GAZ:00002793		ocean biome	ENVO	ENVO:01000048	-31.01666667	degree	UO	UO:0000185	153.15	degree	UO	UO:0000185	0	meter	UO	UO:0000008	Larval fish sampling	SP1S-32	1983-01-01	Night	24.6	0	-31.01666667	153.15
Project Sprightly_83	Sprightly_83	P1	P1_217	larval stage	UBERON	UBERON:0000069	New South Wales	GAZ	GAZ:00002793		ocean biome	ENVO	ENVO:01000048	-31.01666667	degree	UO	UO:0000185	153.0833333	degree	UO	UO:0000185	0	meter	UO	UO:0000008	Larval fish sampling	SP1S-33	1983-01-01	Night	24.2	0	-31.01666667	153.0833333
Project Sprightly_83	Sprightly_83	P1	P1_218	larval stage	UBERON	UBERON:0000069	New South Wales	GAZ	GAZ:00002793		ocean biome	ENVO	ENVO:01000048	-30.01666667	degree	UO	UO:0000185	153.55	degree	UO	UO:0000185	0	meter	UO	UO:0000008	Larval fish sampling	SP1S-34	1983-01-01	Day	25	0	-30.01666667	153.55
Project Sprightly_83	Sprightly_83	P1	P1_219	larval stage	UBERON	UBERON:0000069	New South Wales	GAZ	GAZ:00002793		ocean biome	ENVO	ENVO:01000048	-30.03333333	degree	UO	UO:0000185	153.5833333	degree	UO	UO:0000185	0	meter	UO	UO:0000008	Larval fish sampling	SP1S-35	1983-01-01	Day	25	0	-30.03333333	153.5833333
Project Sprightly_83	Sprightly_83	P1	P1_220	larval stage	UBERON	UBERON:0000069	New South Wales	GAZ	GAZ:00002793		ocean biome	ENVO	ENVO:01000048	-30	degree	UO	UO:0000185	153.7	degree	UO	UO:0000185	0	meter	UO	UO:0000008	Larval fish sampling	SP1S-36	1983-01-01	Day		0	-30	153.7
Project Sprightly_83	Sprightly_83	P1	P1_221	larval stage	UBERON	UBERON:0000069	New South Wales	GAZ	GAZ:00002793		ocean biome	ENVO	ENVO:01000048	-30	degree	UO	UO:0000185	153.8166667	degree	UO	UO:0000185	0	meter	UO	UO:0000008	Larval fish sampling	SP1S-37	1983-01-01	Day	24.7	0	-30	153.8166667
Project Sprightly_83	Sprightly_83	P1	P1_222	larval stage	UBERON	UBERON:0000069	New South Wales	GAZ	GAZ:00002793		ocean biome	ENVO	ENVO:01000048	-30	degree	UO	UO:0000185	153.85	degree	UO	UO:0000185	0	meter	UO	UO:0000008	Larval fish sampling	SP1S-38	1983-01-01	Night	24.5	0	-30	153.85
Project Sprightly_83	Sprightly_83	P1	P1_223	larval stage	UBERON	UBERON:0000069	New South Wales	GAZ	GAZ:00002793		ocean biome	ENVO	ENVO:01000048	-29.95	degree	UO	UO:0000185	153.7833333	degree	UO	UO:0000185	0	meter	UO	UO:0000008	Larval fish sampling	SP1S-39	1983-01-01	Night	24.5	0	-29.95	153.7833333
Project Sprightly_83	Sprightly_83	P1	P1_224	larval stage	UBERON	UBERON:0000069	New South Wales	GAZ	GAZ:00002793		ocean biome	ENVO	ENVO:01000048	-30	degree	UO	UO:0000185	153.7	degree	UO	UO:0000185	0	meter	UO	UO:0000008	Larval fish sampling	SP1S-40	1983-01-01	Night	24.6	0	-30	153.7
Project Sprightly_83	Sprightly_83	P1	P1_225	larval stage	UBERON	UBERON:0000069	New South Wales	GAZ	GAZ:00002793		ocean biome	ENVO	ENVO:01000048	-30	degree	UO	UO:0000185	153.5333333	degree	UO	UO:0000185	0	meter	UO	UO:0000008	Larval fish sampling	SP1S-41	1983-01-01	Night	24.6	0	-30	153.5333333
Project Sprightly_83	Sprightly_83	P1	P1_226	larval stage	UBERON	UBERON:0000069	New South Wales	GAZ	GAZ:00002793		ocean biome	ENVO	ENVO:01000048	-30	degree	UO	UO:0000185	153.5	degree	UO	UO:0000185	0	meter	UO	UO:0000008	Larval fish sampling	SP1S-42	1983-01-01	Night	24.2	0	-30	153.5
Project Sprightly_83	Sprightly_83	P1	P1_227	larval stage	UBERON	UBERON:0000069	New South Wales	GAZ	GAZ:00002793		ocean biome	ENVO	ENVO:01000048	-30	degree	UO	UO:0000185	153.3833333	degree	UO	UO:0000185	0	meter	UO	UO:0000008	Larval fish sampling	SP1S-43	1983-01-01	Night	23.6	0	-30	153.3833333
Project Sprightly_83	Sprightly_83	P1	P1_228	larval stage	UBERON	UBERON:0000069	New South Wales	GAZ	GAZ:00002793		ocean biome	ENVO	ENVO:01000048	-30	degree	UO	UO:0000185	153.3666667	degree	UO	UO:0000185	0	meter	UO	UO:0000008	Larval fish sampling	SP1S-44	1983-01-01	Day	23.7	0	-30	153.3666667
Project Sprightly_83	Sprightly_83	P1	P1_229	larval stage	UBERON	UBERON:0000069	New South Wales	GAZ	GAZ:00002793		ocean biome	ENVO	ENVO:01000048	-30	degree	UO	UO:0000185	153.5333333	degree	UO	UO:0000185	0	meter	UO	UO:0000008	Larval fish sampling	SP1S-45	1983-01-01	Day	24.6	0	-30	153.5333333
Project Sprightly_83	Sprightly_83	P1	P1_230	larval stage	UBERON	UBERON:0000069	New South Wales	GAZ	GAZ:00002793		ocean biome	ENVO	ENVO:01000048	-28.98333333	degree	UO	UO:0000185	154.1333333	degree	UO	UO:0000185	0	meter	UO	UO:0000008	Larval fish sampling	SP1S-46	1983-01-01	Night	24.7	0	-28.98333333	154.1333333
Project Sprightly_83	Sprightly_83	P1	P1_231	larval stage	UBERON	UBERON:0000069	New South Wales	GAZ	GAZ:00002793		ocean biome	ENVO	ENVO:01000048	-28.96666667	degree	UO	UO:0000185	154.0333333	degree	UO	UO:0000185	0	meter	UO	UO:0000008	Larval fish sampling	SP1S-47	1983-01-01	Night	24.6	0	-28.96666667	154.0333333
Project Sprightly_83	Sprightly_83	P1	P1_232	larval stage	UBERON	UBERON:0000069	New South Wales	GAZ	GAZ:00002793		ocean biome	ENVO	ENVO:01000048	-28.96666667	degree	UO	UO:0000185	153.9666667	degree	UO	UO:0000185	0	meter	UO	UO:0000008	Larval fish sampling	SP1S-48	1983-01-01	Night	24.6	0	-28.96666667	153.9666667
Project Sprightly_83	Sprightly_83	P1	P1_233	larval stage	UBERON	UBERON:0000069	New South Wales	GAZ	GAZ:00002793		ocean biome	ENVO	ENVO:01000048	-29	degree	UO	UO:0000185	153.8666667	degree	UO	UO:0000185	0	meter	UO	UO:0000008	Larval fish sampling	SP1S-49	1983-01-01	Night	24.5	0	-29	153.8666667
Project Sprightly_83	Sprightly_83	P1	P1_234	larval stage	UBERON	UBERON:0000069	New South Wales	GAZ	GAZ:00002793		ocean biome	ENVO	ENVO:01000048	-28.96666667	degree	UO	UO:0000185	153.8333333	degree	UO	UO:0000185	0	meter	UO	UO:0000008	Larval fish sampling	SP1S-50	1983-01-01	Night	24.5	0	-28.96666667	153.8333333
Project Sprightly_83	Sprightly_83	P1	P1_235	larval stage	UBERON	UBERON:0000069	New South Wales	GAZ	GAZ:00002793		ocean biome	ENVO	ENVO:01000048	-29.01666667	degree	UO	UO:0000185	153.7333333	degree	UO	UO:0000185	0	meter	UO	UO:0000008	Larval fish sampling	SP1S-51	1983-01-01	Night	24.5	0	-29.01666667	153.7333333
Project Sprightly_83	Sprightly_83	P1	P1_236	larval stage	UBERON	UBERON:0000069	New South Wales	GAZ	GAZ:00002793		ocean biome	ENVO	ENVO:01000048	-29.01666667	degree	UO	UO:0000185	153.6333333	degree	UO	UO:0000185	0	meter	UO	UO:0000008	Larval fish sampling	SP1S-52	1983-01-01	Night	23.4	0	-29.01666667	153.6333333
Project Sprightly_83	Sprightly_83	P1	P1_237	larval stage	UBERON	UBERON:0000069	New South Wales	GAZ	GAZ:00002793		ocean biome	ENVO	ENVO:01000048	-27.98333333	degree	UO	UO:0000185	153.95	degree	UO	UO:0000185	0	meter	UO	UO:0000008	Larval fish sampling	SP1S-53	1983-01-01	Day	24.7	0	-27.98333333	153.95
Project Sprightly_83	Sprightly_83	P1	P1_238	larval stage	UBERON	UBERON:0000069	New South Wales	GAZ	GAZ:00002793		ocean biome	ENVO	ENVO:01000048	-27.96666667	degree	UO	UO:0000185	154.0833333	degree	UO	UO:0000185	0	meter	UO	UO:0000008	Larval fish sampling	SP1S-54	1983-01-01	Day	24.7	0	-27.96666667	154.0833333
Project Sprightly_83	Sprightly_83	P1	P1_239	larval stage	UBERON	UBERON:0000069	New South Wales	GAZ	GAZ:00002793		ocean biome	ENVO	ENVO:01000048	-28	degree	UO	UO:0000185	154.3	degree	UO	UO:0000185	0	meter	UO	UO:0000008	Larval fish sampling	SP1S-55	1983-01-01	Day	25.6	0	-28	154.3
Project Sprightly_83	Sprightly_83	P1	P1_240	larval stage	UBERON	UBERON:0000069	New South Wales	GAZ	GAZ:00002793		ocean biome	ENVO	ENVO:01000048	-27.98333333	degree	UO	UO:0000185	154.3166667	degree	UO	UO:0000185	0	meter	UO	UO:0000008	Larval fish sampling	SP1S-56	1983-01-01	Night	25.5	0	-27.98333333	154.3166667
Project Sprightly_83	Sprightly_83	P1	P1_241	larval stage	UBERON	UBERON:0000069	New South Wales	GAZ	GAZ:00002793		ocean biome	ENVO	ENVO:01000048	-27.98333333	degree	UO	UO:0000185	154.25	degree	UO	UO:0000185	0	meter	UO	UO:0000008	Larval fish sampling	SP1S-57	1983-01-01	Night	25.2	0	-27.98333333	154.25
Project Sprightly_83	Sprightly_83	P1	P1_242	larval stage	UBERON	UBERON:0000069	New South Wales	GAZ	GAZ:00002793		ocean biome	ENVO	ENVO:01000048	-27.98333333	degree	UO	UO:0000185	154.1666667	degree	UO	UO:0000185	0	meter	UO	UO:0000008	Larval fish sampling	SP1S-58	1983-01-01	Night	24.9	0	-27.98333333	154.1666667
Project Sprightly_83	Sprightly_83	P1	P1_243	larval stage	UBERON	UBERON:0000069	New South Wales	GAZ	GAZ:00002793		ocean biome	ENVO	ENVO:01000048	-27.98333333	degree	UO	UO:0000185	154.0833333	degree	UO	UO:0000185	0	meter	UO	UO:0000008	Larval fish sampling	SP1S-59	1983-01-01	Night	24.4	0	-27.98333333	154.0833333
Project Sprightly_83	Sprightly_83	P1	P1_244	larval stage	UBERON	UBERON:0000069	New South Wales	GAZ	GAZ:00002793		ocean biome	ENVO	ENVO:01000048	-27.98333333	degree	UO	UO:0000185	153.95	degree	UO	UO:0000185	0	meter	UO	UO:0000008	Larval fish sampling	SP1S-60	1983-01-01	Night	24.5	0	-27.98333333	153.95
Project Sprightly_83	Sprightly_83	P1	P1_245	larval stage	UBERON	UBERON:0000069	New South Wales	GAZ	GAZ:00002793		ocean biome	ENVO	ENVO:01000048	-27.98333333	degree	UO	UO:0000185	153.8666667	degree	UO	UO:0000185	0	meter	UO	UO:0000008	Larval fish sampling	SP1S-61	1983-01-01	Night	24.6	0	-27.98333333	153.8666667
Project Sprightly_83	Sprightly_83	P1	P1_246	larval stage	UBERON	UBERON:0000069	New South Wales	GAZ	GAZ:00002793		ocean biome	ENVO	ENVO:01000048	-27.96666667	degree	UO	UO:0000185	153.7833333	degree	UO	UO:0000185	0	meter	UO	UO:0000008	Larval fish sampling	SP1S-62	1983-01-01	Night	24.8	0	-27.96666667	153.7833333
Project Sprightly_83	Sprightly_83	P1	P1_247	larval stage	UBERON	UBERON:0000069	New South Wales	GAZ	GAZ:00002793		ocean biome	ENVO	ENVO:01000048	-27.98333333	degree	UO	UO:0000185	153.65	degree	UO	UO:0000185	0	meter	UO	UO:0000008	Larval fish sampling	SP1S-63	1983-01-01	Night	25.1	0	-27.98333333	153.65
Project Sprightly_83	Sprightly_83	P1	P1_248	larval stage	UBERON	UBERON:0000069	New South Wales	GAZ	GAZ:00002793		ocean biome	ENVO	ENVO:01000048	-28.01666667	degree	UO	UO:0000185	153.6666667	degree	UO	UO:0000185	0	meter	UO	UO:0000008	Larval fish sampling	SP1S-64	1983-01-01	Day	25.2	0	-28.01666667	153.6666667
Project Sprightly_83	Sprightly_83	P1	P1_249	larval stage	UBERON	UBERON:0000069	New South Wales	GAZ	GAZ:00002793		ocean biome	ENVO	ENVO:01000048	-28	degree	UO	UO:0000185	153.8166667	degree	UO	UO:0000185	0	meter	UO	UO:0000008	Larval fish sampling	SP1S-65	1983-01-01	Day	24.8	0	-28	153.8166667
Project Sprightly_83	Sprightly_83	P1	P1_250	larval stage	UBERON	UBERON:0000069	New South Wales	GAZ	GAZ:00002793		ocean biome	ENVO	ENVO:01000048	-28	degree	UO	UO:0000185	153.8666667	degree	UO	UO:0000185	0	meter	UO	UO:0000008	Larval fish sampling	SP1S-66	1983-01-01	Day	24.7	0	-28	153.8666667
Project Sprightly_83	Sprightly_83	P1	P1_251	larval stage	UBERON	UBERON:0000069	New South Wales	GAZ	GAZ:00002793		ocean biome	ENVO	ENVO:01000048	-33.98333333	degree	UO	UO:0000185	152.4	degree	UO	UO:0000185	0	meter	UO	UO:0000008	Larval fish sampling	SP1S-67	1983-01-01	Night	24.5	0	-33.98333333	152.4
Project Sprightly_83	Sprightly_83	P1	P1_252	larval stage	UBERON	UBERON:0000069	New South Wales	GAZ	GAZ:00002793		ocean biome	ENVO	ENVO:01000048	-33.98333333	degree	UO	UO:0000185	152.2333333	degree	UO	UO:0000185	0	meter	UO	UO:0000008	Larval fish sampling	SP1S-68	1983-01-01	Night	24.5	0	-33.98333333	152.2333333
Project Sprightly_83	Sprightly_83	P1	P1_253	larval stage	UBERON	UBERON:0000069	New South Wales	GAZ	GAZ:00002793		ocean biome	ENVO	ENVO:01000048	-33.95	degree	UO	UO:0000185	151.8333333	degree	UO	UO:0000185	0	meter	UO	UO:0000008	Larval fish sampling	SP6S-1	1983-03-01	Day	23.9	0	-33.95	151.8333333
Project Sprightly_83	Sprightly_83	P1	P1_254	larval stage	UBERON	UBERON:0000069	New South Wales	GAZ	GAZ:00002793		ocean biome	ENVO	ENVO:01000048	-33.98333333	degree	UO	UO:0000185	152.2	degree	UO	UO:0000185	0	meter	UO	UO:0000008	Larval fish sampling	SP6S-2	1983-03-01	Night	23.4	0	-33.98333333	152.2
Project Sprightly_83	Sprightly_83	P1	P1_255	larval stage	UBERON	UBERON:0000069	New South Wales	GAZ	GAZ:00002793		ocean biome	ENVO	ENVO:01000048	-33.98333333	degree	UO	UO:0000185	152.1	degree	UO	UO:0000185	0	meter	UO	UO:0000008	Larval fish sampling	SP6S-3	1983-03-01	Night	23.5	0	-33.98333333	152.1
Project Sprightly_83	Sprightly_83	P1	P1_256	larval stage	UBERON	UBERON:0000069	New South Wales	GAZ	GAZ:00002793		ocean biome	ENVO	ENVO:01000048	-33.98333333	degree	UO	UO:0000185	152	degree	UO	UO:0000185	0	meter	UO	UO:0000008	Larval fish sampling	SP6S-4	1983-03-01	Night	23.4	0	-33.98333333	152
Project Sprightly_83	Sprightly_83	P1	P1_257	larval stage	UBERON	UBERON:0000069	New South Wales	GAZ	GAZ:00002793		ocean biome	ENVO	ENVO:01000048	-33.98333333	degree	UO	UO:0000185	151.8166667	degree	UO	UO:0000185	0	meter	UO	UO:0000008	Larval fish sampling	SP6S-5	1983-03-01	Night	23.8	0	-33.98333333	151.8166667
Project Sprightly_83	Sprightly_83	P1	P1_258	larval stage	UBERON	UBERON:0000069	New South Wales	GAZ	GAZ:00002793		ocean biome	ENVO	ENVO:01000048	-32.06666667	degree	UO	UO:0000185	153.05	degree	UO	UO:0000185	0	meter	UO	UO:0000008	Larval fish sampling	SP6S-6	1983-03-01	Day	24	0	-32.06666667	153.05
Project Sprightly_83	Sprightly_83	P1	P1_259	larval stage	UBERON	UBERON:0000069	New South Wales	GAZ	GAZ:00002793		ocean biome	ENVO	ENVO:01000048	-32.05	degree	UO	UO:0000185	153.1	degree	UO	UO:0000185	0	meter	UO	UO:0000008	Larval fish sampling	SP6S-7	1983-03-01	Day	25.2	0	-32.05	153.1
Project Sprightly_83	Sprightly_83	P1	P1_260	larval stage	UBERON	UBERON:0000069	New South Wales	GAZ	GAZ:00002793		ocean biome	ENVO	ENVO:01000048	-32.03333333	degree	UO	UO:0000185	153.1833333	degree	UO	UO:0000185	0	meter	UO	UO:0000008	Larval fish sampling	SP6S-8	1983-03-01	Day	25.3	0	-32.03333333	153.1833333
Project Sprightly_83	Sprightly_83	P1	P1_261	larval stage	UBERON	UBERON:0000069	New South Wales	GAZ	GAZ:00002793		ocean biome	ENVO	ENVO:01000048	-31.98333333	degree	UO	UO:0000185	153.3	degree	UO	UO:0000185	0	meter	UO	UO:0000008	Larval fish sampling	SP6S-9	1983-03-01	Day		0	-31.98333333	153.3
Project Sprightly_83	Sprightly_83	P1	P1_262	larval stage	UBERON	UBERON:0000069	New South Wales	GAZ	GAZ:00002793		ocean biome	ENVO	ENVO:01000048	-31.95	degree	UO	UO:0000185	153.4833333	degree	UO	UO:0000185	0	meter	UO	UO:0000008	Larval fish sampling	SP6S-10	1983-03-01	Day	24.9	0	-31.95	153.4833333
Project Sprightly_83	Sprightly_83	P1	P1_263	larval stage	UBERON	UBERON:0000069	New South Wales	GAZ	GAZ:00002793		ocean biome	ENVO	ENVO:01000048	-31.98333333	degree	UO	UO:0000185	153.35	degree	UO	UO:0000185	0	meter	UO	UO:0000008	Larval fish sampling	SP6S-11	1983-03-01	Night	25.4	0	-31.98333333	153.35
Project Sprightly_83	Sprightly_83	P1	P1_264	larval stage	UBERON	UBERON:0000069	New South Wales	GAZ	GAZ:00002793		ocean biome	ENVO	ENVO:01000048	-31.98333333	degree	UO	UO:0000185	153.2	degree	UO	UO:0000185	0	meter	UO	UO:0000008	Larval fish sampling	SP6S-12	1983-03-01	Night	25.2	0	-31.98333333	153.2
Project Sprightly_83	Sprightly_83	P1	P1_265	larval stage	UBERON	UBERON:0000069	New South Wales	GAZ	GAZ:00002793		ocean biome	ENVO	ENVO:01000048	-31.98333333	degree	UO	UO:0000185	153.1666667	degree	UO	UO:0000185	0	meter	UO	UO:0000008	Larval fish sampling	SP6S-13	1983-03-01	Night	24.7	0	-31.98333333	153.1666667
Project Sprightly_83	Sprightly_83	P1	P1_266	larval stage	UBERON	UBERON:0000069	New South Wales	GAZ	GAZ:00002793		ocean biome	ENVO	ENVO:01000048	-31.98333333	degree	UO	UO:0000185	153.0833333	degree	UO	UO:0000185	0	meter	UO	UO:0000008	Larval fish sampling	SP6S-14	1983-03-01	Night	24.3	0	-31.98333333	153.0833333
Project Sprightly_83	Sprightly_83	P1	P1_267	larval stage	UBERON	UBERON:0000069	New South Wales	GAZ	GAZ:00002793		ocean biome	ENVO	ENVO:01000048	-31.95	degree	UO	UO:0000185	152.9333333	degree	UO	UO:0000185	0	meter	UO	UO:0000008	Larval fish sampling	SP6S-15	1983-03-01	Night	19.7	0	-31.95	152.9333333
Project Sprightly_83	Sprightly_83	P1	P1_268	larval stage	UBERON	UBERON:0000069	New South Wales	GAZ	GAZ:00002793		ocean biome	ENVO	ENVO:01000048	-31.98333333	degree	UO	UO:0000185	152.75	degree	UO	UO:0000185	0	meter	UO	UO:0000008	Larval fish sampling	SP6S-16	1983-03-01	Day	19.6	0	-31.98333333	152.75
Project Sprightly_83	Sprightly_83	P1	P1_269	larval stage	UBERON	UBERON:0000069	New South Wales	GAZ	GAZ:00002793		ocean biome	ENVO	ENVO:01000048	-31.98333333	degree	UO	UO:0000185	152.8666667	degree	UO	UO:0000185	0	meter	UO	UO:0000008	Larval fish sampling	SP6S-17	1983-03-01	Day	20.6	0	-31.98333333	152.8666667
Project Sprightly_83	Sprightly_83	P1	P1_270	larval stage	UBERON	UBERON:0000069	New South Wales	GAZ	GAZ:00002793		ocean biome	ENVO	ENVO:01000048	-31.01666667	degree	UO	UO:0000185	153.65	degree	UO	UO:0000185	0	meter	UO	UO:0000008	Larval fish sampling	SP6S-18	1983-03-01	Night	25	0	-31.01666667	153.65
Project Sprightly_83	Sprightly_83	P1	P1_271	larval stage	UBERON	UBERON:0000069	New South Wales	GAZ	GAZ:00002793		ocean biome	ENVO	ENVO:01000048	-30.98333333	degree	UO	UO:0000185	153.55	degree	UO	UO:0000185	0	meter	UO	UO:0000008	Larval fish sampling	SP6S-19	1983-03-01	Night	25.1	0	-30.98333333	153.55
Project Sprightly_83	Sprightly_83	P1	P1_272	larval stage	UBERON	UBERON:0000069	New South Wales	GAZ	GAZ:00002793		ocean biome	ENVO	ENVO:01000048	-30.98333333	degree	UO	UO:0000185	153.4666667	degree	UO	UO:0000185	0	meter	UO	UO:0000008	Larval fish sampling	SP6S-20	1983-03-01	Night	25.4	0	-30.98333333	153.4666667
Project Sprightly_83	Sprightly_83	P1	P1_273	larval stage	UBERON	UBERON:0000069	New South Wales	GAZ	GAZ:00002793		ocean biome	ENVO	ENVO:01000048	-30.98333333	degree	UO	UO:0000185	153.3833333	degree	UO	UO:0000185	0	meter	UO	UO:0000008	Larval fish sampling	SP6S-21	1983-03-01	Night	25.6	0	-30.98333333	153.3833333
Project Sprightly_83	Sprightly_83	P1	P1_274	larval stage	UBERON	UBERON:0000069	New South Wales	GAZ	GAZ:00002793		ocean biome	ENVO	ENVO:01000048	-31.01666667	degree	UO	UO:0000185	153.2333333	degree	UO	UO:0000185	0	meter	UO	UO:0000008	Larval fish sampling	SP6S-22	1983-03-01	Night	25.7	0	-31.01666667	153.2333333
Project Sprightly_83	Sprightly_83	P1	P1_275	larval stage	UBERON	UBERON:0000069	New South Wales	GAZ	GAZ:00002793		ocean biome	ENVO	ENVO:01000048	-30.98333333	degree	UO	UO:0000185	153.25	degree	UO	UO:0000185	0	meter	UO	UO:0000008	Larval fish sampling	SP6S-23	1983-03-01	Night	25.4	0	-30.98333333	153.25
Project Sprightly_83	Sprightly_83	P1	P1_276	larval stage	UBERON	UBERON:0000069	New South Wales	GAZ	GAZ:00002793		ocean biome	ENVO	ENVO:01000048	-30.98333333	degree	UO	UO:0000185	153.1666667	degree	UO	UO:0000185	0	meter	UO	UO:0000008	Larval fish sampling	SP6S-24	1983-03-01	Night	23.8	0	-30.98333333	153.1666667
Project Sprightly_83	Sprightly_83	P1	P1_277	larval stage	UBERON	UBERON:0000069	New South Wales	GAZ	GAZ:00002793		ocean biome	ENVO	ENVO:01000048	-31	degree	UO	UO:0000185	153.1666667	degree	UO	UO:0000185	0	meter	UO	UO:0000008	Larval fish sampling	SP6S-25	1983-03-01	Night	22.3	0	-31	153.1666667
Project Sprightly_83	Sprightly_83	P1	P1_278	larval stage	UBERON	UBERON:0000069	New South Wales	GAZ	GAZ:00002793		ocean biome	ENVO	ENVO:01000048	-30.05	degree	UO	UO:0000185	153.55	degree	UO	UO:0000185	0	meter	UO	UO:0000008	Larval fish sampling	SP6S-26	1983-03-01	Day	25.9	0	-30.05	153.55
Project Sprightly_83	Sprightly_83	P1	P1_279	larval stage	UBERON	UBERON:0000069	New South Wales	GAZ	GAZ:00002793		ocean biome	ENVO	ENVO:01000048	-30.03333333	degree	UO	UO:0000185	153.6333333	degree	UO	UO:0000185	0	meter	UO	UO:0000008	Larval fish sampling	SP6S-27	1983-03-01	Day	26	0	-30.03333333	153.6333333
Project Sprightly_83	Sprightly_83	P1	P1_280	larval stage	UBERON	UBERON:0000069	New South Wales	GAZ	GAZ:00002793		ocean biome	ENVO	ENVO:01000048	-29.98333333	degree	UO	UO:0000185	153.85	degree	UO	UO:0000185	0	meter	UO	UO:0000008	Larval fish sampling	SP6S-28	1983-03-01	Night	25.7	0	-29.98333333	153.85
Project Sprightly_83	Sprightly_83	P1	P1_281	larval stage	UBERON	UBERON:0000069	New South Wales	GAZ	GAZ:00002793		ocean biome	ENVO	ENVO:01000048	-30.01666667	degree	UO	UO:0000185	153.7666667	degree	UO	UO:0000185	0	meter	UO	UO:0000008	Larval fish sampling	SP6S-29	1983-03-01	Night	25.8	0	-30.01666667	153.7666667
Project Sprightly_83	Sprightly_83	P1	P1_282	larval stage	UBERON	UBERON:0000069	New South Wales	GAZ	GAZ:00002793		ocean biome	ENVO	ENVO:01000048	-30	degree	UO	UO:0000185	153.4833333	degree	UO	UO:0000185	0	meter	UO	UO:0000008	Larval fish sampling	SP6S-30	1983-03-01	Night	25.9	0	-30	153.4833333
Project Sprightly_83	Sprightly_83	P1	P1_283	larval stage	UBERON	UBERON:0000069	New South Wales	GAZ	GAZ:00002793		ocean biome	ENVO	ENVO:01000048	-29.98333333	degree	UO	UO:0000185	153.55	degree	UO	UO:0000185	0	meter	UO	UO:0000008	Larval fish sampling	SP6S-31	1983-03-01	Night	25.6	0	-29.98333333	153.55
Project Sprightly_83	Sprightly_83	P1	P1_284	larval stage	UBERON	UBERON:0000069	New South Wales	GAZ	GAZ:00002793		ocean biome	ENVO	ENVO:01000048	-29.98333333	degree	UO	UO:0000185	153.4333333	degree	UO	UO:0000185	0	meter	UO	UO:0000008	Larval fish sampling	SP6S-32	1983-03-01	Night	25.2	0	-29.98333333	153.4333333
Project Sprightly_83	Sprightly_83	P1	P1_285	larval stage	UBERON	UBERON:0000069	New South Wales	GAZ	GAZ:00002793		ocean biome	ENVO	ENVO:01000048	-30.11666667	degree	UO	UO:0000185	153.4666667	degree	UO	UO:0000185	0	meter	UO	UO:0000008	Larval fish sampling	SP6S-33	1983-03-01	Night	25.2	0	-30.11666667	153.4666667
Project Sprightly_83	Sprightly_83	P1	P1_286	larval stage	UBERON	UBERON:0000069	New South Wales	GAZ	GAZ:00002793		ocean biome	ENVO	ENVO:01000048	-29.98333333	degree	UO	UO:0000185	153.3833333	degree	UO	UO:0000185	0	meter	UO	UO:0000008	Larval fish sampling	SP6S-34	1983-03-01	Night	21.7	0	-29.98333333	153.3833333
Project Sprightly_83	Sprightly_83	P1	P1_287	larval stage	UBERON	UBERON:0000069	New South Wales	GAZ	GAZ:00002793		ocean biome	ENVO	ENVO:01000048	-29.98333333	degree	UO	UO:0000185	153.4	degree	UO	UO:0000185	0	meter	UO	UO:0000008	Larval fish sampling	SP6S-35	1983-03-01	Day	21.5	0	-29.98333333	153.4
Project Sprightly_83	Sprightly_83	P1	P1_288	larval stage	UBERON	UBERON:0000069	New South Wales	GAZ	GAZ:00002793		ocean biome	ENVO	ENVO:01000048	-30.01666667	degree	UO	UO:0000185	153.4666667	degree	UO	UO:0000185	0	meter	UO	UO:0000008	Larval fish sampling	SP6S-36	1983-03-01	Day	25.2	0	-30.01666667	153.4666667
Project Sprightly_83	Sprightly_83	P1	P1_289	larval stage	UBERON	UBERON:0000069	New South Wales	GAZ	GAZ:00002793		ocean biome	ENVO	ENVO:01000048	-30.01666667	degree	UO	UO:0000185	153.5666667	degree	UO	UO:0000185	0	meter	UO	UO:0000008	Larval fish sampling	SP6S-37	1983-03-01	Day	25.5	0	-30.01666667	153.5666667
Project Sprightly_83	Sprightly_83	P1	P1_290	larval stage	UBERON	UBERON:0000069	New South Wales	GAZ	GAZ:00002793		ocean biome	ENVO	ENVO:01000048	-29	degree	UO	UO:0000185	154.1333333	degree	UO	UO:0000185	0	meter	UO	UO:0000008	Larval fish sampling	SP6S-38	1983-03-01	Night	25.4	0	-29	154.1333333
Project Sprightly_83	Sprightly_83	P1	P1_291	larval stage	UBERON	UBERON:0000069	New South Wales	GAZ	GAZ:00002793		ocean biome	ENVO	ENVO:01000048	-28.98333333	degree	UO	UO:0000185	154.0666667	degree	UO	UO:0000185	0	meter	UO	UO:0000008	Larval fish sampling	SP6S-39	1983-03-01	Night	25.4	0	-28.98333333	154.0666667
Project Sprightly_83	Sprightly_83	P1	P1_292	larval stage	UBERON	UBERON:0000069	New South Wales	GAZ	GAZ:00002793		ocean biome	ENVO	ENVO:01000048	-29	degree	UO	UO:0000185	153.95	degree	UO	UO:0000185	0	meter	UO	UO:0000008	Larval fish sampling	SP6S-40	1983-03-01	Night	25.8	0	-29	153.95
Project Sprightly_83	Sprightly_83	P1	P1_293	larval stage	UBERON	UBERON:0000069	New South Wales	GAZ	GAZ:00002793		ocean biome	ENVO	ENVO:01000048	-29	degree	UO	UO:0000185	153.8833333	degree	UO	UO:0000185	0	meter	UO	UO:0000008	Larval fish sampling	SP6S-41	1983-03-01	Night	26.2	0	-29	153.8833333
Project Sprightly_83	Sprightly_83	P1	P1_294	larval stage	UBERON	UBERON:0000069	New South Wales	GAZ	GAZ:00002793		ocean biome	ENVO	ENVO:01000048	-28.98333333	degree	UO	UO:0000185	153.85	degree	UO	UO:0000185	0	meter	UO	UO:0000008	Larval fish sampling	SP6S-42	1983-03-01	Night	26.1	0	-28.98333333	153.85
Project Sprightly_83	Sprightly_83	P1	P1_295	larval stage	UBERON	UBERON:0000069	New South Wales	GAZ	GAZ:00002793		ocean biome	ENVO	ENVO:01000048	-28.98333333	degree	UO	UO:0000185	153.7833333	degree	UO	UO:0000185	0	meter	UO	UO:0000008	Larval fish sampling	SP6S-43	1983-03-01	Night	26	0	-28.98333333	153.7833333
Project Sprightly_83	Sprightly_83	P1	P1_296	larval stage	UBERON	UBERON:0000069	New South Wales	GAZ	GAZ:00002793		ocean biome	ENVO	ENVO:01000048	-28.96666667	degree	UO	UO:0000185	153.6666667	degree	UO	UO:0000185	0	meter	UO	UO:0000008	Larval fish sampling	SP6S-44	1983-03-01	Night	24.4	0	-28.96666667	153.6666667
Project Sprightly_83	Sprightly_83	P1	P1_297	larval stage	UBERON	UBERON:0000069	New South Wales	GAZ	GAZ:00002793		ocean biome	ENVO	ENVO:01000048	-28	degree	UO	UO:0000185	154.0833333	degree	UO	UO:0000185	0	meter	UO	UO:0000008	Larval fish sampling	SP6S-45	1983-03-01	Day	26.6	0	-28	154.0833333
Project Sprightly_83	Sprightly_83	P1	P1_298	larval stage	UBERON	UBERON:0000069	New South Wales	GAZ	GAZ:00002793		ocean biome	ENVO	ENVO:01000048	-27.98333333	degree	UO	UO:0000185	154.1666667	degree	UO	UO:0000185	0	meter	UO	UO:0000008	Larval fish sampling	SP6S-46	1983-03-01	Day	26.4	0	-27.98333333	154.1666667
Project Sprightly_83	Sprightly_83	P1	P1_299	larval stage	UBERON	UBERON:0000069	New South Wales	GAZ	GAZ:00002793		ocean biome	ENVO	ENVO:01000048	-27.95	degree	UO	UO:0000185	154.2666667	degree	UO	UO:0000185	0	meter	UO	UO:0000008	Larval fish sampling	SP6S-47	1983-03-01	Day	25.5	0	-27.95	154.2666667
Project Sprightly_83	Sprightly_83	P1	P1_300	larval stage	UBERON	UBERON:0000069	New South Wales	GAZ	GAZ:00002793		ocean biome	ENVO	ENVO:01000048	-28	degree	UO	UO:0000185	154.3333333	degree	UO	UO:0000185	0	meter	UO	UO:0000008	Larval fish sampling	SP6S-48	1983-03-01	Day	25.5	0	-28	154.3333333
Project Sprightly_83	Sprightly_83	P1	P1_301	larval stage	UBERON	UBERON:0000069	New South Wales	GAZ	GAZ:00002793		ocean biome	ENVO	ENVO:01000048	-28	degree	UO	UO:0000185	154.3333333	degree	UO	UO:0000185	0	meter	UO	UO:0000008	Larval fish sampling	SP6S-49	1983-03-01	Night	25.4	0	-28	154.3333333
Project Sprightly_83	Sprightly_83	P1	P1_302	larval stage	UBERON	UBERON:0000069	New South Wales	GAZ	GAZ:00002793		ocean biome	ENVO	ENVO:01000048	-27.98333333	degree	UO	UO:0000185	154.2833333	degree	UO	UO:0000185	0	meter	UO	UO:0000008	Larval fish sampling	SP6S-50	1983-03-01	Night	25.6	0	-27.98333333	154.2833333
Project Sprightly_83	Sprightly_83	P1	P1_303	larval stage	UBERON	UBERON:0000069	New South Wales	GAZ	GAZ:00002793		ocean biome	ENVO	ENVO:01000048	-28	degree	UO	UO:0000185	154.1666667	degree	UO	UO:0000185	0	meter	UO	UO:0000008	Larval fish sampling	SP6S-51	1983-03-01	Night	26.4	0	-28	154.1666667
Project Sprightly_83	Sprightly_83	P1	P1_304	larval stage	UBERON	UBERON:0000069	New South Wales	GAZ	GAZ:00002793		ocean biome	ENVO	ENVO:01000048	-28	degree	UO	UO:0000185	154.0833333	degree	UO	UO:0000185	0	meter	UO	UO:0000008	Larval fish sampling	SP6S-52	1983-03-01	Night	26.6	0	-28	154.0833333
Project Sprightly_83	Sprightly_83	P1	P1_305	larval stage	UBERON	UBERON:0000069	New South Wales	GAZ	GAZ:00002793		ocean biome	ENVO	ENVO:01000048	-27.98333333	degree	UO	UO:0000185	153.95	degree	UO	UO:0000185	0	meter	UO	UO:0000008	Larval fish sampling	SP6S-53	1983-03-01	Night	26.6	0	-27.98333333	153.95
Project Sprightly_83	Sprightly_83	P1	P1_306	larval stage	UBERON	UBERON:0000069	New South Wales	GAZ	GAZ:00002793		ocean biome	ENVO	ENVO:01000048	-27.98333333	degree	UO	UO:0000185	153.8833333	degree	UO	UO:0000185	0	meter	UO	UO:0000008	Larval fish sampling	SP6S-54	1983-03-01	Night	26.4	0	-27.98333333	153.8833333
Project Sprightly_83	Sprightly_83	P1	P1_307	larval stage	UBERON	UBERON:0000069	New South Wales	GAZ	GAZ:00002793		ocean biome	ENVO	ENVO:01000048	-27.98333333	degree	UO	UO:0000185	153.8	degree	UO	UO:0000185	0	meter	UO	UO:0000008	Larval fish sampling	SP6S-55	1983-03-01	Night	26	0	-27.98333333	153.8
Project Sprightly_83	Sprightly_83	P1	P1_308	larval stage	UBERON	UBERON:0000069	New South Wales	GAZ	GAZ:00002793		ocean biome	ENVO	ENVO:01000048	-27.98333333	degree	UO	UO:0000185	153.6	degree	UO	UO:0000185	0	meter	UO	UO:0000008	Larval fish sampling	SP6S-56	1983-03-01	Night	24.5	0	-27.98333333	153.6
Project Sprightly_83	Sprightly_83	P1	P1_309	larval stage	UBERON	UBERON:0000069	New South Wales	GAZ	GAZ:00002793		ocean biome	ENVO	ENVO:01000048	-27.98333333	degree	UO	UO:0000185	153.6166667	degree	UO	UO:0000185	0	meter	UO	UO:0000008	Larval fish sampling	SP6S-57	1983-03-01	Day	24.6	0	-27.98333333	153.6166667
Project Sprightly_83	Sprightly_83	P1	P1_310	larval stage	UBERON	UBERON:0000069	New South Wales	GAZ	GAZ:00002793		ocean biome	ENVO	ENVO:01000048	-28	degree	UO	UO:0000185	153.8	degree	UO	UO:0000185	0	meter	UO	UO:0000008	Larval fish sampling	SP6S-58	1983-03-01	Day	26.3	0	-28	153.8
Project Sprightly_83	Sprightly_83	P1	P1_311	larval stage	UBERON	UBERON:0000069	New South Wales	GAZ	GAZ:00002793		ocean biome	ENVO	ENVO:01000048	-28	degree	UO	UO:0000185	153.8833333	degree	UO	UO:0000185	0	meter	UO	UO:0000008	Larval fish sampling	SP6S-59	1983-03-01	Day	26.9	0	-28	153.8833333
Project Sprightly_83	Sprightly_83	P1	P1_312	larval stage	UBERON	UBERON:0000069	New South Wales	GAZ	GAZ:00002793		ocean biome	ENVO	ENVO:01000048	-28.03333333	degree	UO	UO:0000185	153.95	degree	UO	UO:0000185	0	meter	UO	UO:0000008	Larval fish sampling	SP6S-60	1983-03-01	Day	26.9	0	-28.03333333	153.95
Project Sprightly_83	Sprightly_83	P1	P1_313	larval stage	UBERON	UBERON:0000069	New South Wales	GAZ	GAZ:00002793		ocean biome	ENVO	ENVO:01000048	-33	degree	UO	UO:0000185	152.55	degree	UO	UO:0000185	0	meter	UO	UO:0000008	Larval fish sampling	SP6S-61	1983-03-01	Day	23.6	0	-33	152.55
Project Sprightly_83	Sprightly_83	P1	P1_314	larval stage	UBERON	UBERON:0000069	New South Wales	GAZ	GAZ:00002793		ocean biome	ENVO	ENVO:01000048	-32.98333333	degree	UO	UO:0000185	152.6333333	degree	UO	UO:0000185	0	meter	UO	UO:0000008	Larval fish sampling	SP6S-62	1983-03-01	Day		0	-32.98333333	152.6333333
Project Sprightly_83	Sprightly_83	P1	P1_315	larval stage	UBERON	UBERON:0000069	New South Wales	GAZ	GAZ:00002793		ocean biome	ENVO	ENVO:01000048	-32.98333333	degree	UO	UO:0000185	152.7666667	degree	UO	UO:0000185	0	meter	UO	UO:0000008	Larval fish sampling	SP6S-63	1983-03-01	Day	23.7	0	-32.98333333	152.7666667
Project Sprightly_83	Sprightly_83	P1	P1_316	larval stage	UBERON	UBERON:0000069	New South Wales	GAZ	GAZ:00002793		ocean biome	ENVO	ENVO:01000048	-33	degree	UO	UO:0000185	152.8	degree	UO	UO:0000185	0	meter	UO	UO:0000008	Larval fish sampling	SP6S-64	1983-03-01	Night	23.6	0	-33	152.8
Project Sprightly_83	Sprightly_83	P1	P1_317	larval stage	UBERON	UBERON:0000069	New South Wales	GAZ	GAZ:00002793		ocean biome	ENVO	ENVO:01000048	-33	degree	UO	UO:0000185	152.6833333	degree	UO	UO:0000185	0	meter	UO	UO:0000008	Larval fish sampling	SP6S-65	1983-03-01	Night	23.5	0	-33	152.6833333
Project Sprightly_83	Sprightly_83	P1	P1_318	larval stage	UBERON	UBERON:0000069	New South Wales	GAZ	GAZ:00002793		ocean biome	ENVO	ENVO:01000048	-33	degree	UO	UO:0000185	152.5333333	degree	UO	UO:0000185	0	meter	UO	UO:0000008	Larval fish sampling	SP6S-66	1983-03-01	Night	23.6	0	-33	152.5333333
Project Sprightly_83	Sprightly_83	P1	P1_319	larval stage	UBERON	UBERON:0000069	New South Wales	GAZ	GAZ:00002793		ocean biome	ENVO	ENVO:01000048	-33.97166667	degree	UO	UO:0000185	152.105	degree	UO	UO:0000185	0	meter	UO	UO:0000008	Larval fish sampling	SP9S-1	1983-05-01	unknown	20.3	0	-33.97166667	152.105
Project Sprightly_83	Sprightly_83	P1	P1_320	larval stage	UBERON	UBERON:0000069	New South Wales	GAZ	GAZ:00002793		ocean biome	ENVO	ENVO:01000048	-33.98833333	degree	UO	UO:0000185	152.0033333	degree	UO	UO:0000185	0	meter	UO	UO:0000008	Larval fish sampling	SP9S-2	1983-05-01	unknown	20.4	0	-33.98833333	152.0033333
Project Sprightly_83	Sprightly_83	P1	P1_321	larval stage	UBERON	UBERON:0000069	New South Wales	GAZ	GAZ:00002793		ocean biome	ENVO	ENVO:01000048	-34.00833333	degree	UO	UO:0000185	151.9083333	degree	UO	UO:0000185	0	meter	UO	UO:0000008	Larval fish sampling	SP9S-3	1983-05-01	unknown	20.5	0	-34.00833333	151.9083333
Project Sprightly_83	Sprightly_83	P1	P1_322	larval stage	UBERON	UBERON:0000069	New South Wales	GAZ	GAZ:00002793		ocean biome	ENVO	ENVO:01000048	-34	degree	UO	UO:0000185	151.8133333	degree	UO	UO:0000185	0	meter	UO	UO:0000008	Larval fish sampling	SP9S-4	1983-05-01	unknown	20.4	0	-34	151.8133333
Project Sprightly_83	Sprightly_83	P1	P1_323	larval stage	UBERON	UBERON:0000069	New South Wales	GAZ	GAZ:00002793		ocean biome	ENVO	ENVO:01000048	-34.01666667	degree	UO	UO:0000185	151.6366667	degree	UO	UO:0000185	0	meter	UO	UO:0000008	Larval fish sampling	SP9S-5	1983-05-01	unknown	20.1	0	-34.01666667	151.6366667
Project Sprightly_83	Sprightly_83	P1	P1_324	larval stage	UBERON	UBERON:0000069	New South Wales	GAZ	GAZ:00002793		ocean biome	ENVO	ENVO:01000048	-34.02166667	degree	UO	UO:0000185	151.5483333	degree	UO	UO:0000185	0	meter	UO	UO:0000008	Larval fish sampling	SP9S-6	1983-05-01	unknown	20.5	0	-34.02166667	151.5483333
Project Sprightly_83	Sprightly_83	P1	P1_325	larval stage	UBERON	UBERON:0000069	New South Wales	GAZ	GAZ:00002793		ocean biome	ENVO	ENVO:01000048	-34.03666667	degree	UO	UO:0000185	151.3416667	degree	UO	UO:0000185	0	meter	UO	UO:0000008	Larval fish sampling	SP9S-7	1983-05-01	unknown	21.1	0	-34.03666667	151.3416667
Project Sprightly_83	Sprightly_83	P1	P1_326	larval stage	UBERON	UBERON:0000069	New South Wales	GAZ	GAZ:00002793		ocean biome	ENVO	ENVO:01000048	-33.10166667	degree	UO	UO:0000185	152.79	degree	UO	UO:0000185	0	meter	UO	UO:0000008	Larval fish sampling	SP9S-8	1983-05-01	unknown	21.8	0	-33.10166667	152.79
Project Sprightly_83	Sprightly_83	P1	P1_327	larval stage	UBERON	UBERON:0000069	New South Wales	GAZ	GAZ:00002793		ocean biome	ENVO	ENVO:01000048	-33.00666667	degree	UO	UO:0000185	152.7633333	degree	UO	UO:0000185	0	meter	UO	UO:0000008	Larval fish sampling	SP9S-9	1983-05-01	unknown	21.4	0	-33.00666667	152.7633333
Project Sprightly_83	Sprightly_83	P1	P1_328	larval stage	UBERON	UBERON:0000069	New South Wales	GAZ	GAZ:00002793		ocean biome	ENVO	ENVO:01000048	-33.00166667	degree	UO	UO:0000185	152.6333333	degree	UO	UO:0000185	0	meter	UO	UO:0000008	Larval fish sampling	SP9S-10	1983-05-01	unknown	20.4	0	-33.00166667	152.6333333
Project Sprightly_83	Sprightly_83	P1	P1_329	larval stage	UBERON	UBERON:0000069	New South Wales	GAZ	GAZ:00002793		ocean biome	ENVO	ENVO:01000048	-33.005	degree	UO	UO:0000185	152.5416667	degree	UO	UO:0000185	0	meter	UO	UO:0000008	Larval fish sampling	SP9S-11	1983-05-01	unknown	20	0	-33.005	152.5416667
Project Sprightly_83	Sprightly_83	P1	P1_330	larval stage	UBERON	UBERON:0000069	New South Wales	GAZ	GAZ:00002793		ocean biome	ENVO	ENVO:01000048	-33.02	degree	UO	UO:0000185	152.4716667	degree	UO	UO:0000185	0	meter	UO	UO:0000008	Larval fish sampling	SP9S-12	1983-05-01	unknown	20	0	-33.02	152.4716667
Project Sprightly_83	Sprightly_83	P1	P1_331	larval stage	UBERON	UBERON:0000069	New South Wales	GAZ	GAZ:00002793		ocean biome	ENVO	ENVO:01000048	-32.965	degree	UO	UO:0000185	152.0166667	degree	UO	UO:0000185	0	meter	UO	UO:0000008	Larval fish sampling	SP9S-13	1983-05-01	unknown	21.1	0	-32.965	152.0166667
Project Sprightly_83	Sprightly_83	P1	P1_332	larval stage	UBERON	UBERON:0000069	New South Wales	GAZ	GAZ:00002793		ocean biome	ENVO	ENVO:01000048	-31.985	degree	UO	UO:0000185	153.41	degree	UO	UO:0000185	0	meter	UO	UO:0000008	Larval fish sampling	SP9S-14	1983-05-01	unknown	21.4	0	-31.985	153.41
Project Sprightly_83	Sprightly_83	P1	P1_333	larval stage	UBERON	UBERON:0000069	New South Wales	GAZ	GAZ:00002793		ocean biome	ENVO	ENVO:01000048	-32.00833333	degree	UO	UO:0000185	153.3316667	degree	UO	UO:0000185	0	meter	UO	UO:0000008	Larval fish sampling	SP9S-15	1983-05-01	unknown	21.4	0	-32.00833333	153.3316667
Project Sprightly_83	Sprightly_83	P1	P1_334	larval stage	UBERON	UBERON:0000069	New South Wales	GAZ	GAZ:00002793		ocean biome	ENVO	ENVO:01000048	-31.99833333	degree	UO	UO:0000185	153.2533333	degree	UO	UO:0000185	0	meter	UO	UO:0000008	Larval fish sampling	SP9S-16	1983-05-01	unknown	21.3	0	-31.99833333	153.2533333
Project Sprightly_83	Sprightly_83	P1	P1_335	larval stage	UBERON	UBERON:0000069	New South Wales	GAZ	GAZ:00002793		ocean biome	ENVO	ENVO:01000048	-31.995	degree	UO	UO:0000185	153.1683333	degree	UO	UO:0000185	0	meter	UO	UO:0000008	Larval fish sampling	SP9S-17	1983-05-01	unknown	21.3	0	-31.995	153.1683333
Project Sprightly_83	Sprightly_83	P1	P1_336	larval stage	UBERON	UBERON:0000069	New South Wales	GAZ	GAZ:00002793		ocean biome	ENVO	ENVO:01000048	-31.98166667	degree	UO	UO:0000185	153.1383333	degree	UO	UO:0000185	0	meter	UO	UO:0000008	Larval fish sampling	SP9S-18	1983-05-01	unknown	21.3	0	-31.98166667	153.1383333
Project Sprightly_83	Sprightly_83	P1	P1_337	larval stage	UBERON	UBERON:0000069	New South Wales	GAZ	GAZ:00002793		ocean biome	ENVO	ENVO:01000048	-31.98333333	degree	UO	UO:0000185	153.0916667	degree	UO	UO:0000185	0	meter	UO	UO:0000008	Larval fish sampling	SP9S-19	1983-05-01	unknown	21.3	0	-31.98333333	153.0916667
Project Sprightly_83	Sprightly_83	P1	P1_338	larval stage	UBERON	UBERON:0000069	New South Wales	GAZ	GAZ:00002793		ocean biome	ENVO	ENVO:01000048	-31.99166667	degree	UO	UO:0000185	152.8716667	degree	UO	UO:0000185	0	meter	UO	UO:0000008	Larval fish sampling	SP9S-20	1983-05-01	unknown	21.2	0	-31.99166667	152.8716667
Project Sprightly_83	Sprightly_83	P1	P1_339	larval stage	UBERON	UBERON:0000069	New South Wales	GAZ	GAZ:00002793		ocean biome	ENVO	ENVO:01000048	-31.97166667	degree	UO	UO:0000185	152.755	degree	UO	UO:0000185	0	meter	UO	UO:0000008	Larval fish sampling	SP9S-21	1983-05-01	unknown	21.3	0	-31.97166667	152.755
Project Sprightly_83	Sprightly_83	P1	P1_340	larval stage	UBERON	UBERON:0000069	New South Wales	GAZ	GAZ:00002793		ocean biome	ENVO	ENVO:01000048	-30.985	degree	UO	UO:0000185	153.625	degree	UO	UO:0000185	0	meter	UO	UO:0000008	Larval fish sampling	SP9S-22	1983-05-01	unknown	24.4	0	-30.985	153.625
Project Sprightly_83	Sprightly_83	P1	P1_341	larval stage	UBERON	UBERON:0000069	New South Wales	GAZ	GAZ:00002793		ocean biome	ENVO	ENVO:01000048	-30.98333333	degree	UO	UO:0000185	153.5333333	degree	UO	UO:0000185	0	meter	UO	UO:0000008	Larval fish sampling	SP9S-23	1983-05-01	unknown	24.3	0	-30.98333333	153.5333333
Project Sprightly_83	Sprightly_83	P1	P1_342	larval stage	UBERON	UBERON:0000069	New South Wales	GAZ	GAZ:00002793		ocean biome	ENVO	ENVO:01000048	-30.97166667	degree	UO	UO:0000185	153.48	degree	UO	UO:0000185	0	meter	UO	UO:0000008	Larval fish sampling	SP9S-24	1983-05-01	unknown	24.3	0	-30.97166667	153.48
Project Sprightly_83	Sprightly_83	P1	P1_343	larval stage	UBERON	UBERON:0000069	New South Wales	GAZ	GAZ:00002793		ocean biome	ENVO	ENVO:01000048	-30.98333333	degree	UO	UO:0000185	153.365	degree	UO	UO:0000185	0	meter	UO	UO:0000008	Larval fish sampling	SP9S-25	1983-05-01	unknown	24	0	-30.98333333	153.365
Project Sprightly_83	Sprightly_83	P1	P1_344	larval stage	UBERON	UBERON:0000069	New South Wales	GAZ	GAZ:00002793		ocean biome	ENVO	ENVO:01000048	-30.97333333	degree	UO	UO:0000185	153.2666667	degree	UO	UO:0000185	0	meter	UO	UO:0000008	Larval fish sampling	SP9S-26	1983-05-01	unknown	23.1	0	-30.97333333	153.2666667
Project Sprightly_83	Sprightly_83	P1	P1_345	larval stage	UBERON	UBERON:0000069	New South Wales	GAZ	GAZ:00002793		ocean biome	ENVO	ENVO:01000048	-30.985	degree	UO	UO:0000185	153.1583333	degree	UO	UO:0000185	0	meter	UO	UO:0000008	Larval fish sampling	SP9S-27	1983-05-01	unknown	22.6	0	-30.985	153.1583333
Project Sprightly_83	Sprightly_83	P1	P1_346	larval stage	UBERON	UBERON:0000069	New South Wales	GAZ	GAZ:00002793		ocean biome	ENVO	ENVO:01000048	-31.03	degree	UO	UO:0000185	153.0733333	degree	UO	UO:0000185	0	meter	UO	UO:0000008	Larval fish sampling	SP9S-28	1983-05-01	unknown	23.2	0	-31.03	153.0733333
Project Sprightly_83	Sprightly_83	P1	P1_347	larval stage	UBERON	UBERON:0000069	New South Wales	GAZ	GAZ:00002793		ocean biome	ENVO	ENVO:01000048	-29.98	degree	UO	UO:0000185	153.8233333	degree	UO	UO:0000185	0	meter	UO	UO:0000008	Larval fish sampling	SP9S-29	1983-05-01	unknown	24.6	0	-29.98	153.8233333
Project Sprightly_83	Sprightly_83	P1	P1_348	larval stage	UBERON	UBERON:0000069	New South Wales	GAZ	GAZ:00002793		ocean biome	ENVO	ENVO:01000048	-29.96333333	degree	UO	UO:0000185	153.7666667	degree	UO	UO:0000185	0	meter	UO	UO:0000008	Larval fish sampling	SP9S-30	1983-05-01	unknown	24.6	0	-29.96333333	153.7666667
Project Sprightly_83	Sprightly_83	P1	P1_349	larval stage	UBERON	UBERON:0000069	New South Wales	GAZ	GAZ:00002793		ocean biome	ENVO	ENVO:01000048	-29.97666667	degree	UO	UO:0000185	153.695	degree	UO	UO:0000185	0	meter	UO	UO:0000008	Larval fish sampling	SP9S-31	1983-05-01	unknown	24.7	0	-29.97666667	153.695
Project Sprightly_83	Sprightly_83	P1	P1_350	larval stage	UBERON	UBERON:0000069	New South Wales	GAZ	GAZ:00002793		ocean biome	ENVO	ENVO:01000048	-29.98666667	degree	UO	UO:0000185	153.6066667	degree	UO	UO:0000185	0	meter	UO	UO:0000008	Larval fish sampling	SP9S-32	1983-05-01	unknown	24.5	0	-29.98666667	153.6066667
Project Sprightly_83	Sprightly_83	P1	P1_351	larval stage	UBERON	UBERON:0000069	New South Wales	GAZ	GAZ:00002793		ocean biome	ENVO	ENVO:01000048	-29.99666667	degree	UO	UO:0000185	153.5583333	degree	UO	UO:0000185	0	meter	UO	UO:0000008	Larval fish sampling	SP9S-33	1983-05-01	unknown	24.3	0	-29.99666667	153.5583333
Project Sprightly_83	Sprightly_83	P1	P1_352	larval stage	UBERON	UBERON:0000069	New South Wales	GAZ	GAZ:00002793		ocean biome	ENVO	ENVO:01000048	-29.99833333	degree	UO	UO:0000185	153.4683333	degree	UO	UO:0000185	0	meter	UO	UO:0000008	Larval fish sampling	SP9S-34	1983-05-01	unknown	23.8	0	-29.99833333	153.4683333
Project Sprightly_83	Sprightly_83	P1	P1_353	larval stage	UBERON	UBERON:0000069	New South Wales	GAZ	GAZ:00002793		ocean biome	ENVO	ENVO:01000048	-29.99833333	degree	UO	UO:0000185	153.3716667	degree	UO	UO:0000185	0	meter	UO	UO:0000008	Larval fish sampling	SP9S-35	1983-05-01	unknown	23.4	0	-29.99833333	153.3716667
Project Sprightly_83	Sprightly_83	P1	P1_354	larval stage	UBERON	UBERON:0000069	New South Wales	GAZ	GAZ:00002793		ocean biome	ENVO	ENVO:01000048	-28.98833333	degree	UO	UO:0000185	154.1316667	degree	UO	UO:0000185	0	meter	UO	UO:0000008	Larval fish sampling	SP9S-36	1983-05-01	unknown	24.2	0	-28.98833333	154.1316667
Project Sprightly_83	Sprightly_83	P1	P1_355	larval stage	UBERON	UBERON:0000069	New South Wales	GAZ	GAZ:00002793		ocean biome	ENVO	ENVO:01000048	-28.98666667	degree	UO	UO:0000185	154.0366667	degree	UO	UO:0000185	0	meter	UO	UO:0000008	Larval fish sampling	SP9S-37	1983-05-01	unknown	23.3	0	-28.98666667	154.0366667
Project Sprightly_83	Sprightly_83	P1	P1_356	larval stage	UBERON	UBERON:0000069	New South Wales	GAZ	GAZ:00002793		ocean biome	ENVO	ENVO:01000048	-28.97833333	degree	UO	UO:0000185	153.9566667	degree	UO	UO:0000185	0	meter	UO	UO:0000008	Larval fish sampling	SP9S-38	1983-05-01	unknown	23.7	0	-28.97833333	153.9566667
Project Sprightly_83	Sprightly_83	P1	P1_357	larval stage	UBERON	UBERON:0000069	New South Wales	GAZ	GAZ:00002793		ocean biome	ENVO	ENVO:01000048	-28.98833333	degree	UO	UO:0000185	153.895	degree	UO	UO:0000185	0	meter	UO	UO:0000008	Larval fish sampling	SP9S-39	1983-05-01	unknown	23.5	0	-28.98833333	153.895
Project Sprightly_83	Sprightly_83	P1	P1_358	larval stage	UBERON	UBERON:0000069	New South Wales	GAZ	GAZ:00002793		ocean biome	ENVO	ENVO:01000048	-28.99833333	degree	UO	UO:0000185	153.8516667	degree	UO	UO:0000185	0	meter	UO	UO:0000008	Larval fish sampling	SP9S-40	1983-05-01	unknown	23.8	0	-28.99833333	153.8516667
Project Sprightly_83	Sprightly_83	P1	P1_359	larval stage	UBERON	UBERON:0000069	New South Wales	GAZ	GAZ:00002793		ocean biome	ENVO	ENVO:01000048	-28.97166667	degree	UO	UO:0000185	153.7433333	degree	UO	UO:0000185	0	meter	UO	UO:0000008	Larval fish sampling	SP9S-41	1983-05-01	unknown	23.5	0	-28.97166667	153.7433333
Project Sprightly_83	Sprightly_83	P1	P1_360	larval stage	UBERON	UBERON:0000069	New South Wales	GAZ	GAZ:00002793		ocean biome	ENVO	ENVO:01000048	-29.005	degree	UO	UO:0000185	153.655	degree	UO	UO:0000185	0	meter	UO	UO:0000008	Larval fish sampling	SP9S-42	1983-05-01	unknown	23.7	0	-29.005	153.655
Project Sprightly_83	Sprightly_83	P1	P1_361	larval stage	UBERON	UBERON:0000069	New South Wales	GAZ	GAZ:00002793		ocean biome	ENVO	ENVO:01000048	-27.98	degree	UO	UO:0000185	154.3433333	degree	UO	UO:0000185	0	meter	UO	UO:0000008	Larval fish sampling	SP9S-43	1983-05-01	unknown	24.5	0	-27.98	154.3433333
Project Sprightly_83	Sprightly_83	P1	P1_362	larval stage	UBERON	UBERON:0000069	New South Wales	GAZ	GAZ:00002793		ocean biome	ENVO	ENVO:01000048	-27.985	degree	UO	UO:0000185	154.2666667	degree	UO	UO:0000185	0	meter	UO	UO:0000008	Larval fish sampling	SP9S-44	1983-05-01	unknown	24.4	0	-27.985	154.2666667
Project Sprightly_83	Sprightly_83	P1	P1_363	larval stage	UBERON	UBERON:0000069	New South Wales	GAZ	GAZ:00002793		ocean biome	ENVO	ENVO:01000048	-27.985	degree	UO	UO:0000185	154.1833333	degree	UO	UO:0000185	0	meter	UO	UO:0000008	Larval fish sampling	SP9S-45	1983-05-01	unknown	24.4	0	-27.985	154.1833333
Project Sprightly_83	Sprightly_83	P1	P1_364	larval stage	UBERON	UBERON:0000069	New South Wales	GAZ	GAZ:00002793		ocean biome	ENVO	ENVO:01000048	-27.98166667	degree	UO	UO:0000185	154.1083333	degree	UO	UO:0000185	0	meter	UO	UO:0000008	Larval fish sampling	SP9S-46	1983-05-01	unknown	24.4	0	-27.98166667	154.1083333
Project Sprightly_83	Sprightly_83	P1	P1_365	larval stage	UBERON	UBERON:0000069	New South Wales	GAZ	GAZ:00002793		ocean biome	ENVO	ENVO:01000048	-27.985	degree	UO	UO:0000185	153.9666667	degree	UO	UO:0000185	0	meter	UO	UO:0000008	Larval fish sampling	SP9S-47	1983-05-01	unknown	24.9	0	-27.985	153.9666667
Project Sprightly_83	Sprightly_83	P1	P1_366	larval stage	UBERON	UBERON:0000069	New South Wales	GAZ	GAZ:00002793		ocean biome	ENVO	ENVO:01000048	-27.985	degree	UO	UO:0000185	153.89	degree	UO	UO:0000185	0	meter	UO	UO:0000008	Larval fish sampling	SP9S-48	1983-05-01	unknown	24.7	0	-27.985	153.89
Project Sprightly_83	Sprightly_83	P1	P1_367	larval stage	UBERON	UBERON:0000069	New South Wales	GAZ	GAZ:00002793		ocean biome	ENVO	ENVO:01000048	-28.03333333	degree	UO	UO:0000185	153.8066667	degree	UO	UO:0000185	0	meter	UO	UO:0000008	Larval fish sampling	SP9S-49	1983-05-01	unknown	24.4	0	-28.03333333	153.8066667
Project Sprightly_83	Sprightly_83	P1	P1_368	larval stage	UBERON	UBERON:0000069	New South Wales	GAZ	GAZ:00002793		ocean biome	ENVO	ENVO:01000048	-27.995	degree	UO	UO:0000185	153.665	degree	UO	UO:0000185	0	meter	UO	UO:0000008	Larval fish sampling	SP9S-50	1983-05-01	unknown	23.9	0	-27.995	153.665
Project Challenger_89	Challenger_89	P2	P2_1	larval stage	UBERON	UBERON:0000069	Tasmania	GAZ	GAZ:00007396		ocean biome	ENVO	ENVO:01000048	-42.75	degree	UO	UO:0000185	148.1666667	degree	UO	UO:0000185	75	meter	UO	UO:0000008	Larval fish sampling	Ch179-1B	1988-12-05	16:30:00	15.4	75	-42.75	148.1666667
Project Challenger_89	Challenger_89	P2	P2_2	larval stage	UBERON	UBERON:0000069	Tasmania	GAZ	GAZ:00007396		ocean biome	ENVO	ENVO:01000048	-42.61666667	degree	UO	UO:0000185	148.4333333	degree	UO	UO:0000185	100	meter	UO	UO:0000008	Larval fish sampling	Ch179-1C	1988-12-06	08:50:00	15	100	-42.61666667	148.4333333
Project Challenger_89	Challenger_89	P2	P2_3	larval stage	UBERON	UBERON:0000069	Tasmania	GAZ	GAZ:00007396		ocean biome	ENVO	ENVO:01000048	-42.51666667	degree	UO	UO:0000185	148.2666667	degree	UO	UO:0000185	0	meter	UO	UO:0000008	Larval fish sampling	Ch179-2B	1988-12-06	11:35:00	15.8	0	-42.51666667	148.2666667
Project Challenger_89	Challenger_89	P2	P2_4	larval stage	UBERON	UBERON:0000069	Tasmania	GAZ	GAZ:00007396		ocean biome	ENVO	ENVO:01000048	-42.3	degree	UO	UO:0000185	148.3333333	degree	UO	UO:0000185	0	meter	UO	UO:0000008	Larval fish sampling	Ch179-3A	1988-12-06	13:35:00	15.2	0	-42.3	148.3333333
Project Challenger_89	Challenger_89	P2	P2_5	larval stage	UBERON	UBERON:0000069	Tasmania	GAZ	GAZ:00007396		ocean biome	ENVO	ENVO:01000048	-42.23333333	degree	UO	UO:0000185	148.4	degree	UO	UO:0000185	0	meter	UO	UO:0000008	Larval fish sampling	Ch179-3B	1988-12-06	14:25:00	15.3	0	-42.23333333	148.4
Project Challenger_89	Challenger_89	P2	P2_6	larval stage	UBERON	UBERON:0000069	Tasmania	GAZ	GAZ:00007396		ocean biome	ENVO	ENVO:01000048	-42.06666667	degree	UO	UO:0000185	148.6166667	degree	UO	UO:0000185	100	meter	UO	UO:0000008	Larval fish sampling	Ch179-3C	1988-12-07	12:55:00	15.3	100	-42.06666667	148.6166667
Project Challenger_89	Challenger_89	P2	P2_7	larval stage	UBERON	UBERON:0000069	Tasmania	GAZ	GAZ:00007396		ocean biome	ENVO	ENVO:01000048	-42.06666667	degree	UO	UO:0000185	148.6166667	degree	UO	UO:0000185	0	meter	UO	UO:0000008	Larval fish sampling	Ch179-4A	1988-12-07	15:16:00	15.7	0	-42.06666667	148.6166667
Project Challenger_89	Challenger_89	P2	P2_8	larval stage	UBERON	UBERON:0000069	Tasmania	GAZ	GAZ:00007396		ocean biome	ENVO	ENVO:01000048	-41.9	degree	UO	UO:0000185	148.4833333	degree	UO	UO:0000185	0	meter	UO	UO:0000008	Larval fish sampling	Ch179-4B	1988-12-07	14:15:00	15.9	0	-41.9	148.4833333
Project Challenger_89	Challenger_89	P2	P2_9	larval stage	UBERON	UBERON:0000069	Tasmania	GAZ	GAZ:00007396		ocean biome	ENVO	ENVO:01000048	-41.71666667	degree	UO	UO:0000185	148.45	degree	UO	UO:0000185	0	meter	UO	UO:0000008	Larval fish sampling	Ch179-5B	1988-12-07	16:50:00	15.8	0	-41.71666667	148.45
Project Challenger_89	Challenger_89	P2	P2_10	larval stage	UBERON	UBERON:0000069	Tasmania	GAZ	GAZ:00007396		ocean biome	ENVO	ENVO:01000048	-41.6	degree	UO	UO:0000185	148.5666667	degree	UO	UO:0000185	0	meter	UO	UO:0000008	Larval fish sampling	Ch179-5C	1988-12-07	17:53:00	17.7	0	-41.6	148.5666667
Project Challenger_89	Challenger_89	P2	P2_11	larval stage	UBERON	UBERON:0000069	Tasmania	GAZ	GAZ:00007396		ocean biome	ENVO	ENVO:01000048	-41.43333333	degree	UO	UO:0000185	148.35	degree	UO	UO:0000185	0	meter	UO	UO:0000008	Larval fish sampling	Ch179-6A	1988-12-07	20:00:00	15.7	0	-41.43333333	148.35
Project Challenger_89	Challenger_89	P2	P2_12	larval stage	UBERON	UBERON:0000069	Tasmania	GAZ	GAZ:00007396		ocean biome	ENVO	ENVO:01000048	-41.48333333	degree	UO	UO:0000185	148.4333333	degree	UO	UO:0000185	0	meter	UO	UO:0000008	Larval fish sampling	Ch179-6B	1988-12-07	19:30:00	16.1	0	-41.48333333	148.4333333
Project Challenger_89	Challenger_89	P2	P2_13	larval stage	UBERON	UBERON:0000069	Tasmania	GAZ	GAZ:00007396		ocean biome	ENVO	ENVO:01000048	-40.98333333	degree	UO	UO:0000185	148.4	degree	UO	UO:0000185	29	meter	UO	UO:0000008	Larval fish sampling	Ch189-1	1989-01-11	06:08:00	14.8	29	-40.98333333	148.4
Project Challenger_89	Challenger_89	P2	P2_14	larval stage	UBERON	UBERON:0000069	Tasmania	GAZ	GAZ:00007396		ocean biome	ENVO	ENVO:01000048	-40.9	degree	UO	UO:0000185	148.5333333	degree	UO	UO:0000185	43	meter	UO	UO:0000008	Larval fish sampling	Ch189-2	1989-01-11	07:26:00	16.9	43	-40.9	148.5333333
Project Challenger_89	Challenger_89	P2	P2_15	larval stage	UBERON	UBERON:0000069	Tasmania	GAZ	GAZ:00007396		ocean biome	ENVO	ENVO:01000048	-40.86666667	degree	UO	UO:0000185	148.75	degree	UO	UO:0000185	80	meter	UO	UO:0000008	Larval fish sampling	Ch189-3	1989-01-11	08:40:00	16.8	80	-40.86666667	148.75
Project Challenger_89	Challenger_89	P2	P2_16	larval stage	UBERON	UBERON:0000069	Tasmania	GAZ	GAZ:00007396		ocean biome	ENVO	ENVO:01000048	-40.85	degree	UO	UO:0000185	148.8166667	degree	UO	UO:0000185	77	meter	UO	UO:0000008	Larval fish sampling	Ch189-4	1989-01-11	09:21:00	16.9	77	-40.85	148.8166667
Project Challenger_89	Challenger_89	P2	P2_17	larval stage	UBERON	UBERON:0000069	Tasmania	GAZ	GAZ:00007396		ocean biome	ENVO	ENVO:01000048	-41.25	degree	UO	UO:0000185	148.7333333	degree	UO	UO:0000185	83	meter	UO	UO:0000008	Larval fish sampling	Ch189-5	1989-01-11	12:40:00	17.6	83	-41.25	148.7333333
Project Challenger_89	Challenger_89	P2	P2_18	larval stage	UBERON	UBERON:0000069	Tasmania	GAZ	GAZ:00007396		ocean biome	ENVO	ENVO:01000048	-41.28333333	degree	UO	UO:0000185	148.6333333	degree	UO	UO:0000185	81	meter	UO	UO:0000008	Larval fish sampling	Ch189-6	1989-01-11	13:52:00	17.2	81	-41.28333333	148.6333333
Project Challenger_89	Challenger_89	P2	P2_19	larval stage	UBERON	UBERON:0000069	Tasmania	GAZ	GAZ:00007396		ocean biome	ENVO	ENVO:01000048	-41.3	degree	UO	UO:0000185	148.5	degree	UO	UO:0000185	52	meter	UO	UO:0000008	Larval fish sampling	Ch189-7	1989-01-11	15:17:00	16	52	-41.3	148.5
Project Challenger_89	Challenger_89	P2	P2_20	larval stage	UBERON	UBERON:0000069	Tasmania	GAZ	GAZ:00007396		ocean biome	ENVO	ENVO:01000048	-41.31666667	degree	UO	UO:0000185	148.3666667	degree	UO	UO:0000185	48	meter	UO	UO:0000008	Larval fish sampling	Ch189-8	1989-01-11	16:37:00	15.3	48	-41.31666667	148.3666667
Project Challenger_89	Challenger_89	P2	P2_21	larval stage	UBERON	UBERON:0000069	Tasmania	GAZ	GAZ:00007396		ocean biome	ENVO	ENVO:01000048	-41.56666667	degree	UO	UO:0000185	148.3333333	degree	UO	UO:0000185	16	meter	UO	UO:0000008	Larval fish sampling	Ch189-9	1989-01-12	08:11:00	15.5	16	-41.56666667	148.3333333
Project Challenger_89	Challenger_89	P2	P2_22	larval stage	UBERON	UBERON:0000069	Tasmania	GAZ	GAZ:00007396		ocean biome	ENVO	ENVO:01000048	-41.56666667	degree	UO	UO:0000185	148.4666667	degree	UO	UO:0000185	82	meter	UO	UO:0000008	Larval fish sampling	Ch189-10	1989-01-12	09:26:00	16.1	82	-41.56666667	148.4666667
Project Challenger_89	Challenger_89	P2	P2_23	larval stage	UBERON	UBERON:0000069	Tasmania	GAZ	GAZ:00007396		ocean biome	ENVO	ENVO:01000048	-41.56666667	degree	UO	UO:0000185	148.5833333	degree	UO	UO:0000185	94	meter	UO	UO:0000008	Larval fish sampling	Ch189-11	1989-01-12	10:55:00	17	94	-41.56666667	148.5833333
Project Challenger_89	Challenger_89	P2	P2_24	larval stage	UBERON	UBERON:0000069	Tasmania	GAZ	GAZ:00007396		ocean biome	ENVO	ENVO:01000048	-41.81666667	degree	UO	UO:0000185	148.5833333	degree	UO	UO:0000185	88	meter	UO	UO:0000008	Larval fish sampling	Ch189-14	1989-01-12	13:50:00	17.1	88	-41.81666667	148.5833333
Project Challenger_89	Challenger_89	P2	P2_25	larval stage	UBERON	UBERON:0000069	Tasmania	GAZ	GAZ:00007396		ocean biome	ENVO	ENVO:01000048	-41.81666667	degree	UO	UO:0000185	148.45	degree	UO	UO:0000185	39	meter	UO	UO:0000008	Larval fish sampling	Ch189-15	1989-01-12	14:58:00	15.7	39	-41.81666667	148.45
Project Challenger_89	Challenger_89	P2	P2_26	larval stage	UBERON	UBERON:0000069	Tasmania	GAZ	GAZ:00007396		ocean biome	ENVO	ENVO:01000048	-41.81666667	degree	UO	UO:0000185	148.3166667	degree	UO	UO:0000185	16	meter	UO	UO:0000008	Larval fish sampling	Ch189-16	1989-01-12	16:15:00	16	16	-41.81666667	148.3166667
Project Challenger_89	Challenger_89	P2	P2_27	larval stage	UBERON	UBERON:0000069	Tasmania	GAZ	GAZ:00007396		ocean biome	ENVO	ENVO:01000048	-42.03333333	degree	UO	UO:0000185	148.3166667	degree	UO	UO:0000185	25	meter	UO	UO:0000008	Larval fish sampling	Ch189-17	1989-01-13	06:49:00	16.2	25	-42.03333333	148.3166667
Project Challenger_89	Challenger_89	P2	P2_28	larval stage	UBERON	UBERON:0000069	Tasmania	GAZ	GAZ:00007396		ocean biome	ENVO	ENVO:01000048	-42.03333333	degree	UO	UO:0000185	148.4833333	degree	UO	UO:0000185	42	meter	UO	UO:0000008	Larval fish sampling	Ch189-18	1989-01-13	08:06:00	16.4	42	-42.03333333	148.4833333
Project Challenger_89	Challenger_89	P2	P2_29	larval stage	UBERON	UBERON:0000069	Tasmania	GAZ	GAZ:00007396		ocean biome	ENVO	ENVO:01000048	-42.06666667	degree	UO	UO:0000185	148.6166667	degree	UO	UO:0000185	79	meter	UO	UO:0000008	Larval fish sampling	Ch189-19	1989-01-13	09:02:00	17.3	79	-42.06666667	148.6166667
Project Challenger_89	Challenger_89	P2	P2_30	larval stage	UBERON	UBERON:0000069	Tasmania	GAZ	GAZ:00007396		ocean biome	ENVO	ENVO:01000048	-42.08333333	degree	UO	UO:0000185	148.7166667	degree	UO	UO:0000185	64	meter	UO	UO:0000008	Larval fish sampling	Ch189-20	1989-01-13	09:58:00	17.3	64	-42.08333333	148.7166667
Project Challenger_89	Challenger_89	P2	P2_31	larval stage	UBERON	UBERON:0000069	Tasmania	GAZ	GAZ:00007396		ocean biome	ENVO	ENVO:01000048	-42.23333333	degree	UO	UO:0000185	148.6666667	degree	UO	UO:0000185	55	meter	UO	UO:0000008	Larval fish sampling	Ch189-21	1989-01-13	11:29:00	17.1	55	-42.23333333	148.6666667
Project Challenger_89	Challenger_89	P2	P2_32	larval stage	UBERON	UBERON:0000069	Tasmania	GAZ	GAZ:00007396		ocean biome	ENVO	ENVO:01000048	-42.26666667	degree	UO	UO:0000185	148.5666667	degree	UO	UO:0000185	61	meter	UO	UO:0000008	Larval fish sampling	Ch189-22	1989-01-13	12:19:00	17.1	61	-42.26666667	148.5666667
Project Challenger_89	Challenger_89	P2	P2_33	larval stage	UBERON	UBERON:0000069	Tasmania	GAZ	GAZ:00007396		ocean biome	ENVO	ENVO:01000048	-42.28333333	degree	UO	UO:0000185	148.45	degree	UO	UO:0000185	72	meter	UO	UO:0000008	Larval fish sampling	Ch189-23	1989-01-13	13:05:00	17.1	72	-42.28333333	148.45
Project Challenger_89	Challenger_89	P2	P2_34	larval stage	UBERON	UBERON:0000069	Tasmania	GAZ	GAZ:00007396		ocean biome	ENVO	ENVO:01000048	-42.3	degree	UO	UO:0000185	148.3666667	degree	UO	UO:0000185	41	meter	UO	UO:0000008	Larval fish sampling	Ch189-24	1989-01-13	13:50:00	16.6	41	-42.3	148.3666667
Project Challenger_89	Challenger_89	P2	P2_35	larval stage	UBERON	UBERON:0000069	Tasmania	GAZ	GAZ:00007396		ocean biome	ENVO	ENVO:01000048	-42.5	degree	UO	UO:0000185	148.05	degree	UO	UO:0000185	12	meter	UO	UO:0000008	Larval fish sampling	Ch189-25	1989-01-13	16:31:00	15.9	12	-42.5	148.05
Project Challenger_89	Challenger_89	P2	P2_36	larval stage	UBERON	UBERON:0000069	Tasmania	GAZ	GAZ:00007396		ocean biome	ENVO	ENVO:01000048	-42.55	degree	UO	UO:0000185	148.2666667	degree	UO	UO:0000185	47	meter	UO	UO:0000008	Larval fish sampling	Ch189-26	1989-01-14	06:15:00	17.4	47	-42.55	148.2666667
Project Challenger_89	Challenger_89	P2	P2_37	larval stage	UBERON	UBERON:0000069	Tasmania	GAZ	GAZ:00007396		ocean biome	ENVO	ENVO:01000048	-42.61666667	degree	UO	UO:0000185	148.4333333	degree	UO	UO:0000185	79	meter	UO	UO:0000008	Larval fish sampling	Ch189-27	1989-01-14	07:28:00	17	79	-42.61666667	148.4333333
Project Challenger_89	Challenger_89	P2	P2_38	larval stage	UBERON	UBERON:0000069	Tasmania	GAZ	GAZ:00007396		ocean biome	ENVO	ENVO:01000048	-42.65	degree	UO	UO:0000185	148.55	degree	UO	UO:0000185	76	meter	UO	UO:0000008	Larval fish sampling	Ch189-28	1989-01-14	08:20:00	17	76	-42.65	148.55
Project Challenger_89	Challenger_89	P2	P2_39	larval stage	UBERON	UBERON:0000069	Tasmania	GAZ	GAZ:00007396		ocean biome	ENVO	ENVO:01000048	-42.71666667	degree	UO	UO:0000185	148.5166667	degree	UO	UO:0000185	89	meter	UO	UO:0000008	Larval fish sampling	Ch189-29	1989-01-14	09:11:00	17	89	-42.71666667	148.5166667
Project Challenger_89	Challenger_89	P2	P2_40	larval stage	UBERON	UBERON:0000069	Tasmania	GAZ	GAZ:00007396		ocean biome	ENVO	ENVO:01000048	-42.76666667	degree	UO	UO:0000185	148.3333333	degree	UO	UO:0000185	68	meter	UO	UO:0000008	Larval fish sampling	Ch189-30	1989-01-14	10:27:00	17.5	68	-42.76666667	148.3333333
Project Challenger_89	Challenger_89	P2	P2_41	larval stage	UBERON	UBERON:0000069	Tasmania	GAZ	GAZ:00007396		ocean biome	ENVO	ENVO:01000048	-42.8	degree	UO	UO:0000185	148.1833333	degree	UO	UO:0000185	49	meter	UO	UO:0000008	Larval fish sampling	Ch189-31	1989-01-14	11:36:00	16.8	49	-42.8	148.1833333
Project Challenger_89	Challenger_89	P2	P2_42	larval stage	UBERON	UBERON:0000069	Tasmania	GAZ	GAZ:00007396		ocean biome	ENVO	ENVO:01000048	-42.85	degree	UO	UO:0000185	148	degree	UO	UO:0000185	33	meter	UO	UO:0000008	Larval fish sampling	Ch189-32	1989-01-14	12:50:00	16.8	33	-42.85	148
Project Challenger_89	Challenger_89	P2	P2_43	larval stage	UBERON	UBERON:0000069	Tasmania	GAZ	GAZ:00007396		ocean biome	ENVO	ENVO:01000048	-43.03333333	degree	UO	UO:0000185	148.3	degree	UO	UO:0000185	64	meter	UO	UO:0000008	Larval fish sampling	Ch189-33	1989-01-14	15:03:00	17.4	64	-43.03333333	148.3
Project Challenger_89	Challenger_89	P2	P2_44	larval stage	UBERON	UBERON:0000069	Tasmania	GAZ	GAZ:00007396		ocean biome	ENVO	ENVO:01000048	-43.03333333	degree	UO	UO:0000185	148.2333333	degree	UO	UO:0000185	76	meter	UO	UO:0000008	Larval fish sampling	Ch189-34	1989-01-14	15:42:00	17.3	76	-43.03333333	148.2333333
Project Challenger_89	Challenger_89	P2	P2_45	larval stage	UBERON	UBERON:0000069	Tasmania	GAZ	GAZ:00007396		ocean biome	ENVO	ENVO:01000048	-43.03333333	degree	UO	UO:0000185	148.1	degree	UO	UO:0000185	79	meter	UO	UO:0000008	Larval fish sampling	Ch189-35	1989-01-14	16:44:00	17.5	79	-43.03333333	148.1
Project Challenger_89	Challenger_89	P2	P2_46	larval stage	UBERON	UBERON:0000069	Tasmania	GAZ	GAZ:00007396		ocean biome	ENVO	ENVO:01000048	-43.03333333	degree	UO	UO:0000185	147.9833333	degree	UO	UO:0000185	40	meter	UO	UO:0000008	Larval fish sampling	Ch189-36	1989-01-14	17:45:00	16.7	40	-43.03333333	147.9833333
Project Challenger_89	Challenger_89	P2	P2_47	larval stage	UBERON	UBERON:0000069	Tasmania	GAZ	GAZ:00007396		ocean biome	ENVO	ENVO:01000048	-43.25	degree	UO	UO:0000185	148.0833333	degree	UO	UO:0000185	80	meter	UO	UO:0000008	Larval fish sampling	Ch189-37	1989-01-14	19:29:00	16	80	-43.25	148.0833333
Project Challenger_89	Challenger_89	P2	P2_48	larval stage	UBERON	UBERON:0000069	Tasmania	GAZ	GAZ:00007396		ocean biome	ENVO	ENVO:01000048	-43.28333333	degree	UO	UO:0000185	147.8166667	degree	UO	UO:0000185	96	meter	UO	UO:0000008	Larval fish sampling	Ch189-38	1989-01-15	05:32:00	15.9	96	-43.28333333	147.8166667
Project Challenger_89	Challenger_89	P2	P2_49	larval stage	UBERON	UBERON:0000069	Tasmania	GAZ	GAZ:00007396		ocean biome	ENVO	ENVO:01000048	-43.21666667	degree	UO	UO:0000185	147.5833333	degree	UO	UO:0000185	33	meter	UO	UO:0000008	Larval fish sampling	Ch189-39	1989-01-15	07:22:00	16.3	33	-43.21666667	147.5833333
Project Challenger_89	Challenger_89	P2	P2_50	larval stage	UBERON	UBERON:0000069	Tasmania	GAZ	GAZ:00007396		ocean biome	ENVO	ENVO:01000048	-41.24133333	degree	UO	UO:0000185	148.7328333	degree	UO	UO:0000185	79	meter	UO	UO:0000008	Larval fish sampling	Ch190-5	1989-01-26	08:34:00	18	79	-41.24133333	148.7328333
Project Challenger_89	Challenger_89	P2	P2_51	larval stage	UBERON	UBERON:0000069	Tasmania	GAZ	GAZ:00007396		ocean biome	ENVO	ENVO:01000048	-41.2835	degree	UO	UO:0000185	148.635	degree	UO	UO:0000185	86	meter	UO	UO:0000008	Larval fish sampling	Ch190-6	1989-01-26	07:42:00	18	86	-41.2835	148.635
Project Challenger_89	Challenger_89	P2	P2_52	larval stage	UBERON	UBERON:0000069	Tasmania	GAZ	GAZ:00007396		ocean biome	ENVO	ENVO:01000048	-41.29816667	degree	UO	UO:0000185	148.5003333	degree	UO	UO:0000185	88	meter	UO	UO:0000008	Larval fish sampling	Ch190-7	1989-01-26	06:45:00	18	88	-41.29816667	148.5003333
Project Challenger_89	Challenger_89	P2	P2_53	larval stage	UBERON	UBERON:0000069	Tasmania	GAZ	GAZ:00007396		ocean biome	ENVO	ENVO:01000048	-41.31683333	degree	UO	UO:0000185	148.3665	degree	UO	UO:0000185	20	meter	UO	UO:0000008	Larval fish sampling	Ch190-8	1989-01-26	05:52:00	16.8	20	-41.31683333	148.3665
Project Challenger_89	Challenger_89	P2	P2_54	larval stage	UBERON	UBERON:0000069	Tasmania	GAZ	GAZ:00007396		ocean biome	ENVO	ENVO:01000048	-41.81683333	degree	UO	UO:0000185	148.6825	degree	UO	UO:0000185	76	meter	UO	UO:0000008	Larval fish sampling	Ch190-13	1989-01-25	12:10:00	18.5	76	-41.81683333	148.6825
Project Challenger_89	Challenger_89	P2	P2_55	larval stage	UBERON	UBERON:0000069	Tasmania	GAZ	GAZ:00007396		ocean biome	ENVO	ENVO:01000048	-41.81716667	degree	UO	UO:0000185	148.5838333	degree	UO	UO:0000185	74	meter	UO	UO:0000008	Larval fish sampling	Ch190-14 a	1989-01-25	12:55:00	18.4	74	-41.81716667	148.5838333
Project Challenger_89	Challenger_89	P2	P2_56	larval stage	UBERON	UBERON:0000069	Tasmania	GAZ	GAZ:00007396		ocean biome	ENVO	ENVO:01000048	-41.81716667	degree	UO	UO:0000185	148.4478333	degree	UO	UO:0000185	53	meter	UO	UO:0000008	Larval fish sampling	Ch190-15	1989-01-25	13:56:00	18.2	53	-41.81716667	148.4478333
Project Challenger_89	Challenger_89	P2	P2_57	larval stage	UBERON	UBERON:0000069	Tasmania	GAZ	GAZ:00007396		ocean biome	ENVO	ENVO:01000048	-41.8175	degree	UO	UO:0000185	148.3166667	degree	UO	UO:0000185	40	meter	UO	UO:0000008	Larval fish sampling	Ch190-16	1989-01-25	14:53:00	17.4	40	-41.8175	148.3166667
Project Challenger_89	Challenger_89	P2	P2_58	larval stage	UBERON	UBERON:0000069	Tasmania	GAZ	GAZ:00007396		ocean biome	ENVO	ENVO:01000048	-42.23133333	degree	UO	UO:0000185	148.666	degree	UO	UO:0000185	68	meter	UO	UO:0000008	Larval fish sampling	Ch190-21	1989-01-25	08:48:00	18.3	68	-42.23133333	148.666
Project Challenger_89	Challenger_89	P2	P2_59	larval stage	UBERON	UBERON:0000069	Tasmania	GAZ	GAZ:00007396		ocean biome	ENVO	ENVO:01000048	-42.26566667	degree	UO	UO:0000185	148.5696667	degree	UO	UO:0000185	55	meter	UO	UO:0000008	Larval fish sampling	Ch190-22	1989-01-25	07:50:00	17.7	55	-42.26566667	148.5696667
Project Challenger_89	Challenger_89	P2	P2_60	larval stage	UBERON	UBERON:0000069	Tasmania	GAZ	GAZ:00007396		ocean biome	ENVO	ENVO:01000048	-42.28316667	degree	UO	UO:0000185	148.45	degree	UO	UO:0000185	62	meter	UO	UO:0000008	Larval fish sampling	Ch190-23	1989-01-25	06:54:00	17.7	62	-42.28316667	148.45
Project Challenger_89	Challenger_89	P2	P2_61	larval stage	UBERON	UBERON:0000069	Tasmania	GAZ	GAZ:00007396		ocean biome	ENVO	ENVO:01000048	-42.30033333	degree	UO	UO:0000185	148.3666667	degree	UO	UO:0000185	59	meter	UO	UO:0000008	Larval fish sampling	Ch190-24	1989-01-25	06:06:00	17.4	59	-42.30033333	148.3666667
Project Challenger_89	Challenger_89	P2	P2_62	larval stage	UBERON	UBERON:0000069	Tasmania	GAZ	GAZ:00007396		ocean biome	ENVO	ENVO:01000048	-42.50166667	degree	UO	UO:0000185	148.0503333	degree	UO	UO:0000185	22	meter	UO	UO:0000008	Larval fish sampling	Ch190-25	1989-01-24	14:27:00	16.8	22	-42.50166667	148.0503333
Project Challenger_89	Challenger_89	P2	P2_63	larval stage	UBERON	UBERON:0000069	Tasmania	GAZ	GAZ:00007396		ocean biome	ENVO	ENVO:01000048	-42.55133333	degree	UO	UO:0000185	148.2668333	degree	UO	UO:0000185	67	meter	UO	UO:0000008	Larval fish sampling	Ch190-26	1989-01-24	12:56:00	17.4	67	-42.55133333	148.2668333
Project Challenger_89	Challenger_89	P2	P2_64	larval stage	UBERON	UBERON:0000069	Tasmania	GAZ	GAZ:00007396		ocean biome	ENVO	ENVO:01000048	-42.61333333	degree	UO	UO:0000185	148.4208333	degree	UO	UO:0000185	71	meter	UO	UO:0000008	Larval fish sampling	Ch190-27	1989-01-24	11:35:00	18.1	71	-42.61333333	148.4208333
Project Challenger_89	Challenger_89	P2	P2_65	larval stage	UBERON	UBERON:0000069	Tasmania	GAZ	GAZ:00007396		ocean biome	ENVO	ENVO:01000048	-42.71666667	degree	UO	UO:0000185	148.5166667	degree	UO	UO:0000185	64	meter	UO	UO:0000008	Larval fish sampling	Ch190-29	1989-01-24	10:23:00	17.7	64	-42.71666667	148.5166667
Project Challenger_89	Challenger_89	P2	P2_66	larval stage	UBERON	UBERON:0000069	Tasmania	GAZ	GAZ:00007396		ocean biome	ENVO	ENVO:01000048	-42.7735	degree	UO	UO:0000185	148.3633333	degree	UO	UO:0000185	71	meter	UO	UO:0000008	Larval fish sampling	Ch190-30	1989-01-24	08:59:00	17.3	71	-42.7735	148.3633333
Project Challenger_89	Challenger_89	P2	P2_67	larval stage	UBERON	UBERON:0000069	Tasmania	GAZ	GAZ:00007396		ocean biome	ENVO	ENVO:01000048	-42.81716667	degree	UO	UO:0000185	148.169	degree	UO	UO:0000185	73	meter	UO	UO:0000008	Larval fish sampling	Ch190-31	1989-01-23	14:07:00	16.6	73	-42.81716667	148.169
Project Challenger_89	Challenger_89	P2	P2_68	larval stage	UBERON	UBERON:0000069	Tasmania	GAZ	GAZ:00007396		ocean biome	ENVO	ENVO:01000048	-42.90133333	degree	UO	UO:0000185	147.9161667	degree	UO	UO:0000185	43	meter	UO	UO:0000008	Larval fish sampling	Ch190-32	1989-01-24	05:45:00	16.3	43	-42.90133333	147.9161667
Project Challenger_89	Challenger_89	P2	P2_69	larval stage	UBERON	UBERON:0000069	Tasmania	GAZ	GAZ:00007396		ocean biome	ENVO	ENVO:01000048	-42.81983333	degree	UO	UO:0000185	148.08	degree	UO	UO:0000185	51	meter	UO	UO:0000008	Larval fish sampling	Ch190-40	1989-01-24	06:32:00	16.3	51	-42.81983333	148.08
Project Challenger_89	Challenger_89	P2	P2_70	larval stage	UBERON	UBERON:0000069	Tasmania	GAZ	GAZ:00007396		ocean biome	ENVO	ENVO:01000048	-42.81716667	degree	UO	UO:0000185	148.169	degree	UO	UO:0000185	58	meter	UO	UO:0000008	Larval fish sampling	Ch190-41	1989-01-24	08:10:00	17.3	58	-42.81716667	148.169
Project Challenger_89	Challenger_89	P2	P2_71	larval stage	UBERON	UBERON:0000069	Tasmania	GAZ	GAZ:00007396		ocean biome	ENVO	ENVO:01000048	-42.74383333	degree	UO	UO:0000185	148.4423333	degree	UO	UO:0000185	77	meter	UO	UO:0000008	Larval fish sampling	Ch190-42	1989-01-24	09:43:00	17.9	77	-42.74383333	148.4423333
Project Challenger_89	Challenger_89	P2	P2_72	larval stage	UBERON	UBERON:0000069	Tasmania	GAZ	GAZ:00007396		ocean biome	ENVO	ENVO:01000048	-41.27216667	degree	UO	UO:0000185	148.6566667	degree	UO	UO:0000185	77	meter	UO	UO:0000008	Larval fish sampling	Ch193-6	1989-03-02	09:55:00	20.6	77	-41.27216667	148.6566667
Project Challenger_89	Challenger_89	P2	P2_73	larval stage	UBERON	UBERON:0000069	Tasmania	GAZ	GAZ:00007396		ocean biome	ENVO	ENVO:01000048	-41.2985	degree	UO	UO:0000185	148.4981667	degree	UO	UO:0000185	60	meter	UO	UO:0000008	Larval fish sampling	Ch193-7	1989-03-02	08:25:00	19.4	60	-41.2985	148.4981667
Project Challenger_89	Challenger_89	P2	P2_74	larval stage	UBERON	UBERON:0000069	Tasmania	GAZ	GAZ:00007396		ocean biome	ENVO	ENVO:01000048	-41.2985	degree	UO	UO:0000185	148.382	degree	UO	UO:0000185	29	meter	UO	UO:0000008	Larval fish sampling	Ch193-8	1989-03-02	07:30:00	17.2	29	-41.2985	148.382
Project Challenger_89	Challenger_89	P2	P2_75	larval stage	UBERON	UBERON:0000069	Tasmania	GAZ	GAZ:00007396		ocean biome	ENVO	ENVO:01000048	-41.56133333	degree	UO	UO:0000185	148.3408333	degree	UO	UO:0000185	19	meter	UO	UO:0000008	Larval fish sampling	Ch193-9	1989-03-02	13:20:00	16.9	19	-41.56133333	148.3408333
Project Challenger_89	Challenger_89	P2	P2_76	larval stage	UBERON	UBERON:0000069	Tasmania	GAZ	GAZ:00007396		ocean biome	ENVO	ENVO:01000048	-41.565	degree	UO	UO:0000185	148.469	degree	UO	UO:0000185	68	meter	UO	UO:0000008	Larval fish sampling	Ch193-10	1989-03-02	12:05:00	18.8	68	-41.565	148.469
Project Challenger_89	Challenger_89	P2	P2_77	larval stage	UBERON	UBERON:0000069	Tasmania	GAZ	GAZ:00007396		ocean biome	ENVO	ENVO:01000048	-41.56716667	degree	UO	UO:0000185	148.5913333	degree	UO	UO:0000185	56	meter	UO	UO:0000008	Larval fish sampling	Ch193-11	1989-03-01	17:00:00	20.6	56	-41.56716667	148.5913333
Project Challenger_89	Challenger_89	P2	P2_78	larval stage	UBERON	UBERON:0000069	Tasmania	GAZ	GAZ:00007396		ocean biome	ENVO	ENVO:01000048	-41.8175	degree	UO	UO:0000185	148.5923333	degree	UO	UO:0000185	59	meter	UO	UO:0000008	Larval fish sampling	Ch193-14	1989-03-01	14:45:00	20.5	59	-41.8175	148.5923333
Project Challenger_89	Challenger_89	P2	P2_79	larval stage	UBERON	UBERON:0000069	Tasmania	GAZ	GAZ:00007396		ocean biome	ENVO	ENVO:01000048	-41.81733333	degree	UO	UO:0000185	148.448	degree	UO	UO:0000185	50	meter	UO	UO:0000008	Larval fish sampling	Ch193-15	1989-03-01	13:40:00	19.5	50	-41.81733333	148.448
Project Challenger_89	Challenger_89	P2	P2_80	larval stage	UBERON	UBERON:0000069	Tasmania	GAZ	GAZ:00007396		ocean biome	ENVO	ENVO:01000048	-41.8185	degree	UO	UO:0000185	148.3171667	degree	UO	UO:0000185	11	meter	UO	UO:0000008	Larval fish sampling	Ch193-16	1989-03-01	12:40:00	17.9	11	-41.8185	148.3171667
Project Challenger_89	Challenger_89	P2	P2_81	larval stage	UBERON	UBERON:0000069	Tasmania	GAZ	GAZ:00007396		ocean biome	ENVO	ENVO:01000048	-42.03383333	degree	UO	UO:0000185	148.3375	degree	UO	UO:0000185	35	meter	UO	UO:0000008	Larval fish sampling	Ch193-17	1989-03-01	10:47:00	17.9	35	-42.03383333	148.3375
Project Challenger_89	Challenger_89	P2	P2_82	larval stage	UBERON	UBERON:0000069	Tasmania	GAZ	GAZ:00007396		ocean biome	ENVO	ENVO:01000048	-42.04816667	degree	UO	UO:0000185	148.4961667	degree	UO	UO:0000185	58	meter	UO	UO:0000008	Larval fish sampling	Ch193-18	1989-03-01	09:43:00	18.3	58	-42.04816667	148.4961667
Project Challenger_89	Challenger_89	P2	P2_83	larval stage	UBERON	UBERON:0000069	Tasmania	GAZ	GAZ:00007396		ocean biome	ENVO	ENVO:01000048	-42.06	degree	UO	UO:0000185	148.621	degree	UO	UO:0000185	54	meter	UO	UO:0000008	Larval fish sampling	Ch193-19	1989-03-01	08:42:00	18.8	54	-42.06	148.621
Project Challenger_89	Challenger_89	P2	P2_84	larval stage	UBERON	UBERON:0000069	Tasmania	GAZ	GAZ:00007396		ocean biome	ENVO	ENVO:01000048	-42.2625	degree	UO	UO:0000185	148.5611667	degree	UO	UO:0000185	54	meter	UO	UO:0000008	Larval fish sampling	Ch193-22	1989-02-28	18:03:00	18	54	-42.2625	148.5611667
Project Challenger_89	Challenger_89	P2	P2_85	larval stage	UBERON	UBERON:0000069	Tasmania	GAZ	GAZ:00007396		ocean biome	ENVO	ENVO:01000048	-42.28383333	degree	UO	UO:0000185	148.45	degree	UO	UO:0000185	67	meter	UO	UO:0000008	Larval fish sampling	Ch193-23	1989-02-28	17:10:00	18.1	67	-42.28383333	148.45
Project Challenger_89	Challenger_89	P2	P2_86	larval stage	UBERON	UBERON:0000069	Tasmania	GAZ	GAZ:00007396		ocean biome	ENVO	ENVO:01000048	-42.29283333	degree	UO	UO:0000185	148.3381667	degree	UO	UO:0000185	40	meter	UO	UO:0000008	Larval fish sampling	Ch193-24	1989-02-28	16:20:00	18.2	40	-42.29283333	148.3381667
Project Challenger_89	Challenger_89	P2	P2_87	larval stage	UBERON	UBERON:0000069	Tasmania	GAZ	GAZ:00007396		ocean biome	ENVO	ENVO:01000048	-42.50733333	degree	UO	UO:0000185	148.0695	degree	UO	UO:0000185	11	meter	UO	UO:0000008	Larval fish sampling	Ch193-25	1989-02-28	13:50:00	18.6	11	-42.50733333	148.0695
Project Challenger_89	Challenger_89	P2	P2_88	larval stage	UBERON	UBERON:0000069	Tasmania	GAZ	GAZ:00007396		ocean biome	ENVO	ENVO:01000048	-42.541	degree	UO	UO:0000185	148.2643333	degree	UO	UO:0000185	41	meter	UO	UO:0000008	Larval fish sampling	Ch193-26	1989-02-28	12:33:00	18.2	41	-42.541	148.2643333
Project Challenger_89	Challenger_89	P2	P2_89	larval stage	UBERON	UBERON:0000069	Tasmania	GAZ	GAZ:00007396		ocean biome	ENVO	ENVO:01000048	-42.61166667	degree	UO	UO:0000185	148.4281667	degree	UO	UO:0000185	49	meter	UO	UO:0000008	Larval fish sampling	Ch193-27	1989-02-28	11:20:00	17.9	49	-42.61166667	148.4281667
Project Challenger_89	Challenger_89	P2	P2_90	larval stage	UBERON	UBERON:0000069	Tasmania	GAZ	GAZ:00007396		ocean biome	ENVO	ENVO:01000048	-42.76433333	degree	UO	UO:0000185	148.3666667	degree	UO	UO:0000185	51	meter	UO	UO:0000008	Larval fish sampling	Ch193-30	1989-02-28	09:55:00	18	51	-42.76433333	148.3666667
Project Challenger_89	Challenger_89	P2	P2_91	larval stage	UBERON	UBERON:0000069	Tasmania	GAZ	GAZ:00007396		ocean biome	ENVO	ENVO:01000048	-42.80233333	degree	UO	UO:0000185	148.1833333	degree	UO	UO:0000185	65	meter	UO	UO:0000008	Larval fish sampling	Ch193-31	1989-02-28	08:40:00	17.8	65	-42.80233333	148.1833333
Project Challenger_89	Challenger_89	P2	P2_92	larval stage	UBERON	UBERON:0000069	Tasmania	GAZ	GAZ:00007396		ocean biome	ENVO	ENVO:01000048	-42.85	degree	UO	UO:0000185	148	degree	UO	UO:0000185	11	meter	UO	UO:0000008	Larval fish sampling	Ch193-32	1989-02-28	07:15:00	17.8	11	-42.85	148
Project Challenger_89	Challenger_89	P2	P2_93	larval stage	UBERON	UBERON:0000069	Tasmania	GAZ	GAZ:00007396		ocean biome	ENVO	ENVO:01000048	-43.01616667	degree	UO	UO:0000185	148.2355	degree	UO	UO:0000185	76	meter	UO	UO:0000008	Larval fish sampling	Ch193-34	1989-02-27	16:40:00	18	76	-43.01616667	148.2355
Project Challenger_89	Challenger_89	P2	P2_94	larval stage	UBERON	UBERON:0000069	Tasmania	GAZ	GAZ:00007396		ocean biome	ENVO	ENVO:01000048	-43.03166667	degree	UO	UO:0000185	148.1036667	degree	UO	UO:0000185	59	meter	UO	UO:0000008	Larval fish sampling	Ch193-35	1989-02-27	17:45:00	17.9	59	-43.03166667	148.1036667
Project Challenger_89	Challenger_89	P2	P2_95	larval stage	UBERON	UBERON:0000069	Tasmania	GAZ	GAZ:00007396		ocean biome	ENVO	ENVO:01000048	-43.03616667	degree	UO	UO:0000185	147.9988333	degree	UO	UO:0000185	33	meter	UO	UO:0000008	Larval fish sampling	Ch193-36	1989-02-27	18:30:00	17.7	33	-43.03616667	147.9988333
Project Challenger_89	Challenger_89	P2	P2_96	larval stage	UBERON	UBERON:0000069	Tasmania	GAZ	GAZ:00007396		ocean biome	ENVO	ENVO:01000048	-42.26416667	degree	UO	UO:0000185	148.5683333	degree	UO	UO:0000185	60	meter	UO	UO:0000008	Larval fish sampling	Ch197-22	1989-04-05	14:40:00	18.3	60	-42.26416667	148.5683333
Project Challenger_89	Challenger_89	P2	P2_97	larval stage	UBERON	UBERON:0000069	Tasmania	GAZ	GAZ:00007396		ocean biome	ENVO	ENVO:01000048	-42.28116667	degree	UO	UO:0000185	148.4505	degree	UO	UO:0000185	67	meter	UO	UO:0000008	Larval fish sampling	Ch197-23	1989-04-05	13:50:00	18.4	67	-42.28116667	148.4505
Project Challenger_89	Challenger_89	P2	P2_98	larval stage	UBERON	UBERON:0000069	Tasmania	GAZ	GAZ:00007396		ocean biome	ENVO	ENVO:01000048	-42.29133333	degree	UO	UO:0000185	148.331	degree	UO	UO:0000185	38	meter	UO	UO:0000008	Larval fish sampling	Ch197-24	1989-04-05	12:55:00	17.2	38	-42.29133333	148.331
Project Challenger_89	Challenger_89	P2	P2_99	larval stage	UBERON	UBERON:0000069	Tasmania	GAZ	GAZ:00007396		ocean biome	ENVO	ENVO:01000048	-42.5	degree	UO	UO:0000185	148.05	degree	UO	UO:0000185	17	meter	UO	UO:0000008	Larval fish sampling	Ch197-25	1989-04-05	10:35:00	17.8	17	-42.5	148.05
Project Challenger_89	Challenger_89	P2	P2_100	larval stage	UBERON	UBERON:0000069	Tasmania	GAZ	GAZ:00007396		ocean biome	ENVO	ENVO:01000048	-42.551	degree	UO	UO:0000185	148.269	degree	UO	UO:0000185	63	meter	UO	UO:0000008	Larval fish sampling	Ch197-26	1989-04-05	09:10:00	17.9	63	-42.551	148.269
Project Challenger_89	Challenger_89	P2	P2_101	larval stage	UBERON	UBERON:0000069	Tasmania	GAZ	GAZ:00007396		ocean biome	ENVO	ENVO:01000048	-42.618	degree	UO	UO:0000185	148.4438333	degree	UO	UO:0000185	58	meter	UO	UO:0000008	Larval fish sampling	Ch197-27	1989-04-05	07:55:00	18.1	58	-42.618	148.4438333
Project Challenger_89	Challenger_89	P2	P2_102	larval stage	UBERON	UBERON:0000069	Tasmania	GAZ	GAZ:00007396		ocean biome	ENVO	ENVO:01000048	-42.76666667	degree	UO	UO:0000185	148.3606667	degree	UO	UO:0000185	56	meter	UO	UO:0000008	Larval fish sampling	Ch197-30	1989-04-04	15:45:00	18	56	-42.76666667	148.3606667
Project Challenger_89	Challenger_89	P2	P2_103	larval stage	UBERON	UBERON:0000069	Tasmania	GAZ	GAZ:00007396		ocean biome	ENVO	ENVO:01000048	-42.79733333	degree	UO	UO:0000185	148.1745	degree	UO	UO:0000185	63	meter	UO	UO:0000008	Larval fish sampling	Ch197-31	1989-04-04	14:50:00	17.2	63	-42.79733333	148.1745
Project Challenger_89	Challenger_89	P2	P2_104	larval stage	UBERON	UBERON:0000069	Tasmania	GAZ	GAZ:00007396		ocean biome	ENVO	ENVO:01000048	-42.86666667	degree	UO	UO:0000185	148.0078333	degree	UO	UO:0000185	43	meter	UO	UO:0000008	Larval fish sampling	Ch197-32	1989-04-04	13:35:00	17.3	43	-42.86666667	148.0078333
Project Challenger_89	Challenger_89	P2	P2_105	larval stage	UBERON	UBERON:0000069	Tasmania	GAZ	GAZ:00007396		ocean biome	ENVO	ENVO:01000048	-43.02483333	degree	UO	UO:0000185	148.251	degree	UO	UO:0000185	50	meter	UO	UO:0000008	Larval fish sampling	Ch197-34	1989-04-04	10:50:00	17.8	50	-43.02483333	148.251
Project Challenger_89	Challenger_89	P2	P2_106	larval stage	UBERON	UBERON:0000069	Tasmania	GAZ	GAZ:00007396		ocean biome	ENVO	ENVO:01000048	-43.03933333	degree	UO	UO:0000185	148.1086667	degree	UO	UO:0000185	63	meter	UO	UO:0000008	Larval fish sampling	Ch197-35	1989-04-04	11:55:00	17.8	63	-43.03933333	148.1086667
Project Challenger_89	Challenger_89	P2	P2_107	larval stage	UBERON	UBERON:0000069	Tasmania	GAZ	GAZ:00007396		ocean biome	ENVO	ENVO:01000048	-43.0325	degree	UO	UO:0000185	147.9746667	degree	UO	UO:0000185	42	meter	UO	UO:0000008	Larval fish sampling	Ch197-36	1989-04-04	09:15:00	16.5	42	-43.0325	147.9746667
Project Challenger_89	Challenger_89	P2	P2_108	larval stage	UBERON	UBERON:0000069	Tasmania	GAZ	GAZ:00007396		ocean biome	ENVO	ENVO:01000048	-41.31783333	degree	UO	UO:0000185	148.6313333	degree	UO	UO:0000185	44	meter	UO	UO:0000008	Larval fish sampling	Ch198-6	1989-04-12	17:20:00	18.2	44	-41.31783333	148.6313333
Project Challenger_89	Challenger_89	P2	P2_109	larval stage	UBERON	UBERON:0000069	Tasmania	GAZ	GAZ:00007396		ocean biome	ENVO	ENVO:01000048	-41.31633333	degree	UO	UO:0000185	148.5	degree	UO	UO:0000185	41	meter	UO	UO:0000008	Larval fish sampling	Ch198-7	1989-04-12	16:30:00	17.9	41	-41.31633333	148.5
Project Challenger_89	Challenger_89	P2	P2_110	larval stage	UBERON	UBERON:0000069	Tasmania	GAZ	GAZ:00007396		ocean biome	ENVO	ENVO:01000048	-41.33333333	degree	UO	UO:0000185	148.3876667	degree	UO	UO:0000185	16	meter	UO	UO:0000008	Larval fish sampling	Ch198-8	1989-04-12	15:30:00	17.6	16	-41.33333333	148.3876667
Project Challenger_89	Challenger_89	P2	P2_111	larval stage	UBERON	UBERON:0000069	Tasmania	GAZ	GAZ:00007396		ocean biome	ENVO	ENVO:01000048	-41.5905	degree	UO	UO:0000185	148.3401667	degree	UO	UO:0000185	40	meter	UO	UO:0000008	Larval fish sampling	Ch198-9	1989-04-12	13:00:00	17.8	40	-41.5905	148.3401667
Project Challenger_89	Challenger_89	P2	P2_112	larval stage	UBERON	UBERON:0000069	Tasmania	GAZ	GAZ:00007396		ocean biome	ENVO	ENVO:01000048	-41.5695	degree	UO	UO:0000185	148.4748333	degree	UO	UO:0000185	58	meter	UO	UO:0000008	Larval fish sampling	Ch198-10	1989-04-12	12:10:00	18.3	58	-41.5695	148.4748333
Project Challenger_89	Challenger_89	P2	P2_113	larval stage	UBERON	UBERON:0000069	Tasmania	GAZ	GAZ:00007396		ocean biome	ENVO	ENVO:01000048	-41.57233333	degree	UO	UO:0000185	148.6103333	degree	UO	UO:0000185	64	meter	UO	UO:0000008	Larval fish sampling	Ch198-11	1989-04-12	11:20:00	18.3	64	-41.57233333	148.6103333
Project Challenger_89	Challenger_89	P2	P2_55	larval stage	UBERON	UBERON:0000069	Tasmania	GAZ	GAZ:00007396		ocean biome	ENVO	ENVO:01000048	-41.81716667	degree	UO	UO:0000185	148.5838333	degree	UO	UO:0000185	74	meter	UO	UO:0000008	Larval fish sampling	Ch190-14 b	1989-01-25	09:20:00	18.4	74	-41.81716667	148.5838333
Project Challenger_89	Challenger_89	P2	P2_115	larval stage	UBERON	UBERON:0000069	Tasmania	GAZ	GAZ:00007396		ocean biome	ENVO	ENVO:01000048	-41.824	degree	UO	UO:0000185	148.4478333	degree	UO	UO:0000185	54	meter	UO	UO:0000008	Larval fish sampling	Ch198-15	1989-04-12	08:25:00	18.1	54	-41.824	148.4478333
Project Challenger_89	Challenger_89	P2	P2_116	larval stage	UBERON	UBERON:0000069	Tasmania	GAZ	GAZ:00007396		ocean biome	ENVO	ENVO:01000048	-41.81316667	degree	UO	UO:0000185	148.3203333	degree	UO	UO:0000185	39	meter	UO	UO:0000008	Larval fish sampling	Ch198-16	1989-04-12	07:35:00	17.5	39	-41.81316667	148.3203333
Project Challenger_89	Challenger_89	P2	P2_117	larval stage	UBERON	UBERON:0000069	Tasmania	GAZ	GAZ:00007396		ocean biome	ENVO	ENVO:01000048	-42.04866667	degree	UO	UO:0000185	148.3603333	degree	UO	UO:0000185	48	meter	UO	UO:0000008	Larval fish sampling	Ch198-17	1989-04-11	07:55:00	17.7	48	-42.04866667	148.3603333
Project Challenger_89	Challenger_89	P2	P2_118	larval stage	UBERON	UBERON:0000069	Tasmania	GAZ	GAZ:00007396		ocean biome	ENVO	ENVO:01000048	-42.02966667	degree	UO	UO:0000185	148.479	degree	UO	UO:0000185	52	meter	UO	UO:0000008	Larval fish sampling	Ch198-18	1989-04-11	08:55:00	18.1	52	-42.02966667	148.479
Project Challenger_89	Challenger_89	P2	P2_119	larval stage	UBERON	UBERON:0000069	Tasmania	GAZ	GAZ:00007396		ocean biome	ENVO	ENVO:01000048	-42.06433333	degree	UO	UO:0000185	148.6103333	degree	UO	UO:0000185	73	meter	UO	UO:0000008	Larval fish sampling	Ch198-19	1989-04-11	10:00:00	19	73	-42.06433333	148.6103333
Project Challenger_89	Challenger_89	P2	P2_120	larval stage	UBERON	UBERON:0000069	Tasmania	GAZ	GAZ:00007396		ocean biome	ENVO	ENVO:01000048	-41.28333333	degree	UO	UO:0000185	148.6666667	degree	UO	UO:0000185	42	meter	UO	UO:0000008	Larval fish sampling	Ch215-6	1989-11-14	13:07:00	14.7	42	-41.28333333	148.6666667
Project Challenger_89	Challenger_89	P2	P2_121	larval stage	UBERON	UBERON:0000069	Tasmania	GAZ	GAZ:00007396		ocean biome	ENVO	ENVO:01000048	-41.3	degree	UO	UO:0000185	148.5	degree	UO	UO:0000185	69	meter	UO	UO:0000008	Larval fish sampling	Ch215-7	1989-11-14	15:11:00	15.1	69	-41.3	148.5
Project Challenger_89	Challenger_89	P2	P2_122	larval stage	UBERON	UBERON:0000069	Tasmania	GAZ	GAZ:00007396		ocean biome	ENVO	ENVO:01000048	-42.66666667	degree	UO	UO:0000185	148.45	degree	UO	UO:0000185	35	meter	UO	UO:0000008	Larval fish sampling	Ch215-25	1989-11-15	14:53:00	14.5	35	-42.66666667	148.45
Project Challenger_89	Challenger_89	P2	P2_123	larval stage	UBERON	UBERON:0000069	Tasmania	GAZ	GAZ:00007396		ocean biome	ENVO	ENVO:01000048	-42.63333333	degree	UO	UO:0000185	148.2666667	degree	UO	UO:0000185	57	meter	UO	UO:0000008	Larval fish sampling	Ch215-26	1989-11-15	13:46:00	13.8	57	-42.63333333	148.2666667
Project Challenger_89	Challenger_89	P2	P2_124	larval stage	UBERON	UBERON:0000069	Tasmania	GAZ	GAZ:00007396		ocean biome	ENVO	ENVO:01000048	-42.51666667	degree	UO	UO:0000185	148.1	degree	UO	UO:0000185	68	meter	UO	UO:0000008	Larval fish sampling	Ch215-27	1989-11-15	11:46:00	14.2	68	-42.51666667	148.1
Project Challenger_89	Challenger_89	P2	P2_125	larval stage	UBERON	UBERON:0000069	Tasmania	GAZ	GAZ:00007396		ocean biome	ENVO	ENVO:01000048	-41.33333333	degree	UO	UO:0000185	148.6333333	degree	UO	UO:0000185	64	meter	UO	UO:0000008	Larval fish sampling	Ch217-6	1989-12-12	18:28:00	16.9	64	-41.33333333	148.6333333
Project Challenger_89	Challenger_89	P2	P2_126	larval stage	UBERON	UBERON:0000069	Tasmania	GAZ	GAZ:00007396		ocean biome	ENVO	ENVO:01000048	-41.31666667	degree	UO	UO:0000185	148.5	degree	UO	UO:0000185	52	meter	UO	UO:0000008	Larval fish sampling	Ch217-7	1989-12-12	19:18:00	16.4	52	-41.31666667	148.5
Project Challenger_89	Challenger_89	P2	P2_127	larval stage	UBERON	UBERON:0000069	Tasmania	GAZ	GAZ:00007396		ocean biome	ENVO	ENVO:01000048	-41.31666667	degree	UO	UO:0000185	148.3666667	degree	UO	UO:0000185	45	meter	UO	UO:0000008	Larval fish sampling	Ch217-8	1989-12-12	20:14:00	14.7	45	-41.31666667	148.3666667
Project Challenger_89	Challenger_89	P2	P2_128	larval stage	UBERON	UBERON:0000069	Tasmania	GAZ	GAZ:00007396		ocean biome	ENVO	ENVO:01000048	-41.56666667	degree	UO	UO:0000185	148.3333333	degree	UO	UO:0000185	24	meter	UO	UO:0000008	Larval fish sampling	Ch217-9	1989-12-12	14:27:00	14.7	24	-41.56666667	148.3333333
Project Challenger_89	Challenger_89	P2	P2_129	larval stage	UBERON	UBERON:0000069	Tasmania	GAZ	GAZ:00007396		ocean biome	ENVO	ENVO:01000048	-41.56666667	degree	UO	UO:0000185	148.4666667	degree	UO	UO:0000185	64	meter	UO	UO:0000008	Larval fish sampling	Ch217-10	1989-12-12	15:27:00	15	64	-41.56666667	148.4666667
Project Challenger_89	Challenger_89	P2	P2_130	larval stage	UBERON	UBERON:0000069	Tasmania	GAZ	GAZ:00007396		ocean biome	ENVO	ENVO:01000048	-41.56666667	degree	UO	UO:0000185	148.5833333	degree	UO	UO:0000185	51	meter	UO	UO:0000008	Larval fish sampling	Ch217-11	1989-12-12	16:30:00	16.9	51	-41.56666667	148.5833333
Project Challenger_89	Challenger_89	P2	P2_131	larval stage	UBERON	UBERON:0000069	Tasmania	GAZ	GAZ:00007396		ocean biome	ENVO	ENVO:01000048	-41.81666667	degree	UO	UO:0000185	148.45	degree	UO	UO:0000185	63	meter	UO	UO:0000008	Larval fish sampling	Ch217-15	1989-12-12	11:35:00	15.3	63	-41.81666667	148.45
Project Challenger_89	Challenger_89	P2	P2_132	larval stage	UBERON	UBERON:0000069	Tasmania	GAZ	GAZ:00007396		ocean biome	ENVO	ENVO:01000048	-41.81666667	degree	UO	UO:0000185	148.3166667	degree	UO	UO:0000185	30	meter	UO	UO:0000008	Larval fish sampling	Ch217-16	1989-12-12	12:36:00	14.8	30	-41.81666667	148.3166667
Project Challenger_89	Challenger_89	P2	P2_133	larval stage	UBERON	UBERON:0000069	Tasmania	GAZ	GAZ:00007396		ocean biome	ENVO	ENVO:01000048	-42	degree	UO	UO:0000185	148.3333333	degree	UO	UO:0000185	21	meter	UO	UO:0000008	Larval fish sampling	Ch217-17	1989-12-13	08:43:00	14.4	21	-42	148.3333333
Project Challenger_89	Challenger_89	P2	P2_134	larval stage	UBERON	UBERON:0000069	Tasmania	GAZ	GAZ:00007396		ocean biome	ENVO	ENVO:01000048	-42.03333333	degree	UO	UO:0000185	148.4833333	degree	UO	UO:0000185	68	meter	UO	UO:0000008	Larval fish sampling	Ch217-18	1989-12-13	09:47:00	15.7	68	-42.03333333	148.4833333
Project Challenger_89	Challenger_89	P2	P2_135	larval stage	UBERON	UBERON:0000069	Tasmania	GAZ	GAZ:00007396		ocean biome	ENVO	ENVO:01000048	-42.05	degree	UO	UO:0000185	148.6166667	degree	UO	UO:0000185	74	meter	UO	UO:0000008	Larval fish sampling	Ch217-19	1989-12-13	10:55:00	16	74	-42.05	148.6166667
Project Challenger_89	Challenger_89	P2	P2_136	larval stage	UBERON	UBERON:0000069	Tasmania	GAZ	GAZ:00007396		ocean biome	ENVO	ENVO:01000048	-42.26666667	degree	UO	UO:0000185	148.55	degree	UO	UO:0000185	63	meter	UO	UO:0000008	Larval fish sampling	Ch217-22	1989-12-13	12:40:00	16.4	63	-42.26666667	148.55
Project Challenger_89	Challenger_89	P2	P2_137	larval stage	UBERON	UBERON:0000069	Tasmania	GAZ	GAZ:00007396		ocean biome	ENVO	ENVO:01000048	-42.28333333	degree	UO	UO:0000185	148.45	degree	UO	UO:0000185	15	meter	UO	UO:0000008	Larval fish sampling	Ch217-23	1989-12-13	13:30:00	15.7	15	-42.28333333	148.45
Project Challenger_89	Challenger_89	P2	P2_138	larval stage	UBERON	UBERON:0000069	Tasmania	GAZ	GAZ:00007396		ocean biome	ENVO	ENVO:01000048	-42.3	degree	UO	UO:0000185	148.3666667	degree	UO	UO:0000185	37	meter	UO	UO:0000008	Larval fish sampling	Ch217-24	1989-12-13	14:10:00	15.3	37	-42.3	148.3666667
Project Challenger_89	Challenger_89	P2	P2_139	larval stage	UBERON	UBERON:0000069	Tasmania	GAZ	GAZ:00007396		ocean biome	ENVO	ENVO:01000048	-42.5	degree	UO	UO:0000185	148.05	degree	UO	UO:0000185	19	meter	UO	UO:0000008	Larval fish sampling	Ch217-25	1989-12-13	16:36:00	15.9	19	-42.5	148.05
Project Challenger_89	Challenger_89	P2	P2_140	larval stage	UBERON	UBERON:0000069	Tasmania	GAZ	GAZ:00007396		ocean biome	ENVO	ENVO:01000048	-42.55	degree	UO	UO:0000185	148.25	degree	UO	UO:0000185	66	meter	UO	UO:0000008	Larval fish sampling	Ch217-26	1989-12-14	08:15:00	15.5	66	-42.55	148.25
Project Challenger_89	Challenger_89	P2	P2_141	larval stage	UBERON	UBERON:0000069	Tasmania	GAZ	GAZ:00007396		ocean biome	ENVO	ENVO:01000048	-42.63333333	degree	UO	UO:0000185	148.4333333	degree	UO	UO:0000185	92	meter	UO	UO:0000008	Larval fish sampling	Ch217-27	1989-12-14	09:45:00	15.5	92	-42.63333333	148.4333333
Project Challenger_89	Challenger_89	P2	P2_142	larval stage	UBERON	UBERON:0000069	Tasmania	GAZ	GAZ:00007396		ocean biome	ENVO	ENVO:01000048	-42.8	degree	UO	UO:0000185	148.1833333	degree	UO	UO:0000185	77	meter	UO	UO:0000008	Larval fish sampling	Ch217-31	1989-12-14	12:00:00	15	77	-42.8	148.1833333
Project Challenger_89	Challenger_89	P2	P2_143	larval stage	UBERON	UBERON:0000069	Tasmania	GAZ	GAZ:00007396		ocean biome	ENVO	ENVO:01000048	-42.85	degree	UO	UO:0000185	148	degree	UO	UO:0000185	50	meter	UO	UO:0000008	Larval fish sampling	Ch217-32	1989-12-14	13:24:00	14.7	50	-42.85	148
Project Challenger_89	Challenger_89	P2	P2_144	larval stage	UBERON	UBERON:0000069	Tasmania	GAZ	GAZ:00007396		ocean biome	ENVO	ENVO:01000048	-41.31666667	degree	UO	UO:0000185	148.6333333	degree	UO	UO:0000185	70	meter	UO	UO:0000008	Larval fish sampling	Ch218-6	1990-01-08	09:10:00	16.8	70	-41.31666667	148.6333333
Project Challenger_89	Challenger_89	P2	P2_145	larval stage	UBERON	UBERON:0000069	Tasmania	GAZ	GAZ:00007396		ocean biome	ENVO	ENVO:01000048	-41.31666667	degree	UO	UO:0000185	148.5	degree	UO	UO:0000185	65	meter	UO	UO:0000008	Larval fish sampling	Ch218-7	1990-01-08	08:00:00	16.5	65	-41.31666667	148.5
Project Challenger_89	Challenger_89	P2	P2_146	larval stage	UBERON	UBERON:0000069	Tasmania	GAZ	GAZ:00007396		ocean biome	ENVO	ENVO:01000048	-41.31666667	degree	UO	UO:0000185	148.3666667	degree	UO	UO:0000185	22	meter	UO	UO:0000008	Larval fish sampling	Ch218-8	1990-01-08	06:50:00	16.4	22	-41.31666667	148.3666667
Project Challenger_89	Challenger_89	P2	P2_147	larval stage	UBERON	UBERON:0000069	Tasmania	GAZ	GAZ:00007396		ocean biome	ENVO	ENVO:01000048	-41.56666667	degree	UO	UO:0000185	148.35	degree	UO	UO:0000185	19	meter	UO	UO:0000008	Larval fish sampling	Ch218-9	1990-01-08	13:10:00	16.5	19	-41.56666667	148.35
Project Challenger_89	Challenger_89	P2	P2_148	larval stage	UBERON	UBERON:0000069	Tasmania	GAZ	GAZ:00007396		ocean biome	ENVO	ENVO:01000048	-41.56666667	degree	UO	UO:0000185	148.4666667	degree	UO	UO:0000185	81	meter	UO	UO:0000008	Larval fish sampling	Ch218-10	1990-01-08	12:15:00	16.7	81	-41.56666667	148.4666667
Project Challenger_89	Challenger_89	P2	P2_149	larval stage	UBERON	UBERON:0000069	Tasmania	GAZ	GAZ:00007396		ocean biome	ENVO	ENVO:01000048	-41.56666667	degree	UO	UO:0000185	148.5833333	degree	UO	UO:0000185	70	meter	UO	UO:0000008	Larval fish sampling	Ch218-11	1990-01-08	11:20:00	16.5	70	-41.56666667	148.5833333
Project Challenger_89	Challenger_89	P2	P2_150	larval stage	UBERON	UBERON:0000069	Tasmania	GAZ	GAZ:00007396		ocean biome	ENVO	ENVO:01000048	-41.81666667	degree	UO	UO:0000185	148.5833333	degree	UO	UO:0000185	64	meter	UO	UO:0000008	Larval fish sampling	Ch218-14	1990-01-07	16:10:00	16.8	64	-41.81666667	148.5833333
Project Challenger_89	Challenger_89	P2	P2_151	larval stage	UBERON	UBERON:0000069	Tasmania	GAZ	GAZ:00007396		ocean biome	ENVO	ENVO:01000048	-41.81666667	degree	UO	UO:0000185	148.45	degree	UO	UO:0000185	51	meter	UO	UO:0000008	Larval fish sampling	Ch218-15	1990-01-07	17:20:00	17	51	-41.81666667	148.45
Project Challenger_89	Challenger_89	P2	P2_152	larval stage	UBERON	UBERON:0000069	Tasmania	GAZ	GAZ:00007396		ocean biome	ENVO	ENVO:01000048	-41.81666667	degree	UO	UO:0000185	148.3166667	degree	UO	UO:0000185	22	meter	UO	UO:0000008	Larval fish sampling	Ch218-16	1990-01-07	19:30:00	16.6	22	-41.81666667	148.3166667
Project Challenger_89	Challenger_89	P2	P2_153	larval stage	UBERON	UBERON:0000069	Tasmania	GAZ	GAZ:00007396		ocean biome	ENVO	ENVO:01000048	-42.03333333	degree	UO	UO:0000185	148.3166667	degree	UO	UO:0000185	24	meter	UO	UO:0000008	Larval fish sampling	Ch218-17	1990-01-07	13:45:00	16.5	24	-42.03333333	148.3166667
Project Challenger_89	Challenger_89	P2	P2_154	larval stage	UBERON	UBERON:0000069	Tasmania	GAZ	GAZ:00007396		ocean biome	ENVO	ENVO:01000048	-42.03333333	degree	UO	UO:0000185	148.4833333	degree	UO	UO:0000185	67	meter	UO	UO:0000008	Larval fish sampling	Ch218-18	1990-01-07	12:25:00	16.9	67	-42.03333333	148.4833333
Project Challenger_89	Challenger_89	P2	P2_155	larval stage	UBERON	UBERON:0000069	Tasmania	GAZ	GAZ:00007396		ocean biome	ENVO	ENVO:01000048	-42.06666667	degree	UO	UO:0000185	148.6166667	degree	UO	UO:0000185	77	meter	UO	UO:0000008	Larval fish sampling	Ch218-19	1990-01-07	11:15:00	16.3	77	-42.06666667	148.6166667
Project Challenger_89	Challenger_89	P2	P2_156	larval stage	UBERON	UBERON:0000069	Tasmania	GAZ	GAZ:00007396		ocean biome	ENVO	ENVO:01000048	-42.26666667	degree	UO	UO:0000185	148.55	degree	UO	UO:0000185	67	meter	UO	UO:0000008	Larval fish sampling	Ch218-22	1990-01-07	09:15:00	16.5	67	-42.26666667	148.55
Project Challenger_89	Challenger_89	P2	P2_157	larval stage	UBERON	UBERON:0000069	Tasmania	GAZ	GAZ:00007396		ocean biome	ENVO	ENVO:01000048	-42.28333333	degree	UO	UO:0000185	148.45	degree	UO	UO:0000185	78	meter	UO	UO:0000008	Larval fish sampling	Ch218-23	1990-01-07	07:50:00	16.4	78	-42.28333333	148.45
Project Challenger_89	Challenger_89	P2	P2_158	larval stage	UBERON	UBERON:0000069	Tasmania	GAZ	GAZ:00007396		ocean biome	ENVO	ENVO:01000048	-42.28333333	degree	UO	UO:0000185	148.3833333	degree	UO	UO:0000185	48	meter	UO	UO:0000008	Larval fish sampling	Ch218-24	1990-01-07	06:55:00	15.9	48	-42.28333333	148.3833333
Project Challenger_89	Challenger_89	P2	P2_159	larval stage	UBERON	UBERON:0000069	Tasmania	GAZ	GAZ:00007396		ocean biome	ENVO	ENVO:01000048	-42.5	degree	UO	UO:0000185	148.0166667	degree	UO	UO:0000185	8	meter	UO	UO:0000008	Larval fish sampling	Ch218-25	1990-01-06	16:15:00	16.8	8	-42.5	148.0166667
Project Challenger_89	Challenger_89	P2	P2_160	larval stage	UBERON	UBERON:0000069	Tasmania	GAZ	GAZ:00007396		ocean biome	ENVO	ENVO:01000048	-42.55	degree	UO	UO:0000185	148.2666667	degree	UO	UO:0000185	51	meter	UO	UO:0000008	Larval fish sampling	Ch218-26	1990-01-06	14:10:00	16.2	51	-42.55	148.2666667
Project Challenger_89	Challenger_89	P2	P2_161	larval stage	UBERON	UBERON:0000069	Tasmania	GAZ	GAZ:00007396		ocean biome	ENVO	ENVO:01000048	-42.61666667	degree	UO	UO:0000185	148.4333333	degree	UO	UO:0000185	75	meter	UO	UO:0000008	Larval fish sampling	Ch218-27	1990-01-06	12:15:00	16.7	75	-42.61666667	148.4333333
Project Challenger_89	Challenger_89	P2	P2_162	larval stage	UBERON	UBERON:0000069	Tasmania	GAZ	GAZ:00007396		ocean biome	ENVO	ENVO:01000048	-42.76666667	degree	UO	UO:0000185	148.3666667	degree	UO	UO:0000185	68	meter	UO	UO:0000008	Larval fish sampling	Ch218-30	1990-01-06	10:45:00	17	68	-42.76666667	148.3666667
Project Challenger_89	Challenger_89	P2	P2_163	larval stage	UBERON	UBERON:0000069	Tasmania	GAZ	GAZ:00007396		ocean biome	ENVO	ENVO:01000048	-42.78333333	degree	UO	UO:0000185	148.1833333	degree	UO	UO:0000185	68	meter	UO	UO:0000008	Larval fish sampling	Ch218-31	1990-01-06	08:50:00	16.2	68	-42.78333333	148.1833333
Project Challenger_89	Challenger_89	P2	P2_164	larval stage	UBERON	UBERON:0000069	Tasmania	GAZ	GAZ:00007396		ocean biome	ENVO	ENVO:01000048	-42.85	degree	UO	UO:0000185	148	degree	UO	UO:0000185	34	meter	UO	UO:0000008	Larval fish sampling	Ch218-32	1990-01-06	07:00:00	15.6	34	-42.85	148
Project Challenger_89	Challenger_89	P2	P2_165	larval stage	UBERON	UBERON:0000069	Tasmania	GAZ	GAZ:00007396		ocean biome	ENVO	ENVO:01000048	-43.03333333	degree	UO	UO:0000185	148.2333333	degree	UO	UO:0000185	71	meter	UO	UO:0000008	Larval fish sampling	Ch218-34	1990-01-05	16:40:00	16.9	71	-43.03333333	148.2333333
Project Challenger_89	Challenger_89	P2	P2_166	larval stage	UBERON	UBERON:0000069	Tasmania	GAZ	GAZ:00007396		ocean biome	ENVO	ENVO:01000048	-43.03333333	degree	UO	UO:0000185	148.1	degree	UO	UO:0000185	71	meter	UO	UO:0000008	Larval fish sampling	Ch218-35	1990-01-05	17:25:00	16.4	71	-43.03333333	148.1
Project Challenger_89	Challenger_89	P2	P2_167	larval stage	UBERON	UBERON:0000069	Tasmania	GAZ	GAZ:00007396		ocean biome	ENVO	ENVO:01000048	-43.03333333	degree	UO	UO:0000185	147.9833333	degree	UO	UO:0000185	67	meter	UO	UO:0000008	Larval fish sampling	Ch218-36	1990-01-05	18:30:00	15.9	67	-43.03333333	147.9833333
Project Challenger_89	Challenger_89	P2	P2_168	larval stage	UBERON	UBERON:0000069	Tasmania	GAZ	GAZ:00007396		ocean biome	ENVO	ENVO:01000048	-41.81666667	degree	UO	UO:0000185	148.6333333	degree	UO	UO:0000185	62	meter	UO	UO:0000008	Larval fish sampling	Ch219-6	1990-01-25	08:55:00	17.7	62	-41.81666667	148.6333333
Project Challenger_89	Challenger_89	P2	P2_169	larval stage	UBERON	UBERON:0000069	Tasmania	GAZ	GAZ:00007396		ocean biome	ENVO	ENVO:01000048	-41.3	degree	UO	UO:0000185	148.5	degree	UO	UO:0000185	65	meter	UO	UO:0000008	Larval fish sampling	Ch219-7	1990-01-25	07:50:00	17.4	65	-41.3	148.5
Project Challenger_89	Challenger_89	P2	P2_170	larval stage	UBERON	UBERON:0000069	Tasmania	GAZ	GAZ:00007396		ocean biome	ENVO	ENVO:01000048	-41.31666667	degree	UO	UO:0000185	148.3666667	degree	UO	UO:0000185	0	meter	UO	UO:0000008	Larval fish sampling	Ch219-8	1990-01-24	19:30:00	16.8	0	-41.31666667	148.3666667
Project Challenger_89	Challenger_89	P2	P2_171	larval stage	UBERON	UBERON:0000069	Tasmania	GAZ	GAZ:00007396		ocean biome	ENVO	ENVO:01000048	-41.56666667	degree	UO	UO:0000185	148.3333333	degree	UO	UO:0000185	23	meter	UO	UO:0000008	Larval fish sampling	Ch219-9	1990-01-24	17:30:00	17.3	23	-41.56666667	148.3333333
Project Challenger_89	Challenger_89	P2	P2_172	larval stage	UBERON	UBERON:0000069	Tasmania	GAZ	GAZ:00007396		ocean biome	ENVO	ENVO:01000048	-41.56666667	degree	UO	UO:0000185	148.4666667	degree	UO	UO:0000185	0	meter	UO	UO:0000008	Larval fish sampling	Ch219-10	1990-01-25	12:15:00	17.5	0	-41.56666667	148.4666667
Project Challenger_89	Challenger_89	P2	P2_173	larval stage	UBERON	UBERON:0000069	Tasmania	GAZ	GAZ:00007396		ocean biome	ENVO	ENVO:01000048	-41.56666667	degree	UO	UO:0000185	148.5833333	degree	UO	UO:0000185	72	meter	UO	UO:0000008	Larval fish sampling	Ch219-11	1990-01-25	11:15:00	17.5	72	-41.56666667	148.5833333
Project Challenger_89	Challenger_89	P2	P2_174	larval stage	UBERON	UBERON:0000069	Tasmania	GAZ	GAZ:00007396		ocean biome	ENVO	ENVO:01000048	-41.81666667	degree	UO	UO:0000185	148.5833333	degree	UO	UO:0000185	87	meter	UO	UO:0000008	Larval fish sampling	Ch219-14	1990-01-25	15:15:00	17.9	87	-41.81666667	148.5833333
Project Challenger_89	Challenger_89	P2	P2_175	larval stage	UBERON	UBERON:0000069	Tasmania	GAZ	GAZ:00007396		ocean biome	ENVO	ENVO:01000048	-41.81666667	degree	UO	UO:0000185	148.45	degree	UO	UO:0000185	62	meter	UO	UO:0000008	Larval fish sampling	Ch219-15	1990-01-25	14:15:00	16.8	62	-41.81666667	148.45
Project Challenger_89	Challenger_89	P2	P2_176	larval stage	UBERON	UBERON:0000069	Tasmania	GAZ	GAZ:00007396		ocean biome	ENVO	ENVO:01000048	-41.81666667	degree	UO	UO:0000185	148.3166667	degree	UO	UO:0000185	20	meter	UO	UO:0000008	Larval fish sampling	Ch219-16	1990-01-24	15:05:00	16.8	20	-41.81666667	148.3166667
Project Challenger_89	Challenger_89	P2	P2_177	larval stage	UBERON	UBERON:0000069	Tasmania	GAZ	GAZ:00007396		ocean biome	ENVO	ENVO:01000048	-42.03333333	degree	UO	UO:0000185	148.3166667	degree	UO	UO:0000185	21	meter	UO	UO:0000008	Larval fish sampling	Ch219-17	1990-01-24	12:45:00	16.4	21	-42.03333333	148.3166667
Project Challenger_89	Challenger_89	P2	P2_178	larval stage	UBERON	UBERON:0000069	Tasmania	GAZ	GAZ:00007396		ocean biome	ENVO	ENVO:01000048	-42.03333333	degree	UO	UO:0000185	148.4833333	degree	UO	UO:0000185	72	meter	UO	UO:0000008	Larval fish sampling	Ch219-18	1990-01-24	11:25:00	17.4	72	-42.03333333	148.4833333
Project Challenger_89	Challenger_89	P2	P2_179	larval stage	UBERON	UBERON:0000069	Tasmania	GAZ	GAZ:00007396		ocean biome	ENVO	ENVO:01000048	-42.06666667	degree	UO	UO:0000185	148.6166667	degree	UO	UO:0000185	80	meter	UO	UO:0000008	Larval fish sampling	Ch219-19	1990-01-24	10:15:00	17.5	80	-42.06666667	148.6166667
Project Challenger_89	Challenger_89	P2	P2_180	larval stage	UBERON	UBERON:0000069	Tasmania	GAZ	GAZ:00007396		ocean biome	ENVO	ENVO:01000048	-42.26666667	degree	UO	UO:0000185	148.55	degree	UO	UO:0000185	79	meter	UO	UO:0000008	Larval fish sampling	Ch219-22	1990-01-24	07:50:00	16.9	79	-42.26666667	148.55
Project Challenger_89	Challenger_89	P2	P2_181	larval stage	UBERON	UBERON:0000069	Tasmania	GAZ	GAZ:00007396		ocean biome	ENVO	ENVO:01000048	-42.28333333	degree	UO	UO:0000185	148.45	degree	UO	UO:0000185	78	meter	UO	UO:0000008	Larval fish sampling	Ch219-23	1990-01-24	06:55:00	16.6	78	-42.28333333	148.45
Project Challenger_89	Challenger_89	P2	P2_182	larval stage	UBERON	UBERON:0000069	Tasmania	GAZ	GAZ:00007396		ocean biome	ENVO	ENVO:01000048	-42.28333333	degree	UO	UO:0000185	148.3833333	degree	UO	UO:0000185	68	meter	UO	UO:0000008	Larval fish sampling	Ch219-24	1990-01-24	06:10:00	16.4	68	-42.28333333	148.3833333
Project Challenger_89	Challenger_89	P2	P2_183	larval stage	UBERON	UBERON:0000069	Tasmania	GAZ	GAZ:00007396		ocean biome	ENVO	ENVO:01000048	-42.5	degree	UO	UO:0000185	148.0666667	degree	UO	UO:0000185	17	meter	UO	UO:0000008	Larval fish sampling	Ch219-25	1990-01-23	14:40:00	17.4	17	-42.5	148.0666667
Project Challenger_89	Challenger_89	P2	P2_184	larval stage	UBERON	UBERON:0000069	Tasmania	GAZ	GAZ:00007396		ocean biome	ENVO	ENVO:01000048	-42.55	degree	UO	UO:0000185	148.2666667	degree	UO	UO:0000185	69	meter	UO	UO:0000008	Larval fish sampling	Ch219-26	1990-01-23	13:05:00	17	69	-42.55	148.2666667
Project Challenger_89	Challenger_89	P2	P2_185	larval stage	UBERON	UBERON:0000069	Tasmania	GAZ	GAZ:00007396		ocean biome	ENVO	ENVO:01000048	-42.61666667	degree	UO	UO:0000185	148.4333333	degree	UO	UO:0000185	78	meter	UO	UO:0000008	Larval fish sampling	Ch219-27	1990-01-23	11:35:00	17.4	78	-42.61666667	148.4333333
Project Challenger_89	Challenger_89	P2	P2_186	larval stage	UBERON	UBERON:0000069	Tasmania	GAZ	GAZ:00007396		ocean biome	ENVO	ENVO:01000048	-42.65	degree	UO	UO:0000185	148.55	degree	UO	UO:0000185	75	meter	UO	UO:0000008	Larval fish sampling	Ch219-28	1990-01-23	10:35:00	17.2	75	-42.65	148.55
Project Challenger_89	Challenger_89	P2	P2_187	larval stage	UBERON	UBERON:0000069	Tasmania	GAZ	GAZ:00007396		ocean biome	ENVO	ENVO:01000048	-42.75	degree	UO	UO:0000185	148.3666667	degree	UO	UO:0000185	71	meter	UO	UO:0000008	Larval fish sampling	Ch219-30	1990-01-23	09:00:00	17	71	-42.75	148.3666667
Project Challenger_89	Challenger_89	P2	P2_188	larval stage	UBERON	UBERON:0000069	Tasmania	GAZ	GAZ:00007396		ocean biome	ENVO	ENVO:01000048	-42.8	degree	UO	UO:0000185	148.1833333	degree	UO	UO:0000185	71	meter	UO	UO:0000008	Larval fish sampling	Ch219-31	1990-01-23	07:50:00	16.4	71	-42.8	148.1833333
Project Challenger_89	Challenger_89	P2	P2_189	larval stage	UBERON	UBERON:0000069	Tasmania	GAZ	GAZ:00007396		ocean biome	ENVO	ENVO:01000048	-42.85	degree	UO	UO:0000185	148	degree	UO	UO:0000185	54	meter	UO	UO:0000008	Larval fish sampling	Ch219-32	1990-01-23	06:30:00	16.3	54	-42.85	148
Project Challenger_89	Challenger_89	P2	P2_190	larval stage	UBERON	UBERON:0000069	Tasmania	GAZ	GAZ:00007396		ocean biome	ENVO	ENVO:01000048	-43.01666667	degree	UO	UO:0000185	148.2333333	degree	UO	UO:0000185	68	meter	UO	UO:0000008	Larval fish sampling	Ch219-34	1990-01-22	14:35:00	16.9	68	-43.01666667	148.2333333
Project Challenger_89	Challenger_89	P2	P2_191	larval stage	UBERON	UBERON:0000069	Tasmania	GAZ	GAZ:00007396		ocean biome	ENVO	ENVO:01000048	-43.03333333	degree	UO	UO:0000185	148.1	degree	UO	UO:0000185	59	meter	UO	UO:0000008	Larval fish sampling	Ch219-35	1990-01-22	15:35:00	16.7	59	-43.03333333	148.1
Project Challenger_89	Challenger_89	P2	P2_192	larval stage	UBERON	UBERON:0000069	Tasmania	GAZ	GAZ:00007396		ocean biome	ENVO	ENVO:01000048	-43.03333333	degree	UO	UO:0000185	147.9833333	degree	UO	UO:0000185	57	meter	UO	UO:0000008	Larval fish sampling	Ch219-36	1990-01-22	16:25:00	16.9	57	-43.03333333	147.9833333
Project Challenger_89	Challenger_89	P2	P2_193	larval stage	UBERON	UBERON:0000069	Tasmania	GAZ	GAZ:00007396		ocean biome	ENVO	ENVO:01000048	-42.5	degree	UO	UO:0000185	148.0666667	degree	UO	UO:0000185	24	meter	UO	UO:0000008	Larval fish sampling	Ch221-25	1990-02-15	17:24:00	17.9	24	-42.5	148.0666667
Project Challenger_89	Challenger_89	P2	P2_194	larval stage	UBERON	UBERON:0000069	Tasmania	GAZ	GAZ:00007396		ocean biome	ENVO	ENVO:01000048	-42.56666667	degree	UO	UO:0000185	148.2666667	degree	UO	UO:0000185	68	meter	UO	UO:0000008	Larval fish sampling	Ch221-26	1990-02-15	15:37:00	17.3	68	-42.56666667	148.2666667
Project Challenger_89	Challenger_89	P2	P2_195	larval stage	UBERON	UBERON:0000069	Tasmania	GAZ	GAZ:00007396		ocean biome	ENVO	ENVO:01000048	-42.76666667	degree	UO	UO:0000185	148.35	degree	UO	UO:0000185	67	meter	UO	UO:0000008	Larval fish sampling	Ch221-30	1990-02-15	13:25:00	17.9	67	-42.76666667	148.35
Project Challenger_89	Challenger_89	P2	P2_196	larval stage	UBERON	UBERON:0000069	Tasmania	GAZ	GAZ:00007396		ocean biome	ENVO	ENVO:01000048	-42.81666667	degree	UO	UO:0000185	148.1833333	degree	UO	UO:0000185	50	meter	UO	UO:0000008	Larval fish sampling	Ch221-31	1990-02-14	17:02:00	18	50	-42.81666667	148.1833333
Project Challenger_89	Challenger_89	P2	P2_197	larval stage	UBERON	UBERON:0000069	Tasmania	GAZ	GAZ:00007396		ocean biome	ENVO	ENVO:01000048	-42.85	degree	UO	UO:0000185	148.1833333	degree	UO	UO:0000185	0	meter	UO	UO:0000008	Larval fish sampling	Ch221-32	1990-02-14	18:57:00	17.4	0	-42.85	148.1833333
Project Challenger_89	Challenger_89	P2	P2_198	larval stage	UBERON	UBERON:0000069	Tasmania	GAZ	GAZ:00007396		ocean biome	ENVO	ENVO:01000048	-43.03333333	degree	UO	UO:0000185	148.2333333	degree	UO	UO:0000185	0	meter	UO	UO:0000008	Larval fish sampling	Ch221-34	1990-02-15	10:50:00	17.7	0	-43.03333333	148.2333333
Project Challenger_89	Challenger_89	P2	P2_199	larval stage	UBERON	UBERON:0000069	Tasmania	GAZ	GAZ:00007396		ocean biome	ENVO	ENVO:01000048	-43.03333333	degree	UO	UO:0000185	148.1	degree	UO	UO:0000185	0	meter	UO	UO:0000008	Larval fish sampling	Ch221-35	1990-02-15	09:46:00		0	-43.03333333	148.1
Project Challenger_89	Challenger_89	P2	P2_200	larval stage	UBERON	UBERON:0000069	Tasmania	GAZ	GAZ:00007396		ocean biome	ENVO	ENVO:01000048	-43.03333333	degree	UO	UO:0000185	147.9833333	degree	UO	UO:0000185	0	meter	UO	UO:0000008	Larval fish sampling	Ch221-36	1990-02-15	08:54:00	16.6	0	-43.03333333	147.9833333
Project Challenger_89	Challenger_89	P2	P2_201	larval stage	UBERON	UBERON:0000069	Tasmania	GAZ	GAZ:00007396		ocean biome	ENVO	ENVO:01000048	-42.53333333	degree	UO	UO:0000185	148.1666667	degree	UO	UO:0000185	53	meter	UO	UO:0000008	Larval fish sampling	Ch221-42	1990-02-15	16:34:00	17.4	53	-42.53333333	148.1666667
Project Challenger_89	Challenger_89	P2	P2_202	larval stage	UBERON	UBERON:0000069	Tasmania	GAZ	GAZ:00007396		ocean biome	ENVO	ENVO:01000048	-41.56666667	degree	UO	UO:0000185	148.35	degree	UO	UO:0000185	17	meter	UO	UO:0000008	Larval fish sampling	Ch222-9	1990-02-20	19:18:00	17.8	17	-41.56666667	148.35
Project Challenger_89	Challenger_89	P2	P2_203	larval stage	UBERON	UBERON:0000069	Tasmania	GAZ	GAZ:00007396		ocean biome	ENVO	ENVO:01000048	-41.56666667	degree	UO	UO:0000185	148.4666667	degree	UO	UO:0000185	68	meter	UO	UO:0000008	Larval fish sampling	Ch222-10	1990-02-20	18:20:00	18	68	-41.56666667	148.4666667
Project Challenger_89	Challenger_89	P2	P2_204	larval stage	UBERON	UBERON:0000069	Tasmania	GAZ	GAZ:00007396		ocean biome	ENVO	ENVO:01000048	-41.56666667	degree	UO	UO:0000185	148.5833333	degree	UO	UO:0000185	72	meter	UO	UO:0000008	Larval fish sampling	Ch222-11	1990-02-20	17:12:00	18	72	-41.56666667	148.5833333
Project Challenger_89	Challenger_89	P2	P2_205	larval stage	UBERON	UBERON:0000069	Tasmania	GAZ	GAZ:00007396		ocean biome	ENVO	ENVO:01000048	-41.81666667	degree	UO	UO:0000185	148.5833333	degree	UO	UO:0000185	65	meter	UO	UO:0000008	Larval fish sampling	Ch222-14	1990-02-20	15:15:00	17.9	65	-41.81666667	148.5833333
Project Challenger_89	Challenger_89	P2	P2_206	larval stage	UBERON	UBERON:0000069	Tasmania	GAZ	GAZ:00007396		ocean biome	ENVO	ENVO:01000048	-41.81666667	degree	UO	UO:0000185	148.3666667	degree	UO	UO:0000185	62	meter	UO	UO:0000008	Larval fish sampling	Ch222-15	1990-02-21	09:00:00	17.6	62	-41.81666667	148.3666667
Project Challenger_89	Challenger_89	P2	P2_207	larval stage	UBERON	UBERON:0000069	Tasmania	GAZ	GAZ:00007396		ocean biome	ENVO	ENVO:01000048	-41.81666667	degree	UO	UO:0000185	148.3166667	degree	UO	UO:0000185	33	meter	UO	UO:0000008	Larval fish sampling	Ch222-16	1990-02-21	08:05:00	17.2	33	-41.81666667	148.3166667
Project Challenger_89	Challenger_89	P2	P2_208	larval stage	UBERON	UBERON:0000069	Tasmania	GAZ	GAZ:00007396		ocean biome	ENVO	ENVO:01000048	-42.03333333	degree	UO	UO:0000185	148.3333333	degree	UO	UO:0000185	32	meter	UO	UO:0000008	Larval fish sampling	Ch222-17	1990-02-20	12:52:00	17.1	32	-42.03333333	148.3333333
Project Challenger_89	Challenger_89	P2	P2_209	larval stage	UBERON	UBERON:0000069	Tasmania	GAZ	GAZ:00007396		ocean biome	ENVO	ENVO:01000048	-42.03333333	degree	UO	UO:0000185	148.4833333	degree	UO	UO:0000185	54	meter	UO	UO:0000008	Larval fish sampling	Ch222-18	1990-02-20	11:57:00	17.7	54	-42.03333333	148.4833333
Project Challenger_89	Challenger_89	P2	P2_210	larval stage	UBERON	UBERON:0000069	Tasmania	GAZ	GAZ:00007396		ocean biome	ENVO	ENVO:01000048	-42.06666667	degree	UO	UO:0000185	148.6166667	degree	UO	UO:0000185	57	meter	UO	UO:0000008	Larval fish sampling	Ch222-19	1990-02-20	11:00:00	18	57	-42.06666667	148.6166667
Project Challenger_89	Challenger_89	P2	P2_211	larval stage	UBERON	UBERON:0000069	Tasmania	GAZ	GAZ:00007396		ocean biome	ENVO	ENVO:01000048	-42.26666667	degree	UO	UO:0000185	148.5666667	degree	UO	UO:0000185	58	meter	UO	UO:0000008	Larval fish sampling	Ch222-22	1990-02-20	09:30:00	17.5	58	-42.26666667	148.5666667
Project Challenger_89	Challenger_89	P2	P2_212	larval stage	UBERON	UBERON:0000069	Tasmania	GAZ	GAZ:00007396		ocean biome	ENVO	ENVO:01000048	-42.28333333	degree	UO	UO:0000185	148.4666667	degree	UO	UO:0000185	67	meter	UO	UO:0000008	Larval fish sampling	Ch222-23	1990-02-20	08:50:00	16.9	67	-42.28333333	148.4666667
Project Challenger_89	Challenger_89	P2	P2_213	larval stage	UBERON	UBERON:0000069	Tasmania	GAZ	GAZ:00007396		ocean biome	ENVO	ENVO:01000048	-42.3	degree	UO	UO:0000185	148.3666667	degree	UO	UO:0000185	33	meter	UO	UO:0000008	Larval fish sampling	Ch222-24	1990-02-20	08:05:00	16.9	33	-42.3	148.3666667
Project Challenger_89	Challenger_89	P2	P2_214	larval stage	UBERON	UBERON:0000069	Tasmania	GAZ	GAZ:00007396		ocean biome	ENVO	ENVO:01000048	-42.43333333	degree	UO	UO:0000185	148.1333333	degree	UO	UO:0000185	11	meter	UO	UO:0000008	Larval fish sampling	Ch222-43	1990-02-19	17:20:00	16.8	11	-42.43333333	148.1333333
Project Challenger_89	Challenger_89	P2	P2_215	larval stage	UBERON	UBERON:0000069	Tasmania	GAZ	GAZ:00007396		ocean biome	ENVO	ENVO:01000048	-42.31666667	degree	UO	UO:0000185	148.2166667	degree	UO	UO:0000185	27	meter	UO	UO:0000008	Larval fish sampling	Ch222-44	1990-02-19	18:16:00	16.9	27	-42.31666667	148.2166667
Project Challenger_89	Challenger_89	P2	P2_216	larval stage	UBERON	UBERON:0000069	Tasmania	GAZ	GAZ:00007396		ocean biome	ENVO	ENVO:01000048	-42.66666667	degree	UO	UO:0000185	148.15	degree	UO	UO:0000185	14	meter	UO	UO:0000008	Larval fish sampling	Ch222-101	1990-02-21	14:55:00	16.7	14	-42.66666667	148.15
Project Challenger_89	Challenger_89	P2	P2_217	larval stage	UBERON	UBERON:0000069	Tasmania	GAZ	GAZ:00007396		ocean biome	ENVO	ENVO:01000048	-42.68333333	degree	UO	UO:0000185	148.1333333	degree	UO	UO:0000185	32	meter	UO	UO:0000008	Larval fish sampling	Ch222-102	1990-02-21	15:18:00	16.9	32	-42.68333333	148.1333333
Project Challenger_89	Challenger_89	P2	P2_218	larval stage	UBERON	UBERON:0000069	Tasmania	GAZ	GAZ:00007396		ocean biome	ENVO	ENVO:01000048	-42.68333333	degree	UO	UO:0000185	148.1166667	degree	UO	UO:0000185	34	meter	UO	UO:0000008	Larval fish sampling	Ch222-103	1990-02-22	15:40:00	16.8	34	-42.68333333	148.1166667
Project Challenger_89	Challenger_89	P2	P2_219	larval stage	UBERON	UBERON:0000069	Tasmania	GAZ	GAZ:00007396		ocean biome	ENVO	ENVO:01000048	-42.68333333	degree	UO	UO:0000185	148.1	degree	UO	UO:0000185	0	meter	UO	UO:0000008	Larval fish sampling	Ch222-104	1990-02-21	08:35:00	16.8	0	-42.68333333	148.1
Project Challenger_89	Challenger_89	P2	P2_220	larval stage	UBERON	UBERON:0000069	Tasmania	GAZ	GAZ:00007396		ocean biome	ENVO	ENVO:01000048	-41.31666667	degree	UO	UO:0000185	148.6166667	degree	UO	UO:0000185	67	meter	UO	UO:0000008	Larval fish sampling	Ch224-6	1990-03-13	17:45:00	18.8	67	-41.31666667	148.6166667
Project Challenger_89	Challenger_89	P2	P2_221	larval stage	UBERON	UBERON:0000069	Tasmania	GAZ	GAZ:00007396		ocean biome	ENVO	ENVO:01000048	-41.31666667	degree	UO	UO:0000185	148.5	degree	UO	UO:0000185	62	meter	UO	UO:0000008	Larval fish sampling	Ch224-7	1990-03-13	16:45:00	18.3	62	-41.31666667	148.5
Project Challenger_89	Challenger_89	P2	P2_222	larval stage	UBERON	UBERON:0000069	Tasmania	GAZ	GAZ:00007396		ocean biome	ENVO	ENVO:01000048	-41.31666667	degree	UO	UO:0000185	148.3666667	degree	UO	UO:0000185	33	meter	UO	UO:0000008	Larval fish sampling	Ch224-8	1990-03-13	15:45:00	17.9	33	-41.31666667	148.3666667
Project Challenger_89	Challenger_89	P2	P2_223	larval stage	UBERON	UBERON:0000069	Tasmania	GAZ	GAZ:00007396		ocean biome	ENVO	ENVO:01000048	-41.56666667	degree	UO	UO:0000185	148.3333333	degree	UO	UO:0000185	24	meter	UO	UO:0000008	Larval fish sampling	Ch224-9	1990-03-13	13:50:00	17.6	24	-41.56666667	148.3333333
Project Challenger_89	Challenger_89	P2	P2_224	larval stage	UBERON	UBERON:0000069	Tasmania	GAZ	GAZ:00007396		ocean biome	ENVO	ENVO:01000048	-41.56666667	degree	UO	UO:0000185	148.4666667	degree	UO	UO:0000185	57	meter	UO	UO:0000008	Larval fish sampling	Ch224-10	1990-03-13	12:50:00	17.7	57	-41.56666667	148.4666667
Project Challenger_89	Challenger_89	P2	P2_225	larval stage	UBERON	UBERON:0000069	Tasmania	GAZ	GAZ:00007396		ocean biome	ENVO	ENVO:01000048	-41.56666667	degree	UO	UO:0000185	148.6	degree	UO	UO:0000185	74	meter	UO	UO:0000008	Larval fish sampling	Ch224-11	1990-03-13	11:45:00	18.7	74	-41.56666667	148.6
Project Challenger_89	Challenger_89	P2	P2_226	larval stage	UBERON	UBERON:0000069	Tasmania	GAZ	GAZ:00007396		ocean biome	ENVO	ENVO:01000048	-41.81666667	degree	UO	UO:0000185	148.5833333	degree	UO	UO:0000185	63	meter	UO	UO:0000008	Larval fish sampling	Ch224-14	1990-03-13	09:30:00	18.6	63	-41.81666667	148.5833333
Project Challenger_89	Challenger_89	P2	P2_227	larval stage	UBERON	UBERON:0000069	Tasmania	GAZ	GAZ:00007396		ocean biome	ENVO	ENVO:01000048	-41.81666667	degree	UO	UO:0000185	148.45	degree	UO	UO:0000185	56	meter	UO	UO:0000008	Larval fish sampling	Ch224-15	1990-03-13	08:25:00	18.5	56	-41.81666667	148.45
Project Challenger_89	Challenger_89	P2	P2_228	larval stage	UBERON	UBERON:0000069	Tasmania	GAZ	GAZ:00007396		ocean biome	ENVO	ENVO:01000048	-41.81666667	degree	UO	UO:0000185	148.3166667	degree	UO	UO:0000185	29	meter	UO	UO:0000008	Larval fish sampling	Ch224-16	1990-03-13	07:20:00	17	29	-41.81666667	148.3166667
Project Challenger_89	Challenger_89	P2	P2_229	larval stage	UBERON	UBERON:0000069	Tasmania	GAZ	GAZ:00007396		ocean biome	ENVO	ENVO:01000048	-42.01666667	degree	UO	UO:0000185	148.3166667	degree	UO	UO:0000185	40	meter	UO	UO:0000008	Larval fish sampling	Ch224-17	1990-03-14	08:55:00	17	40	-42.01666667	148.3166667
Project Challenger_89	Challenger_89	P2	P2_230	larval stage	UBERON	UBERON:0000069	Tasmania	GAZ	GAZ:00007396		ocean biome	ENVO	ENVO:01000048	-42.03333333	degree	UO	UO:0000185	148.4833333	degree	UO	UO:0000185	57	meter	UO	UO:0000008	Larval fish sampling	Ch224-18	1990-03-14	10:10:00	18.4	57	-42.03333333	148.4833333
Project Challenger_89	Challenger_89	P2	P2_231	larval stage	UBERON	UBERON:0000069	Tasmania	GAZ	GAZ:00007396		ocean biome	ENVO	ENVO:01000048	-42.06666667	degree	UO	UO:0000185	148.6166667	degree	UO	UO:0000185	70	meter	UO	UO:0000008	Larval fish sampling	Ch224-19	1990-03-14	11:10:00	18.7	70	-42.06666667	148.6166667
Project Challenger_89	Challenger_89	P2	P2_232	larval stage	UBERON	UBERON:0000069	Tasmania	GAZ	GAZ:00007396		ocean biome	ENVO	ENVO:01000048	-41.26666667	degree	UO	UO:0000185	148.8166667	degree	UO	UO:0000185	105	meter	UO	UO:0000008	Larval fish sampling	Ch224-22	1990-03-14	12:45:00	18.5	105	-41.26666667	148.8166667
Project Challenger_89	Challenger_89	P2	P2_233	larval stage	UBERON	UBERON:0000069	Tasmania	GAZ	GAZ:00007396		ocean biome	ENVO	ENVO:01000048	-42.28333333	degree	UO	UO:0000185	148.45	degree	UO	UO:0000185	0	meter	UO	UO:0000008	Larval fish sampling	Ch224-23	1990-03-14	13:45:00	17.1	0	-42.28333333	148.45
Project Challenger_89	Challenger_89	P2	P2_234	larval stage	UBERON	UBERON:0000069	Tasmania	GAZ	GAZ:00007396		ocean biome	ENVO	ENVO:01000048	-42.3	degree	UO	UO:0000185	148.3666667	degree	UO	UO:0000185	0	meter	UO	UO:0000008	Larval fish sampling	Ch224-24	1990-03-14	14:35:00	17.1	0	-42.3	148.3666667
Project Challenger_89	Challenger_89	P2	P2_235	larval stage	UBERON	UBERON:0000069	Tasmania	GAZ	GAZ:00007396		ocean biome	ENVO	ENVO:01000048	-42.5	degree	UO	UO:0000185	148.05	degree	UO	UO:0000185	17	meter	UO	UO:0000008	Larval fish sampling	Ch224-25	1990-03-14	08:05:00	17.1	17	-42.5	148.05
Project Challenger_89	Challenger_89	P2	P2_236	larval stage	UBERON	UBERON:0000069	Tasmania	GAZ	GAZ:00007396		ocean biome	ENVO	ENVO:01000048	-42.55	degree	UO	UO:0000185	148.2666667	degree	UO	UO:0000185	47	meter	UO	UO:0000008	Larval fish sampling	Ch224-26	1990-03-15	09:35:00	17.7	47	-42.55	148.2666667
Project Challenger_89	Challenger_89	P2	P2_237	larval stage	UBERON	UBERON:0000069	Tasmania	GAZ	GAZ:00007396		ocean biome	ENVO	ENVO:01000048	-42.61666667	degree	UO	UO:0000185	148.4333333	degree	UO	UO:0000185	70	meter	UO	UO:0000008	Larval fish sampling	Ch224-27	1990-03-15	11:00:00	17.6	70	-42.61666667	148.4333333
Project Challenger_89	Challenger_89	P2	P2_238	larval stage	UBERON	UBERON:0000069	Tasmania	GAZ	GAZ:00007396		ocean biome	ENVO	ENVO:01000048	-42.76666667	degree	UO	UO:0000185	148.3666667	degree	UO	UO:0000185	77	meter	UO	UO:0000008	Larval fish sampling	Ch224-30	1990-03-15	12:20:00	19.9	77	-42.76666667	148.3666667
Project Challenger_89	Challenger_89	P2	P2_239	larval stage	UBERON	UBERON:0000069	Tasmania	GAZ	GAZ:00007396		ocean biome	ENVO	ENVO:01000048	-42.76666667	degree	UO	UO:0000185	148.35	degree	UO	UO:0000185	76	meter	UO	UO:0000008	Larval fish sampling	Ch224-31	1990-03-15	13:45:00	16.9	76	-42.76666667	148.35
Project Challenger_89	Challenger_89	P2	P2_240	larval stage	UBERON	UBERON:0000069	Tasmania	GAZ	GAZ:00007396		ocean biome	ENVO	ENVO:01000048	-42.25	degree	UO	UO:0000185	148	degree	UO	UO:0000185	47	meter	UO	UO:0000008	Larval fish sampling	Ch224-32	1990-03-15	15:20:00	16.7	47	-42.25	148
Project Challenger_89	Challenger_89	P2	P2_241	larval stage	UBERON	UBERON:0000069	Tasmania	GAZ	GAZ:00007396		ocean biome	ENVO	ENVO:01000048	-43.03333333	degree	UO	UO:0000185	148.25	degree	UO	UO:0000185	58	meter	UO	UO:0000008	Larval fish sampling	Ch224-34	1990-03-16	09:20:00	16	58	-43.03333333	148.25
Project Challenger_89	Challenger_89	P2	P2_242	larval stage	UBERON	UBERON:0000069	Tasmania	GAZ	GAZ:00007396		ocean biome	ENVO	ENVO:01000048	-43.03333333	degree	UO	UO:0000185	148.1	degree	UO	UO:0000185	55	meter	UO	UO:0000008	Larval fish sampling	Ch224-35	1990-03-16	08:15:00	16.1	55	-43.03333333	148.1
Project Challenger_89	Challenger_89	P2	P2_243	larval stage	UBERON	UBERON:0000069	Tasmania	GAZ	GAZ:00007396		ocean biome	ENVO	ENVO:01000048	-43.03333333	degree	UO	UO:0000185	147.9833333	degree	UO	UO:0000185	36	meter	UO	UO:0000008	Larval fish sampling	Ch224-36	1990-03-16	07:25:00	16.3	36	-43.03333333	147.9833333
Project Challenger_89	Challenger_89	P2	P2_244	larval stage	UBERON	UBERON:0000069	Tasmania	GAZ	GAZ:00007396		ocean biome	ENVO	ENVO:01000048	-42.93333333	degree	UO	UO:0000185	148	degree	UO	UO:0000185	0	meter	UO	UO:0000008	Larval fish sampling	Ch225-201	1990-03-21	09:22:00	16.5	0	-42.93333333	148
Project Challenger_89	Challenger_89	P2	P2_245	larval stage	UBERON	UBERON:0000069	Tasmania	GAZ	GAZ:00007396		ocean biome	ENVO	ENVO:01000048	-43.05	degree	UO	UO:0000185	147.95	degree	UO	UO:0000185	0	meter	UO	UO:0000008	Larval fish sampling	Ch225-202	1990-03-21	10:23:00	16.5	0	-43.05	147.95
Project Challenger_89	Challenger_89	P2	P2_246	larval stage	UBERON	UBERON:0000069	Tasmania	GAZ	GAZ:00007396		ocean biome	ENVO	ENVO:01000048	-43.11666667	degree	UO	UO:0000185	147.9666667	degree	UO	UO:0000185	0	meter	UO	UO:0000008	Larval fish sampling	Ch225-203	1990-03-21	11:06:00	16.8	0	-43.11666667	147.9666667
Project Challenger_89	Challenger_89	P2	P2_247	larval stage	UBERON	UBERON:0000069	Tasmania	GAZ	GAZ:00007396		ocean biome	ENVO	ENVO:01000048	-43.13333333	degree	UO	UO:0000185	147.9666667	degree	UO	UO:0000185	0	meter	UO	UO:0000008	Larval fish sampling	Ch225-204	1990-03-21	11:25:00	16.7	0	-43.13333333	147.9666667
Project Challenger_89	Challenger_89	P2	P2_248	larval stage	UBERON	UBERON:0000069	Tasmania	GAZ	GAZ:00007396		ocean biome	ENVO	ENVO:01000048	-43.18333333	degree	UO	UO:0000185	147.9666667	degree	UO	UO:0000185	0	meter	UO	UO:0000008	Larval fish sampling	Ch225-205	1990-03-21	12:21:00	16.8	0	-43.18333333	147.9666667
Project Challenger_89	Challenger_89	P2	P2_249	larval stage	UBERON	UBERON:0000069	Tasmania	GAZ	GAZ:00007396		ocean biome	ENVO	ENVO:01000048	-43.13333333	degree	UO	UO:0000185	147.8833333	degree	UO	UO:0000185	0	meter	UO	UO:0000008	Larval fish sampling	Ch225-206	1990-03-21	14:06:00	17	0	-43.13333333	147.8833333
Project Challenger_89	Challenger_89	P2	P2_250	larval stage	UBERON	UBERON:0000069	Tasmania	GAZ	GAZ:00007396		ocean biome	ENVO	ENVO:01000048	-43.16666667	degree	UO	UO:0000185	147.8666667	degree	UO	UO:0000185	0	meter	UO	UO:0000008	Larval fish sampling	Ch225-207	1990-03-21	14:20:00	16.8	0	-43.16666667	147.8666667
Project Challenger_89	Challenger_89	P2	P2_251	larval stage	UBERON	UBERON:0000069	Tasmania	GAZ	GAZ:00007396		ocean biome	ENVO	ENVO:01000048	-43.2	degree	UO	UO:0000185	147.8666667	degree	UO	UO:0000185	0	meter	UO	UO:0000008	Larval fish sampling	Ch225-208	1990-03-21	14:50:00	16.7	0	-43.2	147.8666667
Project Challenger_89	Challenger_89	P2	P2_252	larval stage	UBERON	UBERON:0000069	Tasmania	GAZ	GAZ:00007396		ocean biome	ENVO	ENVO:01000048	-43.1	degree	UO	UO:0000185	147.7	degree	UO	UO:0000185	0	meter	UO	UO:0000008	Larval fish sampling	Ch225-209	1990-03-21	16:45:00	17.2	0	-43.1	147.7
Project Challenger_89	Challenger_89	P2	P2_253	larval stage	UBERON	UBERON:0000069	Tasmania	GAZ	GAZ:00007396		ocean biome	ENVO	ENVO:01000048	-43.1	degree	UO	UO:0000185	147.7166667	degree	UO	UO:0000185	0	meter	UO	UO:0000008	Larval fish sampling	Ch225-210	1990-03-22	07:25:00	17.3	0	-43.1	147.7166667
Project Challenger_89	Challenger_89	P2	P2_254	larval stage	UBERON	UBERON:0000069	Tasmania	GAZ	GAZ:00007396		ocean biome	ENVO	ENVO:01000048	-43.1	degree	UO	UO:0000185	147.55	degree	UO	UO:0000185	0	meter	UO	UO:0000008	Larval fish sampling	Ch225-211	1990-03-22	08:40:00	16.6	0	-43.1	147.55
Project Challenger_89	Challenger_89	P2	P2_255	larval stage	UBERON	UBERON:0000069	Tasmania	GAZ	GAZ:00007396		ocean biome	ENVO	ENVO:01000048	-43.08333333	degree	UO	UO:0000185	147.3833333	degree	UO	UO:0000185	0	meter	UO	UO:0000008	Larval fish sampling	Ch225-212	1990-03-22	09:40:00	16.7	0	-43.08333333	147.3833333
Project Challenger_89	Challenger_89	P2	P2_256	larval stage	UBERON	UBERON:0000069	Tasmania	GAZ	GAZ:00007396		ocean biome	ENVO	ENVO:01000048	-43.65	degree	UO	UO:0000185	146.8166667	degree	UO	UO:0000185	0	meter	UO	UO:0000008	Larval fish sampling	Ch226-300	1990-04-04	07:30:00	15.2	0	-43.65	146.8166667
Project Challenger_89	Challenger_89	P2	P2_257	larval stage	UBERON	UBERON:0000069	Tasmania	GAZ	GAZ:00007396		ocean biome	ENVO	ENVO:01000048	-43.65	degree	UO	UO:0000185	146.6833333	degree	UO	UO:0000185	0	meter	UO	UO:0000008	Larval fish sampling	Ch226-301	1990-04-04	08:05:00	15.4	0	-43.65	146.6833333
Project Challenger_89	Challenger_89	P2	P2_258	larval stage	UBERON	UBERON:0000069	Tasmania	GAZ	GAZ:00007396		ocean biome	ENVO	ENVO:01000048	-43.61666667	degree	UO	UO:0000185	146.5666667	degree	UO	UO:0000185	0	meter	UO	UO:0000008	Larval fish sampling	Ch226-302	1990-04-04	08:50:00	15.5	0	-43.61666667	146.5666667
Project Challenger_89	Challenger_89	P2	P2_259	larval stage	UBERON	UBERON:0000069	Tasmania	GAZ	GAZ:00007396		ocean biome	ENVO	ENVO:01000048	-43.6	degree	UO	UO:0000185	146.45	degree	UO	UO:0000185	0	meter	UO	UO:0000008	Larval fish sampling	Ch226-303	1990-04-04	09:35:00	15.7	0	-43.6	146.45
Project Challenger_89	Challenger_89	P2	P2_260	larval stage	UBERON	UBERON:0000069	Tasmania	GAZ	GAZ:00007396		ocean biome	ENVO	ENVO:01000048	-43.58333333	degree	UO	UO:0000185	146.35	degree	UO	UO:0000185	0	meter	UO	UO:0000008	Larval fish sampling	Ch226-304	1990-04-04	10:05:00	15.8	0	-43.58333333	146.35
Project Challenger_89	Challenger_89	P2	P2_261	larval stage	UBERON	UBERON:0000069	Tasmania	GAZ	GAZ:00007396		ocean biome	ENVO	ENVO:01000048	-43.58333333	degree	UO	UO:0000185	146.15	degree	UO	UO:0000185	0	meter	UO	UO:0000008	Larval fish sampling	Ch226-305	1990-04-04	11:15:00	15.8	0	-43.58333333	146.15
Project Challenger_89	Challenger_89	P2	P2_262	larval stage	UBERON	UBERON:0000069	Tasmania	GAZ	GAZ:00007396		ocean biome	ENVO	ENVO:01000048	-43.56666667	degree	UO	UO:0000185	146.0166667	degree	UO	UO:0000185	0	meter	UO	UO:0000008	Larval fish sampling	Ch226-306	1990-04-04	12:10:00	16.4	0	-43.56666667	146.0166667
Project Challenger_89	Challenger_89	P2	P2_263	larval stage	UBERON	UBERON:0000069	Tasmania	GAZ	GAZ:00007396		ocean biome	ENVO	ENVO:01000048	-43.41666667	degree	UO	UO:0000185	145.9166667	degree	UO	UO:0000185	0	meter	UO	UO:0000008	Larval fish sampling	Ch226-307	1990-04-04	13:30:00	16.4	0	-43.41666667	145.9166667
Project Challenger_89	Challenger_89	P2	P2_264	larval stage	UBERON	UBERON:0000069	Tasmania	GAZ	GAZ:00007396		ocean biome	ENVO	ENVO:01000048	-43.35	degree	UO	UO:0000185	145.9333333	degree	UO	UO:0000185	0	meter	UO	UO:0000008	Larval fish sampling	Ch226-308	1990-04-04	14:05:00	16.6	0	-43.35	145.9333333
Project Challenger_89	Challenger_89	P2	P2_265	larval stage	UBERON	UBERON:0000069	Tasmania	GAZ	GAZ:00007396		ocean biome	ENVO	ENVO:01000048	-43.33333333	degree	UO	UO:0000185	145.9666667	degree	UO	UO:0000185	0	meter	UO	UO:0000008	Larval fish sampling	Ch226-309	1990-04-04	14:30:00	16	0	-43.33333333	145.9666667
Project Challenger_89	Challenger_89	P2	P2_266	larval stage	UBERON	UBERON:0000069	Tasmania	GAZ	GAZ:00007396		ocean biome	ENVO	ENVO:01000048	-43.31666667	degree	UO	UO:0000185	145.95	degree	UO	UO:0000185	0	meter	UO	UO:0000008	Larval fish sampling	Ch226-310	1990-04-05	08:40:00	15.4	0	-43.31666667	145.95
Project Challenger_89	Challenger_89	P2	P2_267	larval stage	UBERON	UBERON:0000069	Tasmania	GAZ	GAZ:00007396		ocean biome	ENVO	ENVO:01000048	-43.3	degree	UO	UO:0000185	145.9333333	degree	UO	UO:0000185	0	meter	UO	UO:0000008	Larval fish sampling	Ch226-311	1990-04-05	09:00:00	15.4	0	-43.3	145.9333333
Project Challenger_89	Challenger_89	P2	P2_268	larval stage	UBERON	UBERON:0000069	Tasmania	GAZ	GAZ:00007396		ocean biome	ENVO	ENVO:01000048	-43.55	degree	UO	UO:0000185	146.0166667	degree	UO	UO:0000185	0	meter	UO	UO:0000008	Larval fish sampling	Ch226-313	1990-04-05	15:30:00	16.7	0	-43.55	146.0166667
Project Challenger_89	Challenger_89	P2	P2_269	larval stage	UBERON	UBERON:0000069	Tasmania	GAZ	GAZ:00007396		ocean biome	ENVO	ENVO:01000048	-43.58333333	degree	UO	UO:0000185	146.2833333	degree	UO	UO:0000185	0	meter	UO	UO:0000008	Larval fish sampling	Ch226-314	1990-04-05	17:00:00	16.2	0	-43.58333333	146.2833333
Project Challenger_89	Challenger_89	P2	P2_270	larval stage	UBERON	UBERON:0000069	Tasmania	GAZ	GAZ:00007396		ocean biome	ENVO	ENVO:01000048	-41.3	degree	UO	UO:0000185	148.6	degree	UO	UO:0000185	0	meter	UO	UO:0000008	Larval fish sampling	Ch248-6	1991-01-05	16:25:00	16.2	0	-41.3	148.6
Project Challenger_89	Challenger_89	P2	P2_271	larval stage	UBERON	UBERON:0000069	Tasmania	GAZ	GAZ:00007396		ocean biome	ENVO	ENVO:01000048	-41.3	degree	UO	UO:0000185	148.5	degree	UO	UO:0000185	0	meter	UO	UO:0000008	Larval fish sampling	Ch248-7	1991-01-05	15:40:00	16.2	0	-41.3	148.5
Project Challenger_89	Challenger_89	P2	P2_272	larval stage	UBERON	UBERON:0000069	Tasmania	GAZ	GAZ:00007396		ocean biome	ENVO	ENVO:01000048	-41.3	degree	UO	UO:0000185	148.3833333	degree	UO	UO:0000185	0	meter	UO	UO:0000008	Larval fish sampling	Ch248-8	1991-01-05	14:45:00	16.2	0	-41.3	148.3833333
Project Challenger_89	Challenger_89	P2	P2_273	larval stage	UBERON	UBERON:0000069	Tasmania	GAZ	GAZ:00007396		ocean biome	ENVO	ENVO:01000048	-41.56666667	degree	UO	UO:0000185	148.35	degree	UO	UO:0000185	0	meter	UO	UO:0000008	Larval fish sampling	Ch248-9	1991-01-05	12:55:00	15.6	0	-41.56666667	148.35
Project Challenger_89	Challenger_89	P2	P2_274	larval stage	UBERON	UBERON:0000069	Tasmania	GAZ	GAZ:00007396		ocean biome	ENVO	ENVO:01000048	-41.56666667	degree	UO	UO:0000185	148.4666667	degree	UO	UO:0000185	0	meter	UO	UO:0000008	Larval fish sampling	Ch248-10	1991-01-05	12:10:00	16	0	-41.56666667	148.4666667
Project Challenger_89	Challenger_89	P2	P2_275	larval stage	UBERON	UBERON:0000069	Tasmania	GAZ	GAZ:00007396		ocean biome	ENVO	ENVO:01000048	-41.56666667	degree	UO	UO:0000185	148.5833333	degree	UO	UO:0000185	0	meter	UO	UO:0000008	Larval fish sampling	Ch248-11	1991-01-05	11:25:00	16.3	0	-41.56666667	148.5833333
Project Challenger_89	Challenger_89	P2	P2_276	larval stage	UBERON	UBERON:0000069	Tasmania	GAZ	GAZ:00007396		ocean biome	ENVO	ENVO:01000048	-41.78333333	degree	UO	UO:0000185	148.5666667	degree	UO	UO:0000185	0	meter	UO	UO:0000008	Larval fish sampling	Ch248-14	1991-01-05	09:50:00	16.2	0	-41.78333333	148.5666667
Project Challenger_89	Challenger_89	P2	P2_277	larval stage	UBERON	UBERON:0000069	Tasmania	GAZ	GAZ:00007396		ocean biome	ENVO	ENVO:01000048	-41.78333333	degree	UO	UO:0000185	148.45	degree	UO	UO:0000185	0	meter	UO	UO:0000008	Larval fish sampling	Ch248-15	1991-01-05	08:45:00	15.8	0	-41.78333333	148.45
Project Challenger_89	Challenger_89	P2	P2_278	larval stage	UBERON	UBERON:0000069	Tasmania	GAZ	GAZ:00007396		ocean biome	ENVO	ENVO:01000048	-41.78333333	degree	UO	UO:0000185	148.3	degree	UO	UO:0000185	0	meter	UO	UO:0000008	Larval fish sampling	Ch248-16	1991-01-05	07:45:00	15.1	0	-41.78333333	148.3
Project Challenger_89	Challenger_89	P2	P2_279	larval stage	UBERON	UBERON:0000069	Tasmania	GAZ	GAZ:00007396		ocean biome	ENVO	ENVO:01000048	-42.01666667	degree	UO	UO:0000185	148.3166667	degree	UO	UO:0000185	0	meter	UO	UO:0000008	Larval fish sampling	Ch248-17	1991-01-04	15:15:00	15.3	0	-42.01666667	148.3166667
Project Challenger_89	Challenger_89	P2	P2_280	larval stage	UBERON	UBERON:0000069	Tasmania	GAZ	GAZ:00007396		ocean biome	ENVO	ENVO:01000048	-42.05	degree	UO	UO:0000185	148.4666667	degree	UO	UO:0000185	0	meter	UO	UO:0000008	Larval fish sampling	Ch248-18	1991-01-04	14:15:00	16	0	-42.05	148.4666667
Project Challenger_89	Challenger_89	P2	P2_281	larval stage	UBERON	UBERON:0000069	Tasmania	GAZ	GAZ:00007396		ocean biome	ENVO	ENVO:01000048	-42.05	degree	UO	UO:0000185	148.6	degree	UO	UO:0000185	0	meter	UO	UO:0000008	Larval fish sampling	Ch248-19	1991-01-04	13:20:00	16.3	0	-42.05	148.6
Project Challenger_89	Challenger_89	P2	P2_282	larval stage	UBERON	UBERON:0000069	Tasmania	GAZ	GAZ:00007396		ocean biome	ENVO	ENVO:01000048	-42.25	degree	UO	UO:0000185	148.55	degree	UO	UO:0000185	0	meter	UO	UO:0000008	Larval fish sampling	Ch248-22	1991-01-04	11:45:00	16.1	0	-42.25	148.55
Project Challenger_89	Challenger_89	P2	P2_283	larval stage	UBERON	UBERON:0000069	Tasmania	GAZ	GAZ:00007396		ocean biome	ENVO	ENVO:01000048	-42.26666667	degree	UO	UO:0000185	148.4333333	degree	UO	UO:0000185	0	meter	UO	UO:0000008	Larval fish sampling	Ch248-23	1991-01-04	10:50:00	15.8	0	-42.26666667	148.4333333
Project Challenger_89	Challenger_89	P2	P2_284	larval stage	UBERON	UBERON:0000069	Tasmania	GAZ	GAZ:00007396		ocean biome	ENVO	ENVO:01000048	-42.28333333	degree	UO	UO:0000185	148.3333333	degree	UO	UO:0000185	0	meter	UO	UO:0000008	Larval fish sampling	Ch248-24	1991-01-04	09:50:00	15.2	0	-42.28333333	148.3333333
Project Challenger_89	Challenger_89	P2	P2_285	larval stage	UBERON	UBERON:0000069	Tasmania	GAZ	GAZ:00007396		ocean biome	ENVO	ENVO:01000048	-42.63333333	degree	UO	UO:0000185	148.2166667	degree	UO	UO:0000185	0	meter	UO	UO:0000008	Larval fish sampling	Ch248-26	1991-01-03	15:50:00	16.1	0	-42.63333333	148.2166667
Project Challenger_89	Challenger_89	P2	P2_286	larval stage	UBERON	UBERON:0000069	Tasmania	GAZ	GAZ:00007396		ocean biome	ENVO	ENVO:01000048	-42.61666667	degree	UO	UO:0000185	148.4	degree	UO	UO:0000185	0	meter	UO	UO:0000008	Larval fish sampling	Ch248-27	1991-01-03	14:30:00	15.9	0	-42.61666667	148.4
Project Challenger_89	Challenger_89	P2	P2_287	larval stage	UBERON	UBERON:0000069	Tasmania	GAZ	GAZ:00007396		ocean biome	ENVO	ENVO:01000048	-42.75	degree	UO	UO:0000185	148.35	degree	UO	UO:0000185	0	meter	UO	UO:0000008	Larval fish sampling	Ch248-30	1991-01-03	12:55:00	16.1	0	-42.75	148.35
Project Challenger_89	Challenger_89	P2	P2_288	larval stage	UBERON	UBERON:0000069	Tasmania	GAZ	GAZ:00007396		ocean biome	ENVO	ENVO:01000048	-42.8	degree	UO	UO:0000185	148.1833333	degree	UO	UO:0000185	0	meter	UO	UO:0000008	Larval fish sampling	Ch248-31	1991-01-03	11:40:00	15.5	0	-42.8	148.1833333
Project Challenger_89	Challenger_89	P2	P2_289	larval stage	UBERON	UBERON:0000069	Tasmania	GAZ	GAZ:00007396		ocean biome	ENVO	ENVO:01000048	-42.86666667	degree	UO	UO:0000185	148	degree	UO	UO:0000185	0	meter	UO	UO:0000008	Larval fish sampling	Ch248-32	1991-01-03	10:15:00	15.5	0	-42.86666667	148
Project Challenger_89	Challenger_89	P2	P2_290	larval stage	UBERON	UBERON:0000069	Tasmania	GAZ	GAZ:00007396		ocean biome	ENVO	ENVO:01000048	-43	degree	UO	UO:0000185	148.2333333	degree	UO	UO:0000185	0	meter	UO	UO:0000008	Larval fish sampling	Ch248-34	1991-01-03	08:15:00	15.5	0	-43	148.2333333
Project Challenger_89	Challenger_89	P2	P2_291	larval stage	UBERON	UBERON:0000069	Tasmania	GAZ	GAZ:00007396		ocean biome	ENVO	ENVO:01000048	-43.01666667	degree	UO	UO:0000185	148.1	degree	UO	UO:0000185	0	meter	UO	UO:0000008	Larval fish sampling	Ch248-35	1991-01-03	07:05:00	15.5	0	-43.01666667	148.1
Project Challenger_89	Challenger_89	P2	P2_292	larval stage	UBERON	UBERON:0000069	Tasmania	GAZ	GAZ:00007396		ocean biome	ENVO	ENVO:01000048	-43.01666667	degree	UO	UO:0000185	147.9	degree	UO	UO:0000185	0	meter	UO	UO:0000008	Larval fish sampling	Ch248-36	1991-01-03	06:00:00	14.8	0	-43.01666667	147.9
Project Challenger_89	Challenger_89	P2	P2_293	larval stage	UBERON	UBERON:0000069	Tasmania	GAZ	GAZ:00007396		ocean biome	ENVO	ENVO:01000048	-41.3	degree	UO	UO:0000185	148.6333333	degree	UO	UO:0000185	0	meter	UO	UO:0000008	Larval fish sampling	Ch249-6	1991-01-23	08:45:00	16.8	0	-41.3	148.6333333
Project Challenger_89	Challenger_89	P2	P2_294	larval stage	UBERON	UBERON:0000069	Tasmania	GAZ	GAZ:00007396		ocean biome	ENVO	ENVO:01000048	-41.3	degree	UO	UO:0000185	148.4833333	degree	UO	UO:0000185	0	meter	UO	UO:0000008	Larval fish sampling	Ch249-7	1991-01-23	07:50:00	16.7	0	-41.3	148.4833333
Project Challenger_89	Challenger_89	P2	P2_295	larval stage	UBERON	UBERON:0000069	Tasmania	GAZ	GAZ:00007396		ocean biome	ENVO	ENVO:01000048	-41.3	degree	UO	UO:0000185	148.3833333	degree	UO	UO:0000185	0	meter	UO	UO:0000008	Larval fish sampling	Ch249-8	1991-01-23	06:40:00	16.2	0	-41.3	148.3833333
Project Challenger_89	Challenger_89	P2	P2_296	larval stage	UBERON	UBERON:0000069	Tasmania	GAZ	GAZ:00007396		ocean biome	ENVO	ENVO:01000048	-41.55	degree	UO	UO:0000185	148.35	degree	UO	UO:0000185	0	meter	UO	UO:0000008	Larval fish sampling	Ch249-9	1991-01-23	13:15:00	16.7	0	-41.55	148.35
Project Challenger_89	Challenger_89	P2	P2_297	larval stage	UBERON	UBERON:0000069	Tasmania	GAZ	GAZ:00007396		ocean biome	ENVO	ENVO:01000048	-41.56666667	degree	UO	UO:0000185	148.4666667	degree	UO	UO:0000185	0	meter	UO	UO:0000008	Larval fish sampling	Ch249-10	1991-01-23	12:20:00	16.1	0	-41.56666667	148.4666667
Project Challenger_89	Challenger_89	P2	P2_298	larval stage	UBERON	UBERON:0000069	Tasmania	GAZ	GAZ:00007396		ocean biome	ENVO	ENVO:01000048	-41.76666667	degree	UO	UO:0000185	148.5666667	degree	UO	UO:0000185	0	meter	UO	UO:0000008	Larval fish sampling	Ch249-14	1991-01-22	15:30:00	17.5	0	-41.76666667	148.5666667
Project Challenger_89	Challenger_89	P2	P2_299	larval stage	UBERON	UBERON:0000069	Tasmania	GAZ	GAZ:00007396		ocean biome	ENVO	ENVO:01000048	-41.78333333	degree	UO	UO:0000185	148.4333333	degree	UO	UO:0000185	0	meter	UO	UO:0000008	Larval fish sampling	Ch249-15	1991-01-22	14:30:00	16.9	0	-41.78333333	148.4333333
Project Challenger_89	Challenger_89	P2	P2_300	larval stage	UBERON	UBERON:0000069	Tasmania	GAZ	GAZ:00007396		ocean biome	ENVO	ENVO:01000048	-41.8	degree	UO	UO:0000185	148.3	degree	UO	UO:0000185	0	meter	UO	UO:0000008	Larval fish sampling	Ch249-16	1991-01-22	13:25:00	16.7	0	-41.8	148.3
Project Challenger_89	Challenger_89	P2	P2_301	larval stage	UBERON	UBERON:0000069	Tasmania	GAZ	GAZ:00007396		ocean biome	ENVO	ENVO:01000048	-42.01666667	degree	UO	UO:0000185	148.3166667	degree	UO	UO:0000185	0	meter	UO	UO:0000008	Larval fish sampling	Ch249-17	1991-01-22	11:35:00	16.5	0	-42.01666667	148.3166667
Project Challenger_89	Challenger_89	P2	P2_302	larval stage	UBERON	UBERON:0000069	Tasmania	GAZ	GAZ:00007396		ocean biome	ENVO	ENVO:01000048	-42.03333333	degree	UO	UO:0000185	148.4666667	degree	UO	UO:0000185	0	meter	UO	UO:0000008	Larval fish sampling	Ch249-18	1991-01-22	10:30:00	16.5	0	-42.03333333	148.4666667
Project Challenger_89	Challenger_89	P2	P2_303	larval stage	UBERON	UBERON:0000069	Tasmania	GAZ	GAZ:00007396		ocean biome	ENVO	ENVO:01000048	-42.05	degree	UO	UO:0000185	148.6	degree	UO	UO:0000185	0	meter	UO	UO:0000008	Larval fish sampling	Ch249-19	1991-01-22	09:30:00	17	0	-42.05	148.6
Project Challenger_89	Challenger_89	P2	P2_304	larval stage	UBERON	UBERON:0000069	Tasmania	GAZ	GAZ:00007396		ocean biome	ENVO	ENVO:01000048	-42.23333333	degree	UO	UO:0000185	148.55	degree	UO	UO:0000185	0	meter	UO	UO:0000008	Larval fish sampling	Ch249-22	1991-01-22	07:45:00	17	0	-42.23333333	148.55
Project Challenger_89	Challenger_89	P2	P2_305	larval stage	UBERON	UBERON:0000069	Tasmania	GAZ	GAZ:00007396		ocean biome	ENVO	ENVO:01000048	-42.28333333	degree	UO	UO:0000185	148.45	degree	UO	UO:0000185	0	meter	UO	UO:0000008	Larval fish sampling	Ch249-23	1991-01-22	06:50:00	16.4	0	-42.28333333	148.45
Project Challenger_89	Challenger_89	P2	P2_306	larval stage	UBERON	UBERON:0000069	Tasmania	GAZ	GAZ:00007396		ocean biome	ENVO	ENVO:01000048	-42.26666667	degree	UO	UO:0000185	148.3666667	degree	UO	UO:0000185	0	meter	UO	UO:0000008	Larval fish sampling	Ch249-24	1991-01-22	05:50:00	16.3	0	-42.26666667	148.3666667
Project Challenger_89	Challenger_89	P2	P2_307	larval stage	UBERON	UBERON:0000069	Tasmania	GAZ	GAZ:00007396		ocean biome	ENVO	ENVO:01000048	-43.06666667	degree	UO	UO:0000185	147.25	degree	UO	UO:0000185	0	meter	UO	UO:0000008	Larval fish sampling	Ch249-50	1991-01-22	12:06:00	17.2	0	-43.06666667	147.25
Project Challenger_89	Challenger_89	P2	P2_308	larval stage	UBERON	UBERON:0000069	Tasmania	GAZ	GAZ:00007396		ocean biome	ENVO	ENVO:01000048	-42.5	degree	UO	UO:0000185	148.05	degree	UO	UO:0000185	0	meter	UO	UO:0000008	Larval fish sampling	Ch250-25	1991-01-29	12:30:00	17	0	-42.5	148.05
Project Challenger_89	Challenger_89	P2	P2_309	larval stage	UBERON	UBERON:0000069	Tasmania	GAZ	GAZ:00007396		ocean biome	ENVO	ENVO:01000048	-42.53333333	degree	UO	UO:0000185	148.2833333	degree	UO	UO:0000185	0	meter	UO	UO:0000008	Larval fish sampling	Ch250-26	1991-01-29	13:45:00	16.4	0	-42.53333333	148.2833333
Project Challenger_89	Challenger_89	P2	P2_310	larval stage	UBERON	UBERON:0000069	Tasmania	GAZ	GAZ:00007396		ocean biome	ENVO	ENVO:01000048	-42.66666667	degree	UO	UO:0000185	148.4	degree	UO	UO:0000185	0	meter	UO	UO:0000008	Larval fish sampling	Ch250-27	1991-01-30	09:30:00	16.4	0	-42.66666667	148.4
Project Challenger_89	Challenger_89	P2	P2_311	larval stage	UBERON	UBERON:0000069	Tasmania	GAZ	GAZ:00007396		ocean biome	ENVO	ENVO:01000048	-42.76666667	degree	UO	UO:0000185	148.3333333	degree	UO	UO:0000185	0	meter	UO	UO:0000008	Larval fish sampling	Ch250-30	1991-01-30	12:00:00	16.3	0	-42.76666667	148.3333333
Project Challenger_89	Challenger_89	P2	P2_312	larval stage	UBERON	UBERON:0000069	Tasmania	GAZ	GAZ:00007396		ocean biome	ENVO	ENVO:01000048	-42.8	degree	UO	UO:0000185	148.1833333	degree	UO	UO:0000185	0	meter	UO	UO:0000008	Larval fish sampling	Ch250-31	1991-01-30	13:15:00	16.3	0	-42.8	148.1833333
Project Challenger_89	Challenger_89	P2	P2_313	larval stage	UBERON	UBERON:0000069	Tasmania	GAZ	GAZ:00007396		ocean biome	ENVO	ENVO:01000048	-42.85	degree	UO	UO:0000185	148	degree	UO	UO:0000185	0	meter	UO	UO:0000008	Larval fish sampling	Ch250-32	1991-01-30	14:45:00	15.8	0	-42.85	148
Project Challenger_89	Challenger_89	P2	P2_314	larval stage	UBERON	UBERON:0000069	Tasmania	GAZ	GAZ:00007396		ocean biome	ENVO	ENVO:01000048	-43.01666667	degree	UO	UO:0000185	148.1666667	degree	UO	UO:0000185	0	meter	UO	UO:0000008	Larval fish sampling	Ch250-34	1991-01-31	09:40:00	15.4	0	-43.01666667	148.1666667
Project Challenger_89	Challenger_89	P2	P2_315	larval stage	UBERON	UBERON:0000069	Tasmania	GAZ	GAZ:00007396		ocean biome	ENVO	ENVO:01000048	-43.01666667	degree	UO	UO:0000185	148.1	degree	UO	UO:0000185	0	meter	UO	UO:0000008	Larval fish sampling	Ch250-35	1991-01-31	08:55:00	15	0	-43.01666667	148.1
Project Challenger_89	Challenger_89	P2	P2_316	larval stage	UBERON	UBERON:0000069	Tasmania	GAZ	GAZ:00007396		ocean biome	ENVO	ENVO:01000048	-43.01666667	degree	UO	UO:0000185	147.9833333	degree	UO	UO:0000185	0	meter	UO	UO:0000008	Larval fish sampling	Ch250-36	1991-01-31	08:00:00	15.2	0	-43.01666667	147.9833333
Project Challenger_89	Challenger_89	P2	P2_317	larval stage	UBERON	UBERON:0000069	Tasmania	GAZ	GAZ:00007396		ocean biome	ENVO	ENVO:01000048	-42.6	degree	UO	UO:0000185	148.2	degree	UO	UO:0000185	0	meter	UO	UO:0000008	Larval fish sampling	Ch250-51	1991-01-29	15:30:00	16.4	0	-42.6	148.2
Project Challenger_89	Challenger_89	P2	P2_318	larval stage	UBERON	UBERON:0000069	Tasmania	GAZ	GAZ:00007396		ocean biome	ENVO	ENVO:01000048	-42.66666667	degree	UO	UO:0000185	148.1333333	degree	UO	UO:0000185	0	meter	UO	UO:0000008	Larval fish sampling	Ch250-52	1991-01-29	16:00:00	16.7	0	-42.66666667	148.1333333
Project Challenger_89	Challenger_89	P2	P2_319	larval stage	UBERON	UBERON:0000069	Tasmania	GAZ	GAZ:00007396		ocean biome	ENVO	ENVO:01000048	-42.66666667	degree	UO	UO:0000185	148.2166667	degree	UO	UO:0000185	0	meter	UO	UO:0000008	Larval fish sampling	Ch250-53	1991-01-30	08:20:00	16.1	0	-42.66666667	148.2166667
Project Challenger_89	Challenger_89	P2	P2_320	larval stage	UBERON	UBERON:0000069	Tasmania	GAZ	GAZ:00007396		ocean biome	ENVO	ENVO:01000048	-42.78333333	degree	UO	UO:0000185	148.25	degree	UO	UO:0000185	0	meter	UO	UO:0000008	Larval fish sampling	Ch250-54	1991-01-30	12:40:00	17.4	0	-42.78333333	148.25
Project Challenger_89	Challenger_89	P2	P2_321	larval stage	UBERON	UBERON:0000069	Tasmania	GAZ	GAZ:00007396		ocean biome	ENVO	ENVO:01000048	-42.83333333	degree	UO	UO:0000185	148.0833333	degree	UO	UO:0000185	0	meter	UO	UO:0000008	Larval fish sampling	Ch250-55	1991-01-30	14:05:00	16.3	0	-42.83333333	148.0833333
Project Challenger_89	Challenger_89	P2	P2_322	larval stage	UBERON	UBERON:0000069	Tasmania	GAZ	GAZ:00007396		ocean biome	ENVO	ENVO:01000048	-41.56666667	degree	UO	UO:0000185	148.3333333	degree	UO	UO:0000185	0	meter	UO	UO:0000008	Larval fish sampling	Ch252-9	1991-02-20	08:40:00	16.2	0	-41.56666667	148.3333333
Project Challenger_89	Challenger_89	P2	P2_323	larval stage	UBERON	UBERON:0000069	Tasmania	GAZ	GAZ:00007396		ocean biome	ENVO	ENVO:01000048	-41.55	degree	UO	UO:0000185	148.4333333	degree	UO	UO:0000185	0	meter	UO	UO:0000008	Larval fish sampling	Ch252-10	1991-02-20	08:00:00	16.3	0	-41.55	148.4333333
Project Challenger_89	Challenger_89	P2	P2_324	larval stage	UBERON	UBERON:0000069	Tasmania	GAZ	GAZ:00007396		ocean biome	ENVO	ENVO:01000048	-41.56666667	degree	UO	UO:0000185	148.5833333	degree	UO	UO:0000185	0	meter	UO	UO:0000008	Larval fish sampling	Ch252-11	1991-02-20	13:00:00	16.9	0	-41.56666667	148.5833333
Project Challenger_89	Challenger_89	P2	P2_325	larval stage	UBERON	UBERON:0000069	Tasmania	GAZ	GAZ:00007396		ocean biome	ENVO	ENVO:01000048	-41.81666667	degree	UO	UO:0000185	148.5666667	degree	UO	UO:0000185	0	meter	UO	UO:0000008	Larval fish sampling	Ch252-14	1991-02-20	15:10:00	16.5	0	-41.81666667	148.5666667
Project Challenger_89	Challenger_89	P2	P2_326	larval stage	UBERON	UBERON:0000069	Tasmania	GAZ	GAZ:00007396		ocean biome	ENVO	ENVO:01000048	-41.83333333	degree	UO	UO:0000185	148.4333333	degree	UO	UO:0000185	0	meter	UO	UO:0000008	Larval fish sampling	Ch252-15	1991-02-18	15:30:00	16.4	0	-41.83333333	148.4333333
Project Challenger_89	Challenger_89	P2	P2_327	larval stage	UBERON	UBERON:0000069	Tasmania	GAZ	GAZ:00007396		ocean biome	ENVO	ENVO:01000048	-41.81666667	degree	UO	UO:0000185	148.3166667	degree	UO	UO:0000185	0	meter	UO	UO:0000008	Larval fish sampling	Ch252-16	1991-02-19	16:30:00	16.6	0	-41.81666667	148.3166667
Project Challenger_89	Challenger_89	P2	P2_328	larval stage	UBERON	UBERON:0000069	Tasmania	GAZ	GAZ:00007396		ocean biome	ENVO	ENVO:01000048	-42.03333333	degree	UO	UO:0000185	148.3333333	degree	UO	UO:0000185	0	meter	UO	UO:0000008	Larval fish sampling	Ch252-17	1991-02-18	13:45:00	16.5	0	-42.03333333	148.3333333
Project Challenger_89	Challenger_89	P2	P2_329	larval stage	UBERON	UBERON:0000069	Tasmania	GAZ	GAZ:00007396		ocean biome	ENVO	ENVO:01000048	-42.13333333	degree	UO	UO:0000185	148.45	degree	UO	UO:0000185	0	meter	UO	UO:0000008	Larval fish sampling	Ch252-18	1991-02-18	12:45:00	16.2	0	-42.13333333	148.45
Project Challenger_89	Challenger_89	P2	P2_330	larval stage	UBERON	UBERON:0000069	Tasmania	GAZ	GAZ:00007396		ocean biome	ENVO	ENVO:01000048	-42.03333333	degree	UO	UO:0000185	148.6	degree	UO	UO:0000185	0	meter	UO	UO:0000008	Larval fish sampling	Ch252-19	1991-02-20	16:55:00	16.4	0	-42.03333333	148.6
Project Challenger_89	Challenger_89	P2	P2_331	larval stage	UBERON	UBERON:0000069	Tasmania	GAZ	GAZ:00007396		ocean biome	ENVO	ENVO:01000048	-42.25	degree	UO	UO:0000185	148.55	degree	UO	UO:0000185	0	meter	UO	UO:0000008	Larval fish sampling	Ch252-22	1991-02-21	08:20:00	15.8	0	-42.25	148.55
Project Challenger_89	Challenger_89	P2	P2_332	larval stage	UBERON	UBERON:0000069	Tasmania	GAZ	GAZ:00007396		ocean biome	ENVO	ENVO:01000048	-42.26666667	degree	UO	UO:0000185	148.4333333	degree	UO	UO:0000185	0	meter	UO	UO:0000008	Larval fish sampling	Ch252-23	1991-02-21	09:05:00	15.9	0	-42.26666667	148.4333333
Project Challenger_89	Challenger_89	P2	P2_333	larval stage	UBERON	UBERON:0000069	Tasmania	GAZ	GAZ:00007396		ocean biome	ENVO	ENVO:01000048	-42.3	degree	UO	UO:0000185	148.3333333	degree	UO	UO:0000185	0	meter	UO	UO:0000008	Larval fish sampling	Ch252-24	1991-02-19	11:15:00	16.2	0	-42.3	148.3333333
Project Challenger_89	Challenger_89	P2	P2_334	larval stage	UBERON	UBERON:0000069	Tasmania	GAZ	GAZ:00007396		ocean biome	ENVO	ENVO:01000048	-42.51666667	degree	UO	UO:0000185	148.0333333	degree	UO	UO:0000185	0	meter	UO	UO:0000008	Larval fish sampling	Ch252-25	1991-02-21	12:00:00	17.1	0	-42.51666667	148.0333333
Project Challenger_89	Challenger_89	P2	P2_335	larval stage	UBERON	UBERON:0000069	Tasmania	GAZ	GAZ:00007396		ocean biome	ENVO	ENVO:01000048	-42.4	degree	UO	UO:0000185	148.2333333	degree	UO	UO:0000185	0	meter	UO	UO:0000008	Larval fish sampling	Ch252-60	1991-02-21	10:30:00	16.2	0	-42.4	148.2333333
Project Challenger_89	Challenger_89	P2	P2_336	larval stage	UBERON	UBERON:0000069	Tasmania	GAZ	GAZ:00007396		ocean biome	ENVO	ENVO:01000048	-42.46666667	degree	UO	UO:0000185	148.1166667	degree	UO	UO:0000185	0	meter	UO	UO:0000008	Larval fish sampling	Ch252-61	1991-02-21	11:25:00	16.7	0	-42.46666667	148.1166667
Project Challenger_89	Challenger_89	P2	P2_337	larval stage	UBERON	UBERON:0000069	Tasmania	GAZ	GAZ:00007396		ocean biome	ENVO	ENVO:01000048	-42.6	degree	UO	UO:0000185	148.2333333	degree	UO	UO:0000185	0	meter	UO	UO:0000008	Larval fish sampling	Ch253-26	1991-02-26	14:15:00	15.8	0	-42.6	148.2333333
Project Challenger_89	Challenger_89	P2	P2_338	larval stage	UBERON	UBERON:0000069	Tasmania	GAZ	GAZ:00007396		ocean biome	ENVO	ENVO:01000048	-42.8	degree	UO	UO:0000185	148.15	degree	UO	UO:0000185	0	meter	UO	UO:0000008	Larval fish sampling	Ch253-31	1991-02-27	17:00:00	15.5	0	-42.8	148.15
Project Challenger_89	Challenger_89	P2	P2_339	larval stage	UBERON	UBERON:0000069	Tasmania	GAZ	GAZ:00007396		ocean biome	ENVO	ENVO:01000048	-42.86666667	degree	UO	UO:0000185	147.9833333	degree	UO	UO:0000185	0	meter	UO	UO:0000008	Larval fish sampling	Ch253-32	1991-02-28	11:00:00	15.6	0	-42.86666667	147.9833333
Project Challenger_89	Challenger_89	P2	P2_340	larval stage	UBERON	UBERON:0000069	Tasmania	GAZ	GAZ:00007396		ocean biome	ENVO	ENVO:01000048	-42.95	degree	UO	UO:0000185	148.1	degree	UO	UO:0000185	0	meter	UO	UO:0000008	Larval fish sampling	Ch253-35	1991-02-28	09:10:00	15.4	0	-42.95	148.1
Project Challenger_89	Challenger_89	P2	P2_341	larval stage	UBERON	UBERON:0000069	Tasmania	GAZ	GAZ:00007396		ocean biome	ENVO	ENVO:01000048	-42.96666667	degree	UO	UO:0000185	148.0166667	degree	UO	UO:0000185	0	meter	UO	UO:0000008	Larval fish sampling	Ch253-36	1991-02-28	10:05:00	15.5	0	-42.96666667	148.0166667
Project Challenger_89	Challenger_89	P2	P2_342	larval stage	UBERON	UBERON:0000069	Tasmania	GAZ	GAZ:00007396		ocean biome	ENVO	ENVO:01000048	-42.65	degree	UO	UO:0000185	148.2166667	degree	UO	UO:0000185	0	meter	UO	UO:0000008	Larval fish sampling	Ch253-64	1991-02-26	15:00:00	16.2	0	-42.65	148.2166667
Project Challenger_89	Challenger_89	P2	P2_343	larval stage	UBERON	UBERON:0000069	Tasmania	GAZ	GAZ:00007396		ocean biome	ENVO	ENVO:01000048	-42.66666667	degree	UO	UO:0000185	148.1666667	degree	UO	UO:0000185	0	meter	UO	UO:0000008	Larval fish sampling	Ch253-65	1991-02-26	15:30:00	16.4	0	-42.66666667	148.1666667
Project Challenger_89	Challenger_89	P2	P2_344	larval stage	UBERON	UBERON:0000069	Tasmania	GAZ	GAZ:00007396		ocean biome	ENVO	ENVO:01000048	-42.66666667	degree	UO	UO:0000185	148.1833333	degree	UO	UO:0000185	0	meter	UO	UO:0000008	Larval fish sampling	Ch253-68	1991-02-27	15:30:00	16.2	0	-42.66666667	148.1833333
Project Challenger_89	Challenger_89	P2	P2_345	larval stage	UBERON	UBERON:0000069	Tasmania	GAZ	GAZ:00007396		ocean biome	ENVO	ENVO:01000048	-42.66666667	degree	UO	UO:0000185	148.2	degree	UO	UO:0000185	0	meter	UO	UO:0000008	Larval fish sampling	Ch253-100	1991-02-27	12:10:00	15.9	0	-42.66666667	148.2
Project Challenger_89	Challenger_89	P2	P2_346	larval stage	UBERON	UBERON:0000069	Tasmania	GAZ	GAZ:00007396		ocean biome	ENVO	ENVO:01000048	-42.66666667	degree	UO	UO:0000185	148.2	degree	UO	UO:0000185	0	meter	UO	UO:0000008	Larval fish sampling	Ch253-101	1991-02-27	12:30:00	15.9	0	-42.66666667	148.2
Project Challenger_89	Challenger_89	P2	P2_347	larval stage	UBERON	UBERON:0000069	Tasmania	GAZ	GAZ:00007396		ocean biome	ENVO	ENVO:01000048	-42.66666667	degree	UO	UO:0000185	148.2	degree	UO	UO:0000185	0	meter	UO	UO:0000008	Larval fish sampling	Ch253-102	1991-02-27	12:50:00	15.9	0	-42.66666667	148.2
Project Challenger_89	Challenger_89	P2	P2_348	larval stage	UBERON	UBERON:0000069	Tasmania	GAZ	GAZ:00007396		ocean biome	ENVO	ENVO:01000048	-42.66666667	degree	UO	UO:0000185	148.2	degree	UO	UO:0000185	0	meter	UO	UO:0000008	Larval fish sampling	Ch253-103	1991-02-27	13:10:00	15.9	0	-42.66666667	148.2
Project Challenger_89	Challenger_89	P2	P2_349	larval stage	UBERON	UBERON:0000069	Tasmania	GAZ	GAZ:00007396		ocean biome	ENVO	ENVO:01000048	-42.66666667	degree	UO	UO:0000185	148.2	degree	UO	UO:0000185	0	meter	UO	UO:0000008	Larval fish sampling	Ch253-104	1991-02-27	13:30:00	15.9	0	-42.66666667	148.2
Project Challenger_89	Challenger_89	P2	P2_350	larval stage	UBERON	UBERON:0000069	Tasmania	GAZ	GAZ:00007396		ocean biome	ENVO	ENVO:01000048	-42.66666667	degree	UO	UO:0000185	148.2	degree	UO	UO:0000185	0	meter	UO	UO:0000008	Larval fish sampling	Ch253-105	1991-02-27	13:55:00	15.9	0	-42.66666667	148.2
Project Challenger_89	Challenger_89	P2	P2_351	larval stage	UBERON	UBERON:0000069	Tasmania	GAZ	GAZ:00007396		ocean biome	ENVO	ENVO:01000048	-42.66666667	degree	UO	UO:0000185	148.2	degree	UO	UO:0000185	0	meter	UO	UO:0000008	Larval fish sampling	Ch253-106	1991-02-27	14:20:00	15.9	0	-42.66666667	148.2
Project Challenger_89	Challenger_89	P2	P2_352	larval stage	UBERON	UBERON:0000069	Tasmania	GAZ	GAZ:00007396		ocean biome	ENVO	ENVO:01000048	-42.66666667	degree	UO	UO:0000185	148.3	degree	UO	UO:0000185	0	meter	UO	UO:0000008	Larval fish sampling	Ch253-107	1991-02-27	14:40:00	15.7	0	-42.66666667	148.3
Project Challenger_89	Challenger_89	P2	P2_353	larval stage	UBERON	UBERON:0000069	Tasmania	GAZ	GAZ:00007396		ocean biome	ENVO	ENVO:01000048	-42.53333333	degree	UO	UO:0000185	148.0333333	degree	UO	UO:0000185	0	meter	UO	UO:0000008	Larval fish sampling	Ch254-25	1991-03-18	13:20:00	16.5	0	-42.53333333	148.0333333
Project Challenger_89	Challenger_89	P2	P2_354	larval stage	UBERON	UBERON:0000069	Tasmania	GAZ	GAZ:00007396		ocean biome	ENVO	ENVO:01000048	-42.65	degree	UO	UO:0000185	148.2833333	degree	UO	UO:0000185	0	meter	UO	UO:0000008	Larval fish sampling	Ch254-26	1991-03-18	15:00:00	17.4	0	-42.65	148.2833333
Project Challenger_89	Challenger_89	P2	P2_355	larval stage	UBERON	UBERON:0000069	Tasmania	GAZ	GAZ:00007396		ocean biome	ENVO	ENVO:01000048	-42.85	degree	UO	UO:0000185	148.1333333	degree	UO	UO:0000185	0	meter	UO	UO:0000008	Larval fish sampling	Ch254-31	1991-03-19	09:35:00	16	0	-42.85	148.1333333
Project Challenger_89	Challenger_89	P2	P2_356	larval stage	UBERON	UBERON:0000069	Tasmania	GAZ	GAZ:00007396		ocean biome	ENVO	ENVO:01000048	-42.9	degree	UO	UO:0000185	148.0333333	degree	UO	UO:0000185	0	meter	UO	UO:0000008	Larval fish sampling	Ch254-32	1991-03-19	13:20:00	16	0	-42.9	148.0333333
Project Challenger_89	Challenger_89	P2	P2_357	larval stage	UBERON	UBERON:0000069	Tasmania	GAZ	GAZ:00007396		ocean biome	ENVO	ENVO:01000048	-43.03333333	degree	UO	UO:0000185	148.05	degree	UO	UO:0000185	0	meter	UO	UO:0000008	Larval fish sampling	Ch254-35	1991-03-19	11:15:00	15.7	0	-43.03333333	148.05
Project Challenger_89	Challenger_89	P2	P2_358	larval stage	UBERON	UBERON:0000069	Tasmania	GAZ	GAZ:00007396		ocean biome	ENVO	ENVO:01000048	-43.01666667	degree	UO	UO:0000185	147.9666667	degree	UO	UO:0000185	0	meter	UO	UO:0000008	Larval fish sampling	Ch254-36	1991-03-19	12:00:00	15.8	0	-43.01666667	147.9666667
Project Challenger_89	Challenger_89	P2	P2_359	larval stage	UBERON	UBERON:0000069	Tasmania	GAZ	GAZ:00007396		ocean biome	ENVO	ENVO:01000048	-42.68333333	degree	UO	UO:0000185	148.2166667	degree	UO	UO:0000185	0	meter	UO	UO:0000008	Larval fish sampling	Ch254-70	1991-03-18	15:50:00	17.5	0	-42.68333333	148.2166667
Project Challenger_89	Challenger_89	P2	P2_360	larval stage	UBERON	UBERON:0000069	Tasmania	GAZ	GAZ:00007396		ocean biome	ENVO	ENVO:01000048	-42.68333333	degree	UO	UO:0000185	148.1666667	degree	UO	UO:0000185	0	meter	UO	UO:0000008	Larval fish sampling	Ch254-71	1991-03-18	16:15:00	16.9	0	-42.68333333	148.1666667
Project Challenger_89	Challenger_89	P2	P2_361	larval stage	UBERON	UBERON:0000069	Tasmania	GAZ	GAZ:00007396		ocean biome	ENVO	ENVO:01000048	-42.68333333	degree	UO	UO:0000185	148.1166667	degree	UO	UO:0000185	0	meter	UO	UO:0000008	Larval fish sampling	Ch254-72	1991-03-18	17:00:00	16.2	0	-42.68333333	148.1166667
Project Challenger_89	Challenger_89	P2	P2_362	larval stage	UBERON	UBERON:0000069	Tasmania	GAZ	GAZ:00007396		ocean biome	ENVO	ENVO:01000048	-42.71666667	degree	UO	UO:0000185	148.0833333	degree	UO	UO:0000185	0	meter	UO	UO:0000008	Larval fish sampling	Ch254-73	1991-03-19	08:20:00	16.1	0	-42.71666667	148.0833333
Project Challenger_89	Challenger_89	P2	P2_363	larval stage	UBERON	UBERON:0000069	Tasmania	GAZ	GAZ:00007396		ocean biome	ENVO	ENVO:01000048	-42.91666667	degree	UO	UO:0000185	148.1166667	degree	UO	UO:0000185	0	meter	UO	UO:0000008	Larval fish sampling	Ch254-74	1991-03-19	10:15:00	16	0	-42.91666667	148.1166667
Project Challenger_89	Challenger_89	P2	P2_364	larval stage	UBERON	UBERON:0000069	Tasmania	GAZ	GAZ:00007396		ocean biome	ENVO	ENVO:01000048	-42.41666667	degree	UO	UO:0000185	148.3666667	degree	UO	UO:0000185	0	meter	UO	UO:0000008	Larval fish sampling	Ch254-75	1991-03-20	11:30:00	18.7	0	-42.41666667	148.3666667
Project Challenger_89	Challenger_89	P2	P2_365	larval stage	UBERON	UBERON:0000069	Tasmania	GAZ	GAZ:00007396		ocean biome	ENVO	ENVO:01000048	-42.33333333	degree	UO	UO:0000185	148.3666667	degree	UO	UO:0000185	0	meter	UO	UO:0000008	Larval fish sampling	Ch254-76	1991-03-20	12:20:00	18.8	0	-42.33333333	148.3666667
Project Challenger_89	Challenger_89	P2	P2_366	larval stage	UBERON	UBERON:0000069	Tasmania	GAZ	GAZ:00007396		ocean biome	ENVO	ENVO:01000048	-42.53333333	degree	UO	UO:0000185	148.0833333	degree	UO	UO:0000185	0	meter	UO	UO:0000008	Larval fish sampling	Ch256-25	1991-04-08	14:05:00	15.7	0	-42.53333333	148.0833333
Project Challenger_89	Challenger_89	P2	P2_367	larval stage	UBERON	UBERON:0000069	Tasmania	GAZ	GAZ:00007396		ocean biome	ENVO	ENVO:01000048	-42.6	degree	UO	UO:0000185	148.2333333	degree	UO	UO:0000185	0	meter	UO	UO:0000008	Larval fish sampling	Ch256-26	1991-04-08	15:30:00	15.8	0	-42.6	148.2333333
Project Challenger_89	Challenger_89	P2	P2_368	larval stage	UBERON	UBERON:0000069	Tasmania	GAZ	GAZ:00007396		ocean biome	ENVO	ENVO:01000048	-42.73333333	degree	UO	UO:0000185	148.35	degree	UO	UO:0000185	0	meter	UO	UO:0000008	Larval fish sampling	Ch256-30	1991-04-09	09:00:00	17.4	0	-42.73333333	148.35
Project Challenger_89	Challenger_89	P2	P2_369	larval stage	UBERON	UBERON:0000069	Tasmania	GAZ	GAZ:00007396		ocean biome	ENVO	ENVO:01000048	-42.81666667	degree	UO	UO:0000185	148.1833333	degree	UO	UO:0000185	0	meter	UO	UO:0000008	Larval fish sampling	Ch256-31	1991-04-09	10:40:00	15.8	0	-42.81666667	148.1833333
Project Challenger_89	Challenger_89	P2	P2_370	larval stage	UBERON	UBERON:0000069	Tasmania	GAZ	GAZ:00007396		ocean biome	ENVO	ENVO:01000048	-43.03333333	degree	UO	UO:0000185	148.0833333	degree	UO	UO:0000185	0	meter	UO	UO:0000008	Larval fish sampling	Ch256-35	1991-04-09	12:40:00	14.9	0	-43.03333333	148.0833333
Project Challenger_89	Challenger_89	P2	P2_371	larval stage	UBERON	UBERON:0000069	Tasmania	GAZ	GAZ:00007396		ocean biome	ENVO	ENVO:01000048	-43.03333333	degree	UO	UO:0000185	147.9833333	degree	UO	UO:0000185	0	meter	UO	UO:0000008	Larval fish sampling	Ch256-36	1991-04-09	13:40:00	14.7	0	-43.03333333	147.9833333
Project Challenger_89	Challenger_89	P2	P2_372	larval stage	UBERON	UBERON:0000069	Tasmania	GAZ	GAZ:00007396		ocean biome	ENVO	ENVO:01000048	-42.88333333	degree	UO	UO:0000185	148.05	degree	UO	UO:0000185	0	meter	UO	UO:0000008	Larval fish sampling	Ch256-42	1991-04-09	15:50:00	15.5	0	-42.88333333	148.05
Project Challenger_89	Challenger_89	P2	P2_373	larval stage	UBERON	UBERON:0000069	Tasmania	GAZ	GAZ:00007396		ocean biome	ENVO	ENVO:01000048	-43.03333333	degree	UO	UO:0000185	148.0333333	degree	UO	UO:0000185	0	meter	UO	UO:0000008	Larval fish sampling	Ch256-43	1991-04-09	14:15:00	14.8	0	-43.03333333	148.0333333
Project Challenger_89	Challenger_89	P2	P2_374	larval stage	UBERON	UBERON:0000069	Tasmania	GAZ	GAZ:00007396		ocean biome	ENVO	ENVO:01000048	-42.51666667	degree	UO	UO:0000185	148.1	degree	UO	UO:0000185	0	meter	UO	UO:0000008	Larval fish sampling	Ch258-25	1991-05-06	12:50:00	14.3	0	-42.51666667	148.1
Project Challenger_89	Challenger_89	P2	P2_375	larval stage	UBERON	UBERON:0000069	Tasmania	GAZ	GAZ:00007396		ocean biome	ENVO	ENVO:01000048	-42.55	degree	UO	UO:0000185	148.2666667	degree	UO	UO:0000185	0	meter	UO	UO:0000008	Larval fish sampling	Ch258-26	1991-05-06	13:50:00	14.4	0	-42.55	148.2666667
Project Challenger_89	Challenger_89	P2	P2_376	larval stage	UBERON	UBERON:0000069	Tasmania	GAZ	GAZ:00007396		ocean biome	ENVO	ENVO:01000048	-42.58333333	degree	UO	UO:0000185	148.45	degree	UO	UO:0000185	0	meter	UO	UO:0000008	Larval fish sampling	Ch258-27	1991-05-06	15:00:00	14	0	-42.58333333	148.45
Project Challenger_89	Challenger_89	P2	P2_377	larval stage	UBERON	UBERON:0000069	Tasmania	GAZ	GAZ:00007396		ocean biome	ENVO	ENVO:01000048	-42.8	degree	UO	UO:0000185	148.1833333	degree	UO	UO:0000185	0	meter	UO	UO:0000008	Larval fish sampling	Ch258-31	1991-05-07	12:25:00	14.1	0	-42.8	148.1833333
Project Challenger_89	Challenger_89	P2	P2_378	larval stage	UBERON	UBERON:0000069	Tasmania	GAZ	GAZ:00007396		ocean biome	ENVO	ENVO:01000048	-42.85	degree	UO	UO:0000185	148	degree	UO	UO:0000185	0	meter	UO	UO:0000008	Larval fish sampling	Ch258-32	1991-05-07	13:40:00	14.2	0	-42.85	148
Project Challenger_89	Challenger_89	P2	P2_379	larval stage	UBERON	UBERON:0000069	Tasmania	GAZ	GAZ:00007396		ocean biome	ENVO	ENVO:01000048	-43.03333333	degree	UO	UO:0000185	148.1	degree	UO	UO:0000185	0	meter	UO	UO:0000008	Larval fish sampling	Ch258-35	1991-05-07	16:00:00	13.4	0	-43.03333333	148.1
Project Challenger_89	Challenger_89	P2	P2_380	larval stage	UBERON	UBERON:0000069	Tasmania	GAZ	GAZ:00007396		ocean biome	ENVO	ENVO:01000048	-43.03333333	degree	UO	UO:0000185	147.9833333	degree	UO	UO:0000185	0	meter	UO	UO:0000008	Larval fish sampling	Ch258-36	1991-05-08	16:30:00	13.1	0	-43.03333333	147.9833333
Project Kamala_89	Kamala_89	P3	P3_1	larval stage	UBERON	UBERON:0000069	New South Wales	GAZ	GAZ:00002793	Long Reef	ocean biome	ENVO	ENVO:01000048	-33.733	degree	UO	UO:0000185	151.35	degree	UO	UO:0000185	0	meter	UO	UO:0000008	Larval fish sampling	T1_1AS1	1989-12-14	Day		0	-33.733	151.35
Project Kamala_89	Kamala_89	P3	P3_2	larval stage	UBERON	UBERON:0000069	New South Wales	GAZ	GAZ:00002793	Long Reef	ocean biome	ENVO	ENVO:01000048	-33.733	degree	UO	UO:0000185	151.35	degree	UO	UO:0000185	0	meter	UO	UO:0000008	Larval fish sampling	T1_1AS2	1989-12-14	Day		0	-33.733	151.35
Project Kamala_89	Kamala_89	P3	P3_3	larval stage	UBERON	UBERON:0000069	New South Wales	GAZ	GAZ:00002793	Long Reef	ocean biome	ENVO	ENVO:01000048	-33.733	degree	UO	UO:0000185	151.35	degree	UO	UO:0000185	0	meter	UO	UO:0000008	Larval fish sampling	T1_1AS3	1989-12-14	Day		0	-33.733	151.35
Project Kamala_89	Kamala_89	P3	P3_4	larval stage	UBERON	UBERON:0000069	New South Wales	GAZ	GAZ:00002793	North Head	ocean biome	ENVO	ENVO:01000048	-33.817	degree	UO	UO:0000185	151.333	degree	UO	UO:0000185	0	meter	UO	UO:0000008	Larval fish sampling	T1_2AS1	1989-12-18	Day		0	-33.817	151.333
Project Kamala_89	Kamala_89	P3	P3_5	larval stage	UBERON	UBERON:0000069	New South Wales	GAZ	GAZ:00002793	North Head	ocean biome	ENVO	ENVO:01000048	-33.817	degree	UO	UO:0000185	151.333	degree	UO	UO:0000185	0	meter	UO	UO:0000008	Larval fish sampling	T1_2AS2	1989-12-18	Day		0	-33.817	151.333
Project Kamala_89	Kamala_89	P3	P3_6	larval stage	UBERON	UBERON:0000069	New South Wales	GAZ	GAZ:00002793	North Head	ocean biome	ENVO	ENVO:01000048	-33.817	degree	UO	UO:0000185	151.333	degree	UO	UO:0000185	0	meter	UO	UO:0000008	Larval fish sampling	T1_2AS3	1989-12-18	Day		0	-33.817	151.333
Project Kamala_89	Kamala_89	P3	P3_7	larval stage	UBERON	UBERON:0000069	New South Wales	GAZ	GAZ:00002793	Bondi	ocean biome	ENVO	ENVO:01000048	-33.883	degree	UO	UO:0000185	151.317	degree	UO	UO:0000185	0	meter	UO	UO:0000008	Larval fish sampling	T1_3AS1	1989-12-18	Day		0	-33.883	151.317
Project Kamala_89	Kamala_89	P3	P3_8	larval stage	UBERON	UBERON:0000069	New South Wales	GAZ	GAZ:00002793	Bondi	ocean biome	ENVO	ENVO:01000048	-33.883	degree	UO	UO:0000185	151.317	degree	UO	UO:0000185	0	meter	UO	UO:0000008	Larval fish sampling	T1_3AS2	1989-12-18	Day		0	-33.883	151.317
Project Kamala_89	Kamala_89	P3	P3_9	larval stage	UBERON	UBERON:0000069	New South Wales	GAZ	GAZ:00002793	Bondi	ocean biome	ENVO	ENVO:01000048	-33.883	degree	UO	UO:0000185	151.317	degree	UO	UO:0000185	0	meter	UO	UO:0000008	Larval fish sampling	T1_3AS3	1989-12-18	Day		0	-33.883	151.317
Project Kamala_89	Kamala_89	P3	P3_10	larval stage	UBERON	UBERON:0000069	New South Wales	GAZ	GAZ:00002793	Malabar	ocean biome	ENVO	ENVO:01000048	-33.967	degree	UO	UO:0000185	151.3	degree	UO	UO:0000185	0	meter	UO	UO:0000008	Larval fish sampling	T1_4AS1	1989-12-13	Day		0	-33.967	151.3
Project Kamala_89	Kamala_89	P3	P3_11	larval stage	UBERON	UBERON:0000069	New South Wales	GAZ	GAZ:00002793	Malabar	ocean biome	ENVO	ENVO:01000048	-33.967	degree	UO	UO:0000185	151.3	degree	UO	UO:0000185	0	meter	UO	UO:0000008	Larval fish sampling	T1_4AS2	1989-12-13	Day		0	-33.967	151.3
Project Kamala_89	Kamala_89	P3	P3_12	larval stage	UBERON	UBERON:0000069	New South Wales	GAZ	GAZ:00002793	Malabar	ocean biome	ENVO	ENVO:01000048	-33.967	degree	UO	UO:0000185	151.3	degree	UO	UO:0000185	0	meter	UO	UO:0000008	Larval fish sampling	T1_4AS3	1989-12-13	Day		0	-33.967	151.3
Project Kamala_89	Kamala_89	P3	P3_13	larval stage	UBERON	UBERON:0000069	New South Wales	GAZ	GAZ:00002793	Port Hacking	ocean biome	ENVO	ENVO:01000048	-34.1	degree	UO	UO:0000185	151.233	degree	UO	UO:0000185	0	meter	UO	UO:0000008	Larval fish sampling	T1_5AS1	1989-12-13	Day		0	-34.1	151.233
Project Kamala_89	Kamala_89	P3	P3_14	larval stage	UBERON	UBERON:0000069	New South Wales	GAZ	GAZ:00002793	Port Hacking	ocean biome	ENVO	ENVO:01000048	-34.1	degree	UO	UO:0000185	151.233	degree	UO	UO:0000185	0	meter	UO	UO:0000008	Larval fish sampling	T1_5AS2	1989-12-13	Day		0	-34.1	151.233
Project Kamala_89	Kamala_89	P3	P3_15	larval stage	UBERON	UBERON:0000069	New South Wales	GAZ	GAZ:00002793	Port Hacking	ocean biome	ENVO	ENVO:01000048	-34.1	degree	UO	UO:0000185	151.233	degree	UO	UO:0000185	0	meter	UO	UO:0000008	Larval fish sampling	T1_5AS3	1989-12-13	Day		0	-34.1	151.233
Project Kamala_89	Kamala_89	P3	P3_16	larval stage	UBERON	UBERON:0000069	New South Wales	GAZ	GAZ:00002793	Marley Beach	ocean biome	ENVO	ENVO:01000048	-34.133	degree	UO	UO:0000185	151.15	degree	UO	UO:0000185	0	meter	UO	UO:0000008	Larval fish sampling	T1_6AS1	1989-12-12	Day		0	-34.133	151.15
Project Kamala_89	Kamala_89	P3	P3_17	larval stage	UBERON	UBERON:0000069	New South Wales	GAZ	GAZ:00002793	Marley Beach	ocean biome	ENVO	ENVO:01000048	-34.133	degree	UO	UO:0000185	151.15	degree	UO	UO:0000185	0	meter	UO	UO:0000008	Larval fish sampling	T1_6AS2	1989-12-12	Day		0	-34.133	151.15
Project Kamala_89	Kamala_89	P3	P3_18	larval stage	UBERON	UBERON:0000069	New South Wales	GAZ	GAZ:00002793	Marley Beach	ocean biome	ENVO	ENVO:01000048	-34.133	degree	UO	UO:0000185	151.15	degree	UO	UO:0000185	0	meter	UO	UO:0000008	Larval fish sampling	T1_6AS3	1989-12-12	Day		0	-34.133	151.15
Project Kamala_89	Kamala_89	P3	P3_19	larval stage	UBERON	UBERON:0000069	New South Wales	GAZ	GAZ:00002793	Long Reef	ocean biome	ENVO	ENVO:01000048	-33.733	degree	UO	UO:0000185	151.35	degree	UO	UO:0000185	0	meter	UO	UO:0000008	Larval fish sampling	T2_1AS1	1990-04-26	Day		0	-33.733	151.35
Project Kamala_89	Kamala_89	P3	P3_20	larval stage	UBERON	UBERON:0000069	New South Wales	GAZ	GAZ:00002793	Long Reef	ocean biome	ENVO	ENVO:01000048	-33.733	degree	UO	UO:0000185	151.35	degree	UO	UO:0000185	0	meter	UO	UO:0000008	Larval fish sampling	T2_1AS2	1990-04-26	Day		0	-33.733	151.35
Project Kamala_89	Kamala_89	P3	P3_21	larval stage	UBERON	UBERON:0000069	New South Wales	GAZ	GAZ:00002793	Long Reef	ocean biome	ENVO	ENVO:01000048	-33.733	degree	UO	UO:0000185	151.35	degree	UO	UO:0000185	0	meter	UO	UO:0000008	Larval fish sampling	T2_1AS3	1990-04-26	Day		0	-33.733	151.35
Project Kamala_89	Kamala_89	P3	P3_22	larval stage	UBERON	UBERON:0000069	New South Wales	GAZ	GAZ:00002793	North Head	ocean biome	ENVO	ENVO:01000048	-33.817	degree	UO	UO:0000185	151.333	degree	UO	UO:0000185	0	meter	UO	UO:0000008	Larval fish sampling	T2_2AS1	1990-04-17	Day		0	-33.817	151.333
Project Kamala_89	Kamala_89	P3	P3_23	larval stage	UBERON	UBERON:0000069	New South Wales	GAZ	GAZ:00002793	North Head	ocean biome	ENVO	ENVO:01000048	-33.817	degree	UO	UO:0000185	151.333	degree	UO	UO:0000185	0	meter	UO	UO:0000008	Larval fish sampling	T2_2AS2	1990-04-17	Day		0	-33.817	151.333
Project Kamala_89	Kamala_89	P3	P3_24	larval stage	UBERON	UBERON:0000069	New South Wales	GAZ	GAZ:00002793	North Head	ocean biome	ENVO	ENVO:01000048	-33.817	degree	UO	UO:0000185	151.333	degree	UO	UO:0000185	0	meter	UO	UO:0000008	Larval fish sampling	T2_2AS3	1990-04-17	Day		0	-33.817	151.333
Project Kamala_89	Kamala_89	P3	P3_25	larval stage	UBERON	UBERON:0000069	New South Wales	GAZ	GAZ:00002793	Bondi	ocean biome	ENVO	ENVO:01000048	-33.883	degree	UO	UO:0000185	151.317	degree	UO	UO:0000185	0	meter	UO	UO:0000008	Larval fish sampling	T2_3AS1	1990-05-09	Day		0	-33.883	151.317
Project Kamala_89	Kamala_89	P3	P3_26	larval stage	UBERON	UBERON:0000069	New South Wales	GAZ	GAZ:00002793	Bondi	ocean biome	ENVO	ENVO:01000048	-33.883	degree	UO	UO:0000185	151.317	degree	UO	UO:0000185	0	meter	UO	UO:0000008	Larval fish sampling	T2_3AS2	1990-05-09	Day		0	-33.883	151.317
Project Kamala_89	Kamala_89	P3	P3_27	larval stage	UBERON	UBERON:0000069	New South Wales	GAZ	GAZ:00002793	Bondi	ocean biome	ENVO	ENVO:01000048	-33.883	degree	UO	UO:0000185	151.317	degree	UO	UO:0000185	0	meter	UO	UO:0000008	Larval fish sampling	T2_3AS3	1990-05-09	Day		0	-33.883	151.317
Project Kamala_89	Kamala_89	P3	P3_28	larval stage	UBERON	UBERON:0000069	New South Wales	GAZ	GAZ:00002793	Malabar	ocean biome	ENVO	ENVO:01000048	-33.967	degree	UO	UO:0000185	151.3	degree	UO	UO:0000185	0	meter	UO	UO:0000008	Larval fish sampling	T2_4AS1	1990-05-01	Day		0	-33.967	151.3
Project Kamala_89	Kamala_89	P3	P3_29	larval stage	UBERON	UBERON:0000069	New South Wales	GAZ	GAZ:00002793	Malabar	ocean biome	ENVO	ENVO:01000048	-33.967	degree	UO	UO:0000185	151.3	degree	UO	UO:0000185	0	meter	UO	UO:0000008	Larval fish sampling	T2_4AS2	1990-05-01	Day		0	-33.967	151.3
Project Kamala_89	Kamala_89	P3	P3_30	larval stage	UBERON	UBERON:0000069	New South Wales	GAZ	GAZ:00002793	Malabar	ocean biome	ENVO	ENVO:01000048	-33.967	degree	UO	UO:0000185	151.3	degree	UO	UO:0000185	0	meter	UO	UO:0000008	Larval fish sampling	T2_4AS3	1990-05-01	Day		0	-33.967	151.3
Project Kamala_89	Kamala_89	P3	P3_31	larval stage	UBERON	UBERON:0000069	New South Wales	GAZ	GAZ:00002793	Port Hacking	ocean biome	ENVO	ENVO:01000048	-34.1	degree	UO	UO:0000185	151.233	degree	UO	UO:0000185	0	meter	UO	UO:0000008	Larval fish sampling	T2_5AS1	1990-05-04	Day		0	-34.1	151.233
Project Kamala_89	Kamala_89	P3	P3_32	larval stage	UBERON	UBERON:0000069	New South Wales	GAZ	GAZ:00002793	Port Hacking	ocean biome	ENVO	ENVO:01000048	-34.1	degree	UO	UO:0000185	151.233	degree	UO	UO:0000185	0	meter	UO	UO:0000008	Larval fish sampling	T2_5AS2	1990-05-04	Day		0	-34.1	151.233
Project Kamala_89	Kamala_89	P3	P3_33	larval stage	UBERON	UBERON:0000069	New South Wales	GAZ	GAZ:00002793	Port Hacking	ocean biome	ENVO	ENVO:01000048	-34.1	degree	UO	UO:0000185	151.233	degree	UO	UO:0000185	0	meter	UO	UO:0000008	Larval fish sampling	T2_5AS3	1990-05-04	Day		0	-34.1	151.233
Project Kamala_89	Kamala_89	P3	P3_34	larval stage	UBERON	UBERON:0000069	New South Wales	GAZ	GAZ:00002793	Marley Beach	ocean biome	ENVO	ENVO:01000048	-34.133	degree	UO	UO:0000185	151.15	degree	UO	UO:0000185	0	meter	UO	UO:0000008	Larval fish sampling	T2_6AS1	1990-05-03	Day		0	-34.133	151.15
Project Kamala_89	Kamala_89	P3	P3_35	larval stage	UBERON	UBERON:0000069	New South Wales	GAZ	GAZ:00002793	Marley Beach	ocean biome	ENVO	ENVO:01000048	-34.133	degree	UO	UO:0000185	151.15	degree	UO	UO:0000185	0	meter	UO	UO:0000008	Larval fish sampling	T2_6AS2	1990-05-03	Day		0	-34.133	151.15
Project Kamala_89	Kamala_89	P3	P3_36	larval stage	UBERON	UBERON:0000069	New South Wales	GAZ	GAZ:00002793	Marley Beach	ocean biome	ENVO	ENVO:01000048	-34.133	degree	UO	UO:0000185	151.15	degree	UO	UO:0000185	0	meter	UO	UO:0000008	Larval fish sampling	T2_6AS3	1990-05-03	Day		0	-34.133	151.15
Project Kamala_89	Kamala_89	P3	P3_37	larval stage	UBERON	UBERON:0000069	New South Wales	GAZ	GAZ:00002793	Long Reef	ocean biome	ENVO	ENVO:01000048	-33.733	degree	UO	UO:0000185	151.35	degree	UO	UO:0000185	0	meter	UO	UO:0000008	Larval fish sampling	T3_1AS1	1990-09-07	Day		0	-33.733	151.35
Project Kamala_89	Kamala_89	P3	P3_38	larval stage	UBERON	UBERON:0000069	New South Wales	GAZ	GAZ:00002793	Long Reef	ocean biome	ENVO	ENVO:01000048	-33.733	degree	UO	UO:0000185	151.35	degree	UO	UO:0000185	0	meter	UO	UO:0000008	Larval fish sampling	T3_1AS2	1990-09-07	Day		0	-33.733	151.35
Project Kamala_89	Kamala_89	P3	P3_39	larval stage	UBERON	UBERON:0000069	New South Wales	GAZ	GAZ:00002793	Long Reef	ocean biome	ENVO	ENVO:01000048	-33.733	degree	UO	UO:0000185	151.35	degree	UO	UO:0000185	0	meter	UO	UO:0000008	Larval fish sampling	T3_1AS3	1990-09-07	Day		0	-33.733	151.35
Project Kamala_89	Kamala_89	P3	P3_40	larval stage	UBERON	UBERON:0000069	New South Wales	GAZ	GAZ:00002793	North Head	ocean biome	ENVO	ENVO:01000048	-33.817	degree	UO	UO:0000185	151.333	degree	UO	UO:0000185	0	meter	UO	UO:0000008	Larval fish sampling	T3_2AS1	1990-08-13	Day		0	-33.817	151.333
Project Kamala_89	Kamala_89	P3	P3_41	larval stage	UBERON	UBERON:0000069	New South Wales	GAZ	GAZ:00002793	North Head	ocean biome	ENVO	ENVO:01000048	-33.817	degree	UO	UO:0000185	151.333	degree	UO	UO:0000185	0	meter	UO	UO:0000008	Larval fish sampling	T3_2AS2	1990-08-13	Day		0	-33.817	151.333
Project Kamala_89	Kamala_89	P3	P3_42	larval stage	UBERON	UBERON:0000069	New South Wales	GAZ	GAZ:00002793	North Head	ocean biome	ENVO	ENVO:01000048	-33.817	degree	UO	UO:0000185	151.333	degree	UO	UO:0000185	0	meter	UO	UO:0000008	Larval fish sampling	T3_2AS3	1990-08-13	Day		0	-33.817	151.333
Project Kamala_89	Kamala_89	P3	P3_43	larval stage	UBERON	UBERON:0000069	New South Wales	GAZ	GAZ:00002793	Bondi	ocean biome	ENVO	ENVO:01000048	-33.883	degree	UO	UO:0000185	151.317	degree	UO	UO:0000185	0	meter	UO	UO:0000008	Larval fish sampling	T3_3AS1	1990-09-11	Day		0	-33.883	151.317
Project Kamala_89	Kamala_89	P3	P3_44	larval stage	UBERON	UBERON:0000069	New South Wales	GAZ	GAZ:00002793	Bondi	ocean biome	ENVO	ENVO:01000048	-33.883	degree	UO	UO:0000185	151.317	degree	UO	UO:0000185	0	meter	UO	UO:0000008	Larval fish sampling	T3_3AS2	1990-09-11	Day		0	-33.883	151.317
Project Kamala_89	Kamala_89	P3	P3_45	larval stage	UBERON	UBERON:0000069	New South Wales	GAZ	GAZ:00002793	Bondi	ocean biome	ENVO	ENVO:01000048	-33.883	degree	UO	UO:0000185	151.317	degree	UO	UO:0000185	0	meter	UO	UO:0000008	Larval fish sampling	T3_3AS3	1990-09-11	Day		0	-33.883	151.317
Project Kamala_89	Kamala_89	P3	P3_46	larval stage	UBERON	UBERON:0000069	New South Wales	GAZ	GAZ:00002793	Malabar	ocean biome	ENVO	ENVO:01000048	-33.967	degree	UO	UO:0000185	151.3	degree	UO	UO:0000185	0	meter	UO	UO:0000008	Larval fish sampling	T3_4AS1	1990-09-05	Day		0	-33.967	151.3
Project Kamala_89	Kamala_89	P3	P3_47	larval stage	UBERON	UBERON:0000069	New South Wales	GAZ	GAZ:00002793	Malabar	ocean biome	ENVO	ENVO:01000048	-33.967	degree	UO	UO:0000185	151.3	degree	UO	UO:0000185	0	meter	UO	UO:0000008	Larval fish sampling	T3_4AS2	1990-09-05	Day		0	-33.967	151.3
Project Kamala_89	Kamala_89	P3	P3_48	larval stage	UBERON	UBERON:0000069	New South Wales	GAZ	GAZ:00002793	Malabar	ocean biome	ENVO	ENVO:01000048	-33.967	degree	UO	UO:0000185	151.3	degree	UO	UO:0000185	0	meter	UO	UO:0000008	Larval fish sampling	T3_4AS3	1990-09-05	Day		0	-33.967	151.3
Project Kamala_89	Kamala_89	P3	P3_49	larval stage	UBERON	UBERON:0000069	New South Wales	GAZ	GAZ:00002793	Port Hacking	ocean biome	ENVO	ENVO:01000048	-34.1	degree	UO	UO:0000185	151.233	degree	UO	UO:0000185	0	meter	UO	UO:0000008	Larval fish sampling	T3_5AS1	1990-09-11	Day		0	-34.1	151.233
Project Kamala_89	Kamala_89	P3	P3_50	larval stage	UBERON	UBERON:0000069	New South Wales	GAZ	GAZ:00002793	Port Hacking	ocean biome	ENVO	ENVO:01000048	-34.1	degree	UO	UO:0000185	151.233	degree	UO	UO:0000185	0	meter	UO	UO:0000008	Larval fish sampling	T3_5AS2	1990-09-11	Day		0	-34.1	151.233
Project Kamala_89	Kamala_89	P3	P3_51	larval stage	UBERON	UBERON:0000069	New South Wales	GAZ	GAZ:00002793	Port Hacking	ocean biome	ENVO	ENVO:01000048	-34.1	degree	UO	UO:0000185	151.233	degree	UO	UO:0000185	0	meter	UO	UO:0000008	Larval fish sampling	T3_5AS3	1990-09-11	Day		0	-34.1	151.233
Project Kamala_89	Kamala_89	P3	P3_52	larval stage	UBERON	UBERON:0000069	New South Wales	GAZ	GAZ:00002793	Marley Beach	ocean biome	ENVO	ENVO:01000048	-34.133	degree	UO	UO:0000185	151.15	degree	UO	UO:0000185	0	meter	UO	UO:0000008	Larval fish sampling	T3_6AS1	1990-09-06	Day		0	-34.133	151.15
Project Kamala_89	Kamala_89	P3	P3_53	larval stage	UBERON	UBERON:0000069	New South Wales	GAZ	GAZ:00002793	Marley Beach	ocean biome	ENVO	ENVO:01000048	-34.133	degree	UO	UO:0000185	151.15	degree	UO	UO:0000185	0	meter	UO	UO:0000008	Larval fish sampling	T3_6AS2	1990-09-06	Day		0	-34.133	151.15
Project Kamala_89	Kamala_89	P3	P3_54	larval stage	UBERON	UBERON:0000069	New South Wales	GAZ	GAZ:00002793	Marley Beach	ocean biome	ENVO	ENVO:01000048	-34.133	degree	UO	UO:0000185	151.15	degree	UO	UO:0000185	0	meter	UO	UO:0000008	Larval fish sampling	T3_6AS3	1990-09-06	Day		0	-34.133	151.15
Project Kamala_89	Kamala_89	P3	P3_55	larval stage	UBERON	UBERON:0000069	New South Wales	GAZ	GAZ:00002793	Long Reef	ocean biome	ENVO	ENVO:01000048	-33.733	degree	UO	UO:0000185	151.35	degree	UO	UO:0000185	0	meter	UO	UO:0000008	Larval fish sampling	T4_1AS1	1990-11-08	Day		0	-33.733	151.35
Project Kamala_89	Kamala_89	P3	P3_56	larval stage	UBERON	UBERON:0000069	New South Wales	GAZ	GAZ:00002793	Long Reef	ocean biome	ENVO	ENVO:01000048	-33.733	degree	UO	UO:0000185	151.35	degree	UO	UO:0000185	0	meter	UO	UO:0000008	Larval fish sampling	T4_1AS2	1990-11-08	Day		0	-33.733	151.35
Project Kamala_89	Kamala_89	P3	P3_57	larval stage	UBERON	UBERON:0000069	New South Wales	GAZ	GAZ:00002793	Long Reef	ocean biome	ENVO	ENVO:01000048	-33.733	degree	UO	UO:0000185	151.35	degree	UO	UO:0000185	0	meter	UO	UO:0000008	Larval fish sampling	T4_1AS3	1990-11-08	Day		0	-33.733	151.35
Project Kamala_89	Kamala_89	P3	P3_58	larval stage	UBERON	UBERON:0000069	New South Wales	GAZ	GAZ:00002793	North Head	ocean biome	ENVO	ENVO:01000048	-33.817	degree	UO	UO:0000185	151.333	degree	UO	UO:0000185	0	meter	UO	UO:0000008	Larval fish sampling	T4_2AS1	1990-11-07	Day		0	-33.817	151.333
Project Kamala_89	Kamala_89	P3	P3_59	larval stage	UBERON	UBERON:0000069	New South Wales	GAZ	GAZ:00002793	North Head	ocean biome	ENVO	ENVO:01000048	-33.817	degree	UO	UO:0000185	151.333	degree	UO	UO:0000185	0	meter	UO	UO:0000008	Larval fish sampling	T4_2AS2	1990-11-07	Day		0	-33.817	151.333
Project Kamala_89	Kamala_89	P3	P3_60	larval stage	UBERON	UBERON:0000069	New South Wales	GAZ	GAZ:00002793	North Head	ocean biome	ENVO	ENVO:01000048	-33.817	degree	UO	UO:0000185	151.333	degree	UO	UO:0000185	0	meter	UO	UO:0000008	Larval fish sampling	T4_2AS3	1990-11-07	Day		0	-33.817	151.333
Project Kamala_89	Kamala_89	P3	P3_61	larval stage	UBERON	UBERON:0000069	New South Wales	GAZ	GAZ:00002793	Bondi	ocean biome	ENVO	ENVO:01000048	-33.883	degree	UO	UO:0000185	151.317	degree	UO	UO:0000185	0	meter	UO	UO:0000008	Larval fish sampling	T4_3AS1	1990-11-07	Day		0	-33.883	151.317
Project Kamala_89	Kamala_89	P3	P3_62	larval stage	UBERON	UBERON:0000069	New South Wales	GAZ	GAZ:00002793	Bondi	ocean biome	ENVO	ENVO:01000048	-33.883	degree	UO	UO:0000185	151.317	degree	UO	UO:0000185	0	meter	UO	UO:0000008	Larval fish sampling	T4_3AS2	1990-11-07	Day		0	-33.883	151.317
Project Kamala_89	Kamala_89	P3	P3_63	larval stage	UBERON	UBERON:0000069	New South Wales	GAZ	GAZ:00002793	Bondi	ocean biome	ENVO	ENVO:01000048	-33.883	degree	UO	UO:0000185	151.317	degree	UO	UO:0000185	0	meter	UO	UO:0000008	Larval fish sampling	T4_3AS3	1990-11-07	Day		0	-33.883	151.317
Project Kamala_89	Kamala_89	P3	P3_64	larval stage	UBERON	UBERON:0000069	New South Wales	GAZ	GAZ:00002793	Malabar	ocean biome	ENVO	ENVO:01000048	-33.967	degree	UO	UO:0000185	151.3	degree	UO	UO:0000185	0	meter	UO	UO:0000008	Larval fish sampling	T4_4AS1	1990-11-06	Day		0	-33.967	151.3
Project Kamala_89	Kamala_89	P3	P3_65	larval stage	UBERON	UBERON:0000069	New South Wales	GAZ	GAZ:00002793	Malabar	ocean biome	ENVO	ENVO:01000048	-33.967	degree	UO	UO:0000185	151.3	degree	UO	UO:0000185	0	meter	UO	UO:0000008	Larval fish sampling	T4_4AS2	1990-11-06	Day		0	-33.967	151.3
Project Kamala_89	Kamala_89	P3	P3_66	larval stage	UBERON	UBERON:0000069	New South Wales	GAZ	GAZ:00002793	Malabar	ocean biome	ENVO	ENVO:01000048	-33.967	degree	UO	UO:0000185	151.3	degree	UO	UO:0000185	0	meter	UO	UO:0000008	Larval fish sampling	T4_4AS3	1990-11-06	Day		0	-33.967	151.3
Project Kamala_89	Kamala_89	P3	P3_67	larval stage	UBERON	UBERON:0000069	New South Wales	GAZ	GAZ:00002793	Port Hacking	ocean biome	ENVO	ENVO:01000048	-34.1	degree	UO	UO:0000185	151.233	degree	UO	UO:0000185	0	meter	UO	UO:0000008	Larval fish sampling	T4_5AS1	1990-11-05	Day		0	-34.1	151.233
Project Kamala_89	Kamala_89	P3	P3_68	larval stage	UBERON	UBERON:0000069	New South Wales	GAZ	GAZ:00002793	Port Hacking	ocean biome	ENVO	ENVO:01000048	-34.1	degree	UO	UO:0000185	151.233	degree	UO	UO:0000185	0	meter	UO	UO:0000008	Larval fish sampling	T4_5AS2	1990-11-05	Day		0	-34.1	151.233
Project Kamala_89	Kamala_89	P3	P3_69	larval stage	UBERON	UBERON:0000069	New South Wales	GAZ	GAZ:00002793	Port Hacking	ocean biome	ENVO	ENVO:01000048	-34.1	degree	UO	UO:0000185	151.233	degree	UO	UO:0000185	0	meter	UO	UO:0000008	Larval fish sampling	T4_5AS3	1990-11-05	Day		0	-34.1	151.233
Project Kamala_89	Kamala_89	P3	P3_70	larval stage	UBERON	UBERON:0000069	New South Wales	GAZ	GAZ:00002793	Marley Beach	ocean biome	ENVO	ENVO:01000048	-34.133	degree	UO	UO:0000185	151.15	degree	UO	UO:0000185	0	meter	UO	UO:0000008	Larval fish sampling	T4_6AS1	1990-11-05	Day		0	-34.133	151.15
Project Kamala_89	Kamala_89	P3	P3_71	larval stage	UBERON	UBERON:0000069	New South Wales	GAZ	GAZ:00002793	Marley Beach	ocean biome	ENVO	ENVO:01000048	-34.133	degree	UO	UO:0000185	151.15	degree	UO	UO:0000185	0	meter	UO	UO:0000008	Larval fish sampling	T4_6AS2	1990-11-05	Day		0	-34.133	151.15
Project Kamala_89	Kamala_89	P3	P3_72	larval stage	UBERON	UBERON:0000069	New South Wales	GAZ	GAZ:00002793	Marley Beach	ocean biome	ENVO	ENVO:01000048	-34.133	degree	UO	UO:0000185	151.15	degree	UO	UO:0000185	0	meter	UO	UO:0000008	Larval fish sampling	T4_6AS3	1990-11-05	Day		0	-34.133	151.15
Project Kamala_89	Kamala_89	P3	P3_73	larval stage	UBERON	UBERON:0000069	New South Wales	GAZ	GAZ:00002793	Long Reef	ocean biome	ENVO	ENVO:01000048	-33.733	degree	UO	UO:0000185	151.35	degree	UO	UO:0000185	0	meter	UO	UO:0000008	Larval fish sampling	T5_1AS1	1990-11-30	Day		0	-33.733	151.35
Project Kamala_89	Kamala_89	P3	P3_74	larval stage	UBERON	UBERON:0000069	New South Wales	GAZ	GAZ:00002793	Long Reef	ocean biome	ENVO	ENVO:01000048	-33.733	degree	UO	UO:0000185	151.35	degree	UO	UO:0000185	0	meter	UO	UO:0000008	Larval fish sampling	T5_1AS2	1990-11-30	Day		0	-33.733	151.35
Project Kamala_89	Kamala_89	P3	P3_75	larval stage	UBERON	UBERON:0000069	New South Wales	GAZ	GAZ:00002793	Long Reef	ocean biome	ENVO	ENVO:01000048	-33.733	degree	UO	UO:0000185	151.35	degree	UO	UO:0000185	0	meter	UO	UO:0000008	Larval fish sampling	T5_1AS3	1990-11-30	Day		0	-33.733	151.35
Project Kamala_89	Kamala_89	P3	P3_76	larval stage	UBERON	UBERON:0000069	New South Wales	GAZ	GAZ:00002793	North Head	ocean biome	ENVO	ENVO:01000048	-33.817	degree	UO	UO:0000185	151.333	degree	UO	UO:0000185	0	meter	UO	UO:0000008	Larval fish sampling	T5_2AS1	1990-11-27	Day		0	-33.817	151.333
Project Kamala_89	Kamala_89	P3	P3_77	larval stage	UBERON	UBERON:0000069	New South Wales	GAZ	GAZ:00002793	North Head	ocean biome	ENVO	ENVO:01000048	-33.817	degree	UO	UO:0000185	151.333	degree	UO	UO:0000185	0	meter	UO	UO:0000008	Larval fish sampling	T5_2AS2	1990-11-27	Day		0	-33.817	151.333
Project Kamala_89	Kamala_89	P3	P3_78	larval stage	UBERON	UBERON:0000069	New South Wales	GAZ	GAZ:00002793	North Head	ocean biome	ENVO	ENVO:01000048	-33.817	degree	UO	UO:0000185	151.333	degree	UO	UO:0000185	0	meter	UO	UO:0000008	Larval fish sampling	T5_2AS3	1990-11-27	Day		0	-33.817	151.333
Project Kamala_89	Kamala_89	P3	P3_79	larval stage	UBERON	UBERON:0000069	New South Wales	GAZ	GAZ:00002793	Bondi	ocean biome	ENVO	ENVO:01000048	-33.883	degree	UO	UO:0000185	151.317	degree	UO	UO:0000185	0	meter	UO	UO:0000008	Larval fish sampling	T5_3AS1	1990-11-27	Day		0	-33.883	151.317
Project Kamala_89	Kamala_89	P3	P3_80	larval stage	UBERON	UBERON:0000069	New South Wales	GAZ	GAZ:00002793	Bondi	ocean biome	ENVO	ENVO:01000048	-33.883	degree	UO	UO:0000185	151.317	degree	UO	UO:0000185	0	meter	UO	UO:0000008	Larval fish sampling	T5_3AS2	1990-11-27	Day		0	-33.883	151.317
Project Kamala_89	Kamala_89	P3	P3_81	larval stage	UBERON	UBERON:0000069	New South Wales	GAZ	GAZ:00002793	Bondi	ocean biome	ENVO	ENVO:01000048	-33.883	degree	UO	UO:0000185	151.317	degree	UO	UO:0000185	0	meter	UO	UO:0000008	Larval fish sampling	T5_3AS3	1990-11-27	Day		0	-33.883	151.317
Project Kamala_89	Kamala_89	P3	P3_82	larval stage	UBERON	UBERON:0000069	New South Wales	GAZ	GAZ:00002793	Malabar	ocean biome	ENVO	ENVO:01000048	-33.967	degree	UO	UO:0000185	151.3	degree	UO	UO:0000185	0	meter	UO	UO:0000008	Larval fish sampling	T5_4AS1	1990-11-27	Day		0	-33.967	151.3
Project Kamala_89	Kamala_89	P3	P3_83	larval stage	UBERON	UBERON:0000069	New South Wales	GAZ	GAZ:00002793	Malabar	ocean biome	ENVO	ENVO:01000048	-33.967	degree	UO	UO:0000185	151.3	degree	UO	UO:0000185	0	meter	UO	UO:0000008	Larval fish sampling	T5_4AS2	1990-11-27	Day		0	-33.967	151.3
Project Kamala_89	Kamala_89	P3	P3_84	larval stage	UBERON	UBERON:0000069	New South Wales	GAZ	GAZ:00002793	Malabar	ocean biome	ENVO	ENVO:01000048	-33.967	degree	UO	UO:0000185	151.3	degree	UO	UO:0000185	0	meter	UO	UO:0000008	Larval fish sampling	T5_4AS3	1990-11-27	Day		0	-33.967	151.3
Project Kamala_89	Kamala_89	P3	P3_85	larval stage	UBERON	UBERON:0000069	New South Wales	GAZ	GAZ:00002793	Port Hacking	ocean biome	ENVO	ENVO:01000048	-34.1	degree	UO	UO:0000185	151.233	degree	UO	UO:0000185	0	meter	UO	UO:0000008	Larval fish sampling	T5_5AS1	1990-11-26	Day		0	-34.1	151.233
Project Kamala_89	Kamala_89	P3	P3_86	larval stage	UBERON	UBERON:0000069	New South Wales	GAZ	GAZ:00002793	Port Hacking	ocean biome	ENVO	ENVO:01000048	-34.1	degree	UO	UO:0000185	151.233	degree	UO	UO:0000185	0	meter	UO	UO:0000008	Larval fish sampling	T5_5AS2	1990-11-26	Day		0	-34.1	151.233
Project Kamala_89	Kamala_89	P3	P3_87	larval stage	UBERON	UBERON:0000069	New South Wales	GAZ	GAZ:00002793	Port Hacking	ocean biome	ENVO	ENVO:01000048	-34.1	degree	UO	UO:0000185	151.233	degree	UO	UO:0000185	0	meter	UO	UO:0000008	Larval fish sampling	T5_5AS3	1990-11-26	Day		0	-34.1	151.233
Project Kamala_89	Kamala_89	P3	P3_88	larval stage	UBERON	UBERON:0000069	New South Wales	GAZ	GAZ:00002793	Marley Beach	ocean biome	ENVO	ENVO:01000048	-34.133	degree	UO	UO:0000185	151.15	degree	UO	UO:0000185	0	meter	UO	UO:0000008	Larval fish sampling	T5_6AS1	1990-11-26	Day		0	-34.133	151.15
Project Kamala_89	Kamala_89	P3	P3_89	larval stage	UBERON	UBERON:0000069	New South Wales	GAZ	GAZ:00002793	Marley Beach	ocean biome	ENVO	ENVO:01000048	-34.133	degree	UO	UO:0000185	151.15	degree	UO	UO:0000185	0	meter	UO	UO:0000008	Larval fish sampling	T5_6AS2	1990-11-26	Day		0	-34.133	151.15
Project Kamala_89	Kamala_89	P3	P3_90	larval stage	UBERON	UBERON:0000069	New South Wales	GAZ	GAZ:00002793	Marley Beach	ocean biome	ENVO	ENVO:01000048	-34.133	degree	UO	UO:0000185	151.15	degree	UO	UO:0000185	0	meter	UO	UO:0000008	Larval fish sampling	T5_6AS3	1990-11-26	Day		0	-34.133	151.15
Project Kamala_89	Kamala_89	P3	P3_91	larval stage	UBERON	UBERON:0000069	New South Wales	GAZ	GAZ:00002793	Long Reef	ocean biome	ENVO	ENVO:01000048	-33.733	degree	UO	UO:0000185	151.35	degree	UO	UO:0000185	0	meter	UO	UO:0000008	Larval fish sampling	T6_1AS1	1991-05-23	Day		0	-33.733	151.35
Project Kamala_89	Kamala_89	P3	P3_92	larval stage	UBERON	UBERON:0000069	New South Wales	GAZ	GAZ:00002793	Long Reef	ocean biome	ENVO	ENVO:01000048	-33.733	degree	UO	UO:0000185	151.35	degree	UO	UO:0000185	0	meter	UO	UO:0000008	Larval fish sampling	T6_1AS2	1991-05-23	Day		0	-33.733	151.35
Project Kamala_89	Kamala_89	P3	P3_93	larval stage	UBERON	UBERON:0000069	New South Wales	GAZ	GAZ:00002793	Long Reef	ocean biome	ENVO	ENVO:01000048	-33.733	degree	UO	UO:0000185	151.35	degree	UO	UO:0000185	0	meter	UO	UO:0000008	Larval fish sampling	T6_1AS3	1991-05-23	Day		0	-33.733	151.35
Project Kamala_89	Kamala_89	P3	P3_94	larval stage	UBERON	UBERON:0000069	New South Wales	GAZ	GAZ:00002793	North Head	ocean biome	ENVO	ENVO:01000048	-33.817	degree	UO	UO:0000185	151.333	degree	UO	UO:0000185	0	meter	UO	UO:0000008	Larval fish sampling	T6_2AS1	1991-05-20	Day		0	-33.817	151.333
Project Kamala_89	Kamala_89	P3	P3_95	larval stage	UBERON	UBERON:0000069	New South Wales	GAZ	GAZ:00002793	North Head	ocean biome	ENVO	ENVO:01000048	-33.817	degree	UO	UO:0000185	151.333	degree	UO	UO:0000185	0	meter	UO	UO:0000008	Larval fish sampling	T6_2AS2	1991-05-20	Day		0	-33.817	151.333
Project Kamala_89	Kamala_89	P3	P3_96	larval stage	UBERON	UBERON:0000069	New South Wales	GAZ	GAZ:00002793	North Head	ocean biome	ENVO	ENVO:01000048	-33.817	degree	UO	UO:0000185	151.333	degree	UO	UO:0000185	0	meter	UO	UO:0000008	Larval fish sampling	T6_2AS3	1991-05-20	Day		0	-33.817	151.333
Project Kamala_89	Kamala_89	P3	P3_97	larval stage	UBERON	UBERON:0000069	New South Wales	GAZ	GAZ:00002793	Bondi	ocean biome	ENVO	ENVO:01000048	-33.883	degree	UO	UO:0000185	151.317	degree	UO	UO:0000185	0	meter	UO	UO:0000008	Larval fish sampling	T6_3AS1	1991-04-30	Day		0	-33.883	151.317
Project Kamala_89	Kamala_89	P3	P3_98	larval stage	UBERON	UBERON:0000069	New South Wales	GAZ	GAZ:00002793	Bondi	ocean biome	ENVO	ENVO:01000048	-33.883	degree	UO	UO:0000185	151.317	degree	UO	UO:0000185	0	meter	UO	UO:0000008	Larval fish sampling	T6_3AS2	1991-04-30	Day		0	-33.883	151.317
Project Kamala_89	Kamala_89	P3	P3_99	larval stage	UBERON	UBERON:0000069	New South Wales	GAZ	GAZ:00002793	Bondi	ocean biome	ENVO	ENVO:01000048	-33.883	degree	UO	UO:0000185	151.317	degree	UO	UO:0000185	0	meter	UO	UO:0000008	Larval fish sampling	T6_3AS3	1991-04-30	Day		0	-33.883	151.317
Project Kamala_89	Kamala_89	P3	P3_100	larval stage	UBERON	UBERON:0000069	New South Wales	GAZ	GAZ:00002793	Malabar	ocean biome	ENVO	ENVO:01000048	-33.967	degree	UO	UO:0000185	151.3	degree	UO	UO:0000185	0	meter	UO	UO:0000008	Larval fish sampling	T6_4AS1	1991-05-16	Day		0	-33.967	151.3
Project Kamala_89	Kamala_89	P3	P3_101	larval stage	UBERON	UBERON:0000069	New South Wales	GAZ	GAZ:00002793	Malabar	ocean biome	ENVO	ENVO:01000048	-33.967	degree	UO	UO:0000185	151.3	degree	UO	UO:0000185	0	meter	UO	UO:0000008	Larval fish sampling	T6_4AS2	1991-05-16	Day		0	-33.967	151.3
Project Kamala_89	Kamala_89	P3	P3_102	larval stage	UBERON	UBERON:0000069	New South Wales	GAZ	GAZ:00002793	Malabar	ocean biome	ENVO	ENVO:01000048	-33.967	degree	UO	UO:0000185	151.3	degree	UO	UO:0000185	0	meter	UO	UO:0000008	Larval fish sampling	T6_4AS3	1991-05-16	Day		0	-33.967	151.3
Project Kamala_89	Kamala_89	P3	P3_103	larval stage	UBERON	UBERON:0000069	New South Wales	GAZ	GAZ:00002793	Port Hacking	ocean biome	ENVO	ENVO:01000048	-34.1	degree	UO	UO:0000185	151.233	degree	UO	UO:0000185	0	meter	UO	UO:0000008	Larval fish sampling	T6_5AS1	1991-05-06	Day		0	-34.1	151.233
Project Kamala_89	Kamala_89	P3	P3_104	larval stage	UBERON	UBERON:0000069	New South Wales	GAZ	GAZ:00002793	Port Hacking	ocean biome	ENVO	ENVO:01000048	-34.1	degree	UO	UO:0000185	151.233	degree	UO	UO:0000185	0	meter	UO	UO:0000008	Larval fish sampling	T6_5AS2	1991-05-06	Day		0	-34.1	151.233
Project Kamala_89	Kamala_89	P3	P3_105	larval stage	UBERON	UBERON:0000069	New South Wales	GAZ	GAZ:00002793	Port Hacking	ocean biome	ENVO	ENVO:01000048	-34.1	degree	UO	UO:0000185	151.233	degree	UO	UO:0000185	0	meter	UO	UO:0000008	Larval fish sampling	T6_5AS3	1991-05-06	Day		0	-34.1	151.233
Project Kamala_89	Kamala_89	P3	P3_106	larval stage	UBERON	UBERON:0000069	New South Wales	GAZ	GAZ:00002793	Marley Beach	ocean biome	ENVO	ENVO:01000048	-34.133	degree	UO	UO:0000185	151.15	degree	UO	UO:0000185	0	meter	UO	UO:0000008	Larval fish sampling	T6_6AS1	1991-05-06	Day		0	-34.133	151.15
Project Kamala_89	Kamala_89	P3	P3_107	larval stage	UBERON	UBERON:0000069	New South Wales	GAZ	GAZ:00002793	Marley Beach	ocean biome	ENVO	ENVO:01000048	-34.133	degree	UO	UO:0000185	151.15	degree	UO	UO:0000185	0	meter	UO	UO:0000008	Larval fish sampling	T6_6AS2	1991-05-06	Day		0	-34.133	151.15
Project Kamala_89	Kamala_89	P3	P3_108	larval stage	UBERON	UBERON:0000069	New South Wales	GAZ	GAZ:00002793	Marley Beach	ocean biome	ENVO	ENVO:01000048	-34.133	degree	UO	UO:0000185	151.15	degree	UO	UO:0000185	0	meter	UO	UO:0000008	Larval fish sampling	T6_6AS3	1991-05-06	Day		0	-34.133	151.15
Project Kamala_89	Kamala_89	P3	P3_109	larval stage	UBERON	UBERON:0000069	New South Wales	GAZ	GAZ:00002793	Long Reef	ocean biome	ENVO	ENVO:01000048	-33.733	degree	UO	UO:0000185	151.35	degree	UO	UO:0000185	0	meter	UO	UO:0000008	Larval fish sampling	T7_1AS1	1991-07-30	Day		0	-33.733	151.35
Project Kamala_89	Kamala_89	P3	P3_110	larval stage	UBERON	UBERON:0000069	New South Wales	GAZ	GAZ:00002793	Long Reef	ocean biome	ENVO	ENVO:01000048	-33.733	degree	UO	UO:0000185	151.35	degree	UO	UO:0000185	0	meter	UO	UO:0000008	Larval fish sampling	T7_1AS2	1991-07-30	Day		0	-33.733	151.35
Project Kamala_89	Kamala_89	P3	P3_111	larval stage	UBERON	UBERON:0000069	New South Wales	GAZ	GAZ:00002793	Long Reef	ocean biome	ENVO	ENVO:01000048	-33.733	degree	UO	UO:0000185	151.35	degree	UO	UO:0000185	0	meter	UO	UO:0000008	Larval fish sampling	T7_1AS3	1991-07-30	Day		0	-33.733	151.35
Project Kamala_89	Kamala_89	P3	P3_112	larval stage	UBERON	UBERON:0000069	New South Wales	GAZ	GAZ:00002793	North Head	ocean biome	ENVO	ENVO:01000048	-33.817	degree	UO	UO:0000185	151.333	degree	UO	UO:0000185	0	meter	UO	UO:0000008	Larval fish sampling	T7_2AS1	1991-07-29	Day		0	-33.817	151.333
Project Kamala_89	Kamala_89	P3	P3_113	larval stage	UBERON	UBERON:0000069	New South Wales	GAZ	GAZ:00002793	North Head	ocean biome	ENVO	ENVO:01000048	-33.817	degree	UO	UO:0000185	151.333	degree	UO	UO:0000185	0	meter	UO	UO:0000008	Larval fish sampling	T7_2AS2	1991-07-29	Day		0	-33.817	151.333
Project Kamala_89	Kamala_89	P3	P3_114	larval stage	UBERON	UBERON:0000069	New South Wales	GAZ	GAZ:00002793	North Head	ocean biome	ENVO	ENVO:01000048	-33.817	degree	UO	UO:0000185	151.333	degree	UO	UO:0000185	0	meter	UO	UO:0000008	Larval fish sampling	T7_2AS3	1991-07-29	Day		0	-33.817	151.333
Project Kamala_89	Kamala_89	P3	P3_115	larval stage	UBERON	UBERON:0000069	New South Wales	GAZ	GAZ:00002793	Bondi	ocean biome	ENVO	ENVO:01000048	-33.883	degree	UO	UO:0000185	151.317	degree	UO	UO:0000185	0	meter	UO	UO:0000008	Larval fish sampling	T7_3AS1	1991-07-29	Day		0	-33.883	151.317
Project Kamala_89	Kamala_89	P3	P3_116	larval stage	UBERON	UBERON:0000069	New South Wales	GAZ	GAZ:00002793	Bondi	ocean biome	ENVO	ENVO:01000048	-33.883	degree	UO	UO:0000185	151.317	degree	UO	UO:0000185	0	meter	UO	UO:0000008	Larval fish sampling	T7_3AS2	1991-07-29	Day		0	-33.883	151.317
Project Kamala_89	Kamala_89	P3	P3_117	larval stage	UBERON	UBERON:0000069	New South Wales	GAZ	GAZ:00002793	Bondi	ocean biome	ENVO	ENVO:01000048	-33.883	degree	UO	UO:0000185	151.317	degree	UO	UO:0000185	0	meter	UO	UO:0000008	Larval fish sampling	T7_3AS3	1991-07-29	Day		0	-33.883	151.317
Project Kamala_89	Kamala_89	P3	P3_118	larval stage	UBERON	UBERON:0000069	New South Wales	GAZ	GAZ:00002793	Malabar	ocean biome	ENVO	ENVO:01000048	-33.967	degree	UO	UO:0000185	151.3	degree	UO	UO:0000185	0	meter	UO	UO:0000008	Larval fish sampling	T7_4AS1	1991-07-22	Day		0	-33.967	151.3
Project Kamala_89	Kamala_89	P3	P3_119	larval stage	UBERON	UBERON:0000069	New South Wales	GAZ	GAZ:00002793	Malabar	ocean biome	ENVO	ENVO:01000048	-33.967	degree	UO	UO:0000185	151.3	degree	UO	UO:0000185	0	meter	UO	UO:0000008	Larval fish sampling	T7_4AS2	1991-07-22	Day		0	-33.967	151.3
Project Kamala_89	Kamala_89	P3	P3_120	larval stage	UBERON	UBERON:0000069	New South Wales	GAZ	GAZ:00002793	Malabar	ocean biome	ENVO	ENVO:01000048	-33.967	degree	UO	UO:0000185	151.3	degree	UO	UO:0000185	0	meter	UO	UO:0000008	Larval fish sampling	T7_4AS3	1991-07-22	Day		0	-33.967	151.3
Project Kamala_89	Kamala_89	P3	P3_121	larval stage	UBERON	UBERON:0000069	New South Wales	GAZ	GAZ:00002793	Port Hacking	ocean biome	ENVO	ENVO:01000048	-34.1	degree	UO	UO:0000185	151.233	degree	UO	UO:0000185	0	meter	UO	UO:0000008	Larval fish sampling	T7_5AS1	1991-07-19	Day		0	-34.1	151.233
Project Kamala_89	Kamala_89	P3	P3_122	larval stage	UBERON	UBERON:0000069	New South Wales	GAZ	GAZ:00002793	Port Hacking	ocean biome	ENVO	ENVO:01000048	-34.1	degree	UO	UO:0000185	151.233	degree	UO	UO:0000185	0	meter	UO	UO:0000008	Larval fish sampling	T7_5AS2	1991-07-19	Day		0	-34.1	151.233
Project Kamala_89	Kamala_89	P3	P3_123	larval stage	UBERON	UBERON:0000069	New South Wales	GAZ	GAZ:00002793	Port Hacking	ocean biome	ENVO	ENVO:01000048	-34.1	degree	UO	UO:0000185	151.233	degree	UO	UO:0000185	0	meter	UO	UO:0000008	Larval fish sampling	T7_5AS3	1991-07-19	Day		0	-34.1	151.233
Project Kamala_89	Kamala_89	P3	P3_124	larval stage	UBERON	UBERON:0000069	New South Wales	GAZ	GAZ:00002793	Marley Beach	ocean biome	ENVO	ENVO:01000048	-34.133	degree	UO	UO:0000185	151.15	degree	UO	UO:0000185	0	meter	UO	UO:0000008	Larval fish sampling	T7_6AS1	1991-07-18	Day		0	-34.133	151.15
Project Kamala_89	Kamala_89	P3	P3_125	larval stage	UBERON	UBERON:0000069	New South Wales	GAZ	GAZ:00002793	Marley Beach	ocean biome	ENVO	ENVO:01000048	-34.133	degree	UO	UO:0000185	151.15	degree	UO	UO:0000185	0	meter	UO	UO:0000008	Larval fish sampling	T7_6AS2	1991-07-18	Day		0	-34.133	151.15
Project Kamala_89	Kamala_89	P3	P3_126	larval stage	UBERON	UBERON:0000069	New South Wales	GAZ	GAZ:00002793	Marley Beach	ocean biome	ENVO	ENVO:01000048	-34.133	degree	UO	UO:0000185	151.15	degree	UO	UO:0000185	0	meter	UO	UO:0000008	Larval fish sampling	T7_6AS3	1991-07-18	Day		0	-34.133	151.15
Project Kamala_89	Kamala_89	P3	P3_127	larval stage	UBERON	UBERON:0000069	New South Wales	GAZ	GAZ:00002793	Long Reef	ocean biome	ENVO	ENVO:01000048	-33.733	degree	UO	UO:0000185	151.35	degree	UO	UO:0000185	0	meter	UO	UO:0000008	Larval fish sampling	T8_1AS1	1991-10-09	Day		0	-33.733	151.35
Project Kamala_89	Kamala_89	P3	P3_128	larval stage	UBERON	UBERON:0000069	New South Wales	GAZ	GAZ:00002793	Long Reef	ocean biome	ENVO	ENVO:01000048	-33.733	degree	UO	UO:0000185	151.35	degree	UO	UO:0000185	0	meter	UO	UO:0000008	Larval fish sampling	T8_1AS2	1991-10-09	Day		0	-33.733	151.35
Project Kamala_89	Kamala_89	P3	P3_129	larval stage	UBERON	UBERON:0000069	New South Wales	GAZ	GAZ:00002793	Long Reef	ocean biome	ENVO	ENVO:01000048	-33.733	degree	UO	UO:0000185	151.35	degree	UO	UO:0000185	0	meter	UO	UO:0000008	Larval fish sampling	T8_1AS3	1991-10-09	Day		0	-33.733	151.35
Project Kamala_89	Kamala_89	P3	P3_130	larval stage	UBERON	UBERON:0000069	New South Wales	GAZ	GAZ:00002793	North Head	ocean biome	ENVO	ENVO:01000048	-33.817	degree	UO	UO:0000185	151.333	degree	UO	UO:0000185	0	meter	UO	UO:0000008	Larval fish sampling	T8_2AS1	1991-10-10	Day		0	-33.817	151.333
Project Kamala_89	Kamala_89	P3	P3_131	larval stage	UBERON	UBERON:0000069	New South Wales	GAZ	GAZ:00002793	North Head	ocean biome	ENVO	ENVO:01000048	-33.817	degree	UO	UO:0000185	151.333	degree	UO	UO:0000185	0	meter	UO	UO:0000008	Larval fish sampling	T8_2AS2	1991-10-10	Day		0	-33.817	151.333
Project Kamala_89	Kamala_89	P3	P3_132	larval stage	UBERON	UBERON:0000069	New South Wales	GAZ	GAZ:00002793	North Head	ocean biome	ENVO	ENVO:01000048	-33.817	degree	UO	UO:0000185	151.333	degree	UO	UO:0000185	0	meter	UO	UO:0000008	Larval fish sampling	T8_2AS3	1991-10-10	Day		0	-33.817	151.333
Project Kamala_89	Kamala_89	P3	P3_133	larval stage	UBERON	UBERON:0000069	New South Wales	GAZ	GAZ:00002793	Bondi	ocean biome	ENVO	ENVO:01000048	-33.883	degree	UO	UO:0000185	151.317	degree	UO	UO:0000185	0	meter	UO	UO:0000008	Larval fish sampling	T8_3AS1	1991-10-08	Day		0	-33.883	151.317
Project Kamala_89	Kamala_89	P3	P3_134	larval stage	UBERON	UBERON:0000069	New South Wales	GAZ	GAZ:00002793	Bondi	ocean biome	ENVO	ENVO:01000048	-33.883	degree	UO	UO:0000185	151.317	degree	UO	UO:0000185	0	meter	UO	UO:0000008	Larval fish sampling	T8_3AS2	1991-10-08	Day		0	-33.883	151.317
Project Kamala_89	Kamala_89	P3	P3_135	larval stage	UBERON	UBERON:0000069	New South Wales	GAZ	GAZ:00002793	Bondi	ocean biome	ENVO	ENVO:01000048	-33.883	degree	UO	UO:0000185	151.317	degree	UO	UO:0000185	0	meter	UO	UO:0000008	Larval fish sampling	T8_3AS3	1991-10-08	Day		0	-33.883	151.317
Project Kamala_89	Kamala_89	P3	P3_136	larval stage	UBERON	UBERON:0000069	New South Wales	GAZ	GAZ:00002793	Malabar	ocean biome	ENVO	ENVO:01000048	-33.967	degree	UO	UO:0000185	151.3	degree	UO	UO:0000185	0	meter	UO	UO:0000008	Larval fish sampling	T8_4AS1	1991-10-03	Day		0	-33.967	151.3
Project Kamala_89	Kamala_89	P3	P3_137	larval stage	UBERON	UBERON:0000069	New South Wales	GAZ	GAZ:00002793	Malabar	ocean biome	ENVO	ENVO:01000048	-33.967	degree	UO	UO:0000185	151.3	degree	UO	UO:0000185	0	meter	UO	UO:0000008	Larval fish sampling	T8_4AS2	1991-10-03	Day		0	-33.967	151.3
Project Kamala_89	Kamala_89	P3	P3_138	larval stage	UBERON	UBERON:0000069	New South Wales	GAZ	GAZ:00002793	Malabar	ocean biome	ENVO	ENVO:01000048	-33.967	degree	UO	UO:0000185	151.3	degree	UO	UO:0000185	0	meter	UO	UO:0000008	Larval fish sampling	T8_4AS3	1991-10-03	Day		0	-33.967	151.3
Project Kamala_89	Kamala_89	P3	P3_139	larval stage	UBERON	UBERON:0000069	New South Wales	GAZ	GAZ:00002793	Port Hacking	ocean biome	ENVO	ENVO:01000048	-34.1	degree	UO	UO:0000185	151.233	degree	UO	UO:0000185	0	meter	UO	UO:0000008	Larval fish sampling	T8_5AS1	1991-10-03	Day		0	-34.1	151.233
Project Kamala_89	Kamala_89	P3	P3_140	larval stage	UBERON	UBERON:0000069	New South Wales	GAZ	GAZ:00002793	Port Hacking	ocean biome	ENVO	ENVO:01000048	-34.1	degree	UO	UO:0000185	151.233	degree	UO	UO:0000185	0	meter	UO	UO:0000008	Larval fish sampling	T8_5AS2	1991-10-03	Day		0	-34.1	151.233
Project Kamala_89	Kamala_89	P3	P3_141	larval stage	UBERON	UBERON:0000069	New South Wales	GAZ	GAZ:00002793	Port Hacking	ocean biome	ENVO	ENVO:01000048	-34.1	degree	UO	UO:0000185	151.233	degree	UO	UO:0000185	0	meter	UO	UO:0000008	Larval fish sampling	T8_5AS3	1991-10-03	Day		0	-34.1	151.233
Project Kamala_89	Kamala_89	P3	P3_142	larval stage	UBERON	UBERON:0000069	New South Wales	GAZ	GAZ:00002793	Marley Beach	ocean biome	ENVO	ENVO:01000048	-34.133	degree	UO	UO:0000185	151.15	degree	UO	UO:0000185	0	meter	UO	UO:0000008	Larval fish sampling	T8_6AS1	1991-10-01	Day		0	-34.133	151.15
Project Kamala_89	Kamala_89	P3	P3_143	larval stage	UBERON	UBERON:0000069	New South Wales	GAZ	GAZ:00002793	Marley Beach	ocean biome	ENVO	ENVO:01000048	-34.133	degree	UO	UO:0000185	151.15	degree	UO	UO:0000185	0	meter	UO	UO:0000008	Larval fish sampling	T8_6AS2	1991-10-01	Day		0	-34.133	151.15
Project Kamala_89	Kamala_89	P3	P3_144	larval stage	UBERON	UBERON:0000069	New South Wales	GAZ	GAZ:00002793	Marley Beach	ocean biome	ENVO	ENVO:01000048	-34.133	degree	UO	UO:0000185	151.15	degree	UO	UO:0000185	0	meter	UO	UO:0000008	Larval fish sampling	T8_6AS3	1991-10-01	Day		0	-34.133	151.15
Project Kamala_89	Kamala_89	P3	P3_145	larval stage	UBERON	UBERON:0000069	New South Wales	GAZ	GAZ:00002793	Long Reef	ocean biome	ENVO	ENVO:01000048	-33.733	degree	UO	UO:0000185	151.35	degree	UO	UO:0000185	20	meter	UO	UO:0000008	Larval fish sampling	T1_1AD1	1989-12-14	Day		20	-33.733	151.35
Project Kamala_89	Kamala_89	P3	P3_146	larval stage	UBERON	UBERON:0000069	New South Wales	GAZ	GAZ:00002793	Long Reef	ocean biome	ENVO	ENVO:01000048	-33.733	degree	UO	UO:0000185	151.35	degree	UO	UO:0000185	20	meter	UO	UO:0000008	Larval fish sampling	T1_1AD2	1989-12-14	Day		20	-33.733	151.35
Project Kamala_89	Kamala_89	P3	P3_147	larval stage	UBERON	UBERON:0000069	New South Wales	GAZ	GAZ:00002793	Long Reef	ocean biome	ENVO	ENVO:01000048	-33.733	degree	UO	UO:0000185	151.35	degree	UO	UO:0000185	20	meter	UO	UO:0000008	Larval fish sampling	T1_1AD3	1989-12-14	Day		20	-33.733	151.35
Project Kamala_89	Kamala_89	P3	P3_148	larval stage	UBERON	UBERON:0000069	New South Wales	GAZ	GAZ:00002793	North Head	ocean biome	ENVO	ENVO:01000048	-33.817	degree	UO	UO:0000185	151.333	degree	UO	UO:0000185	20	meter	UO	UO:0000008	Larval fish sampling	T1_2AD1	1989-12-18	Day		20	-33.817	151.333
Project Kamala_89	Kamala_89	P3	P3_149	larval stage	UBERON	UBERON:0000069	New South Wales	GAZ	GAZ:00002793	North Head	ocean biome	ENVO	ENVO:01000048	-33.817	degree	UO	UO:0000185	151.333	degree	UO	UO:0000185	20	meter	UO	UO:0000008	Larval fish sampling	T1_2AD2	1989-12-18	Day		20	-33.817	151.333
Project Kamala_89	Kamala_89	P3	P3_150	larval stage	UBERON	UBERON:0000069	New South Wales	GAZ	GAZ:00002793	North Head	ocean biome	ENVO	ENVO:01000048	-33.817	degree	UO	UO:0000185	151.333	degree	UO	UO:0000185	20	meter	UO	UO:0000008	Larval fish sampling	T1_2AD3	1989-12-18	Day		20	-33.817	151.333
Project Kamala_89	Kamala_89	P3	P3_151	larval stage	UBERON	UBERON:0000069	New South Wales	GAZ	GAZ:00002793	Bondi	ocean biome	ENVO	ENVO:01000048	-33.883	degree	UO	UO:0000185	151.317	degree	UO	UO:0000185	20	meter	UO	UO:0000008	Larval fish sampling	T1_3AD1	1989-12-18	Day		20	-33.883	151.317
Project Kamala_89	Kamala_89	P3	P3_152	larval stage	UBERON	UBERON:0000069	New South Wales	GAZ	GAZ:00002793	Bondi	ocean biome	ENVO	ENVO:01000048	-33.883	degree	UO	UO:0000185	151.317	degree	UO	UO:0000185	20	meter	UO	UO:0000008	Larval fish sampling	T1_3AD2	1989-12-18	Day		20	-33.883	151.317
Project Kamala_89	Kamala_89	P3	P3_153	larval stage	UBERON	UBERON:0000069	New South Wales	GAZ	GAZ:00002793	Bondi	ocean biome	ENVO	ENVO:01000048	-33.883	degree	UO	UO:0000185	151.317	degree	UO	UO:0000185	20	meter	UO	UO:0000008	Larval fish sampling	T1_3AD3	1989-12-18	Day		20	-33.883	151.317
Project Kamala_89	Kamala_89	P3	P3_154	larval stage	UBERON	UBERON:0000069	New South Wales	GAZ	GAZ:00002793	Malabar	ocean biome	ENVO	ENVO:01000048	-33.967	degree	UO	UO:0000185	151.3	degree	UO	UO:0000185	20	meter	UO	UO:0000008	Larval fish sampling	T1_4AD1	1989-12-13	Day		20	-33.967	151.3
Project Kamala_89	Kamala_89	P3	P3_155	larval stage	UBERON	UBERON:0000069	New South Wales	GAZ	GAZ:00002793	Malabar	ocean biome	ENVO	ENVO:01000048	-33.967	degree	UO	UO:0000185	151.3	degree	UO	UO:0000185	20	meter	UO	UO:0000008	Larval fish sampling	T1_4AD2	1989-12-13	Day		20	-33.967	151.3
Project Kamala_89	Kamala_89	P3	P3_156	larval stage	UBERON	UBERON:0000069	New South Wales	GAZ	GAZ:00002793	Malabar	ocean biome	ENVO	ENVO:01000048	-33.967	degree	UO	UO:0000185	151.3	degree	UO	UO:0000185	20	meter	UO	UO:0000008	Larval fish sampling	T1_4AD3	1989-12-13	Day		20	-33.967	151.3
Project Kamala_89	Kamala_89	P3	P3_157	larval stage	UBERON	UBERON:0000069	New South Wales	GAZ	GAZ:00002793	Port Hacking	ocean biome	ENVO	ENVO:01000048	-34.1	degree	UO	UO:0000185	151.233	degree	UO	UO:0000185	20	meter	UO	UO:0000008	Larval fish sampling	T1_5AD1	1989-12-13	Day		20	-34.1	151.233
Project Kamala_89	Kamala_89	P3	P3_158	larval stage	UBERON	UBERON:0000069	New South Wales	GAZ	GAZ:00002793	Port Hacking	ocean biome	ENVO	ENVO:01000048	-34.1	degree	UO	UO:0000185	151.233	degree	UO	UO:0000185	20	meter	UO	UO:0000008	Larval fish sampling	T1_5AD2	1989-12-13	Day		20	-34.1	151.233
Project Kamala_89	Kamala_89	P3	P3_159	larval stage	UBERON	UBERON:0000069	New South Wales	GAZ	GAZ:00002793	Port Hacking	ocean biome	ENVO	ENVO:01000048	-34.1	degree	UO	UO:0000185	151.233	degree	UO	UO:0000185	20	meter	UO	UO:0000008	Larval fish sampling	T1_5AD3	1989-12-13	Day		20	-34.1	151.233
Project Kamala_89	Kamala_89	P3	P3_160	larval stage	UBERON	UBERON:0000069	New South Wales	GAZ	GAZ:00002793	Marley Beach	ocean biome	ENVO	ENVO:01000048	-34.133	degree	UO	UO:0000185	151.15	degree	UO	UO:0000185	20	meter	UO	UO:0000008	Larval fish sampling	T1_6AD1	1989-12-12	Day		20	-34.133	151.15
Project Kamala_89	Kamala_89	P3	P3_161	larval stage	UBERON	UBERON:0000069	New South Wales	GAZ	GAZ:00002793	Marley Beach	ocean biome	ENVO	ENVO:01000048	-34.133	degree	UO	UO:0000185	151.15	degree	UO	UO:0000185	20	meter	UO	UO:0000008	Larval fish sampling	T1_6AD2	1989-12-12	Day		20	-34.133	151.15
Project Kamala_89	Kamala_89	P3	P3_162	larval stage	UBERON	UBERON:0000069	New South Wales	GAZ	GAZ:00002793	Marley Beach	ocean biome	ENVO	ENVO:01000048	-34.133	degree	UO	UO:0000185	151.15	degree	UO	UO:0000185	20	meter	UO	UO:0000008	Larval fish sampling	T1_6AD3	1989-12-12	Day		20	-34.133	151.15
Project Kamala_89	Kamala_89	P3	P3_163	larval stage	UBERON	UBERON:0000069	New South Wales	GAZ	GAZ:00002793	Long Reef	ocean biome	ENVO	ENVO:01000048	-33.733	degree	UO	UO:0000185	151.35	degree	UO	UO:0000185	20	meter	UO	UO:0000008	Larval fish sampling	T2_1AD1	1990-04-26	Day		20	-33.733	151.35
Project Kamala_89	Kamala_89	P3	P3_164	larval stage	UBERON	UBERON:0000069	New South Wales	GAZ	GAZ:00002793	Long Reef	ocean biome	ENVO	ENVO:01000048	-33.733	degree	UO	UO:0000185	151.35	degree	UO	UO:0000185	20	meter	UO	UO:0000008	Larval fish sampling	T2_1AD2	1990-04-26	Day		20	-33.733	151.35
Project Kamala_89	Kamala_89	P3	P3_165	larval stage	UBERON	UBERON:0000069	New South Wales	GAZ	GAZ:00002793	Long Reef	ocean biome	ENVO	ENVO:01000048	-33.733	degree	UO	UO:0000185	151.35	degree	UO	UO:0000185	20	meter	UO	UO:0000008	Larval fish sampling	T2_1AD3	1990-04-26	Day		20	-33.733	151.35
Project Kamala_89	Kamala_89	P3	P3_166	larval stage	UBERON	UBERON:0000069	New South Wales	GAZ	GAZ:00002793	North Head	ocean biome	ENVO	ENVO:01000048	-33.817	degree	UO	UO:0000185	151.333	degree	UO	UO:0000185	20	meter	UO	UO:0000008	Larval fish sampling	T2_2AD1	1990-04-17	Day		20	-33.817	151.333
Project Kamala_89	Kamala_89	P3	P3_167	larval stage	UBERON	UBERON:0000069	New South Wales	GAZ	GAZ:00002793	North Head	ocean biome	ENVO	ENVO:01000048	-33.817	degree	UO	UO:0000185	151.333	degree	UO	UO:0000185	20	meter	UO	UO:0000008	Larval fish sampling	T2_2AD2	1990-04-17	Day		20	-33.817	151.333
Project Kamala_89	Kamala_89	P3	P3_168	larval stage	UBERON	UBERON:0000069	New South Wales	GAZ	GAZ:00002793	North Head	ocean biome	ENVO	ENVO:01000048	-33.817	degree	UO	UO:0000185	151.333	degree	UO	UO:0000185	20	meter	UO	UO:0000008	Larval fish sampling	T2_2AD3	1990-04-17	Day		20	-33.817	151.333
Project Kamala_89	Kamala_89	P3	P3_169	larval stage	UBERON	UBERON:0000069	New South Wales	GAZ	GAZ:00002793	Bondi	ocean biome	ENVO	ENVO:01000048	-33.883	degree	UO	UO:0000185	151.317	degree	UO	UO:0000185	20	meter	UO	UO:0000008	Larval fish sampling	T2_3AD1	1990-05-09	Day		20	-33.883	151.317
Project Kamala_89	Kamala_89	P3	P3_170	larval stage	UBERON	UBERON:0000069	New South Wales	GAZ	GAZ:00002793	Bondi	ocean biome	ENVO	ENVO:01000048	-33.883	degree	UO	UO:0000185	151.317	degree	UO	UO:0000185	20	meter	UO	UO:0000008	Larval fish sampling	T2_3AD2	1990-05-09	Day		20	-33.883	151.317
Project Kamala_89	Kamala_89	P3	P3_171	larval stage	UBERON	UBERON:0000069	New South Wales	GAZ	GAZ:00002793	Bondi	ocean biome	ENVO	ENVO:01000048	-33.883	degree	UO	UO:0000185	151.317	degree	UO	UO:0000185	20	meter	UO	UO:0000008	Larval fish sampling	T2_3AD3	1990-05-09	Day		20	-33.883	151.317
Project Kamala_89	Kamala_89	P3	P3_172	larval stage	UBERON	UBERON:0000069	New South Wales	GAZ	GAZ:00002793	Malabar	ocean biome	ENVO	ENVO:01000048	-33.967	degree	UO	UO:0000185	151.3	degree	UO	UO:0000185	20	meter	UO	UO:0000008	Larval fish sampling	T2_4AD1	1990-05-01	Day		20	-33.967	151.3
Project Kamala_89	Kamala_89	P3	P3_173	larval stage	UBERON	UBERON:0000069	New South Wales	GAZ	GAZ:00002793	Malabar	ocean biome	ENVO	ENVO:01000048	-33.967	degree	UO	UO:0000185	151.3	degree	UO	UO:0000185	20	meter	UO	UO:0000008	Larval fish sampling	T2_4AD2	1990-05-01	Day		20	-33.967	151.3
Project Kamala_89	Kamala_89	P3	P3_174	larval stage	UBERON	UBERON:0000069	New South Wales	GAZ	GAZ:00002793	Malabar	ocean biome	ENVO	ENVO:01000048	-33.967	degree	UO	UO:0000185	151.3	degree	UO	UO:0000185	20	meter	UO	UO:0000008	Larval fish sampling	T2_4AD3	1990-05-01	Day		20	-33.967	151.3
Project Kamala_89	Kamala_89	P3	P3_175	larval stage	UBERON	UBERON:0000069	New South Wales	GAZ	GAZ:00002793	Port Hacking	ocean biome	ENVO	ENVO:01000048	-34.1	degree	UO	UO:0000185	151.233	degree	UO	UO:0000185	20	meter	UO	UO:0000008	Larval fish sampling	T2_5AD1	1990-05-04	Day		20	-34.1	151.233
Project Kamala_89	Kamala_89	P3	P3_176	larval stage	UBERON	UBERON:0000069	New South Wales	GAZ	GAZ:00002793	Port Hacking	ocean biome	ENVO	ENVO:01000048	-34.1	degree	UO	UO:0000185	151.233	degree	UO	UO:0000185	20	meter	UO	UO:0000008	Larval fish sampling	T2_5AD2	1990-05-04	Day		20	-34.1	151.233
Project Kamala_89	Kamala_89	P3	P3_177	larval stage	UBERON	UBERON:0000069	New South Wales	GAZ	GAZ:00002793	Port Hacking	ocean biome	ENVO	ENVO:01000048	-34.1	degree	UO	UO:0000185	151.233	degree	UO	UO:0000185	20	meter	UO	UO:0000008	Larval fish sampling	T2_5AD3	1990-05-04	Day		20	-34.1	151.233
Project Kamala_89	Kamala_89	P3	P3_178	larval stage	UBERON	UBERON:0000069	New South Wales	GAZ	GAZ:00002793	Marley Beach	ocean biome	ENVO	ENVO:01000048	-34.133	degree	UO	UO:0000185	151.15	degree	UO	UO:0000185	20	meter	UO	UO:0000008	Larval fish sampling	T2_6AD1	1990-05-03	Day		20	-34.133	151.15
Project Kamala_89	Kamala_89	P3	P3_179	larval stage	UBERON	UBERON:0000069	New South Wales	GAZ	GAZ:00002793	Marley Beach	ocean biome	ENVO	ENVO:01000048	-34.133	degree	UO	UO:0000185	151.15	degree	UO	UO:0000185	20	meter	UO	UO:0000008	Larval fish sampling	T2_6AD2	1990-05-03	Day		20	-34.133	151.15
Project Kamala_89	Kamala_89	P3	P3_180	larval stage	UBERON	UBERON:0000069	New South Wales	GAZ	GAZ:00002793	Marley Beach	ocean biome	ENVO	ENVO:01000048	-34.133	degree	UO	UO:0000185	151.15	degree	UO	UO:0000185	20	meter	UO	UO:0000008	Larval fish sampling	T2_6AD3	1990-05-03	Day		20	-34.133	151.15
Project Kamala_89	Kamala_89	P3	P3_181	larval stage	UBERON	UBERON:0000069	New South Wales	GAZ	GAZ:00002793	Long Reef	ocean biome	ENVO	ENVO:01000048	-33.733	degree	UO	UO:0000185	151.35	degree	UO	UO:0000185	20	meter	UO	UO:0000008	Larval fish sampling	T3_1AD1	1990-09-07	Day		20	-33.733	151.35
Project Kamala_89	Kamala_89	P3	P3_182	larval stage	UBERON	UBERON:0000069	New South Wales	GAZ	GAZ:00002793	Long Reef	ocean biome	ENVO	ENVO:01000048	-33.733	degree	UO	UO:0000185	151.35	degree	UO	UO:0000185	20	meter	UO	UO:0000008	Larval fish sampling	T3_1AD2	1990-09-07	Day		20	-33.733	151.35
Project Kamala_89	Kamala_89	P3	P3_183	larval stage	UBERON	UBERON:0000069	New South Wales	GAZ	GAZ:00002793	Long Reef	ocean biome	ENVO	ENVO:01000048	-33.733	degree	UO	UO:0000185	151.35	degree	UO	UO:0000185	20	meter	UO	UO:0000008	Larval fish sampling	T3_1AD3	1990-09-07	Day		20	-33.733	151.35
Project Kamala_89	Kamala_89	P3	P3_184	larval stage	UBERON	UBERON:0000069	New South Wales	GAZ	GAZ:00002793	North Head	ocean biome	ENVO	ENVO:01000048	-33.817	degree	UO	UO:0000185	151.333	degree	UO	UO:0000185	20	meter	UO	UO:0000008	Larval fish sampling	T3_2AD1	1990-08-13	Day		20	-33.817	151.333
Project Kamala_89	Kamala_89	P3	P3_185	larval stage	UBERON	UBERON:0000069	New South Wales	GAZ	GAZ:00002793	North Head	ocean biome	ENVO	ENVO:01000048	-33.817	degree	UO	UO:0000185	151.333	degree	UO	UO:0000185	20	meter	UO	UO:0000008	Larval fish sampling	T3_2AD2	1990-08-13	Day		20	-33.817	151.333
Project Kamala_89	Kamala_89	P3	P3_186	larval stage	UBERON	UBERON:0000069	New South Wales	GAZ	GAZ:00002793	North Head	ocean biome	ENVO	ENVO:01000048	-33.817	degree	UO	UO:0000185	151.333	degree	UO	UO:0000185	20	meter	UO	UO:0000008	Larval fish sampling	T3_2AD3	1990-08-13	Day		20	-33.817	151.333
Project Kamala_89	Kamala_89	P3	P3_187	larval stage	UBERON	UBERON:0000069	New South Wales	GAZ	GAZ:00002793	Bondi	ocean biome	ENVO	ENVO:01000048	-33.883	degree	UO	UO:0000185	151.317	degree	UO	UO:0000185	20	meter	UO	UO:0000008	Larval fish sampling	T3_3AD1	1990-09-11	Day		20	-33.883	151.317
Project Kamala_89	Kamala_89	P3	P3_188	larval stage	UBERON	UBERON:0000069	New South Wales	GAZ	GAZ:00002793	Bondi	ocean biome	ENVO	ENVO:01000048	-33.883	degree	UO	UO:0000185	151.317	degree	UO	UO:0000185	20	meter	UO	UO:0000008	Larval fish sampling	T3_3AD2	1990-09-11	Day		20	-33.883	151.317
Project Kamala_89	Kamala_89	P3	P3_189	larval stage	UBERON	UBERON:0000069	New South Wales	GAZ	GAZ:00002793	Bondi	ocean biome	ENVO	ENVO:01000048	-33.883	degree	UO	UO:0000185	151.317	degree	UO	UO:0000185	20	meter	UO	UO:0000008	Larval fish sampling	T3_3AD3	1990-09-11	Day		20	-33.883	151.317
Project Kamala_89	Kamala_89	P3	P3_190	larval stage	UBERON	UBERON:0000069	New South Wales	GAZ	GAZ:00002793	Malabar	ocean biome	ENVO	ENVO:01000048	-33.967	degree	UO	UO:0000185	151.3	degree	UO	UO:0000185	20	meter	UO	UO:0000008	Larval fish sampling	T3_4AD1	1990-09-05	Day		20	-33.967	151.3
Project Kamala_89	Kamala_89	P3	P3_191	larval stage	UBERON	UBERON:0000069	New South Wales	GAZ	GAZ:00002793	Malabar	ocean biome	ENVO	ENVO:01000048	-33.967	degree	UO	UO:0000185	151.3	degree	UO	UO:0000185	20	meter	UO	UO:0000008	Larval fish sampling	T3_4AD2	1990-09-05	Day		20	-33.967	151.3
Project Kamala_89	Kamala_89	P3	P3_192	larval stage	UBERON	UBERON:0000069	New South Wales	GAZ	GAZ:00002793	Malabar	ocean biome	ENVO	ENVO:01000048	-33.967	degree	UO	UO:0000185	151.3	degree	UO	UO:0000185	20	meter	UO	UO:0000008	Larval fish sampling	T3_4AD3	1990-09-05	Day		20	-33.967	151.3
Project Kamala_89	Kamala_89	P3	P3_193	larval stage	UBERON	UBERON:0000069	New South Wales	GAZ	GAZ:00002793	Port Hacking	ocean biome	ENVO	ENVO:01000048	-34.1	degree	UO	UO:0000185	151.233	degree	UO	UO:0000185	20	meter	UO	UO:0000008	Larval fish sampling	T3_5AD1	1990-09-11	Day		20	-34.1	151.233
Project Kamala_89	Kamala_89	P3	P3_194	larval stage	UBERON	UBERON:0000069	New South Wales	GAZ	GAZ:00002793	Port Hacking	ocean biome	ENVO	ENVO:01000048	-34.1	degree	UO	UO:0000185	151.233	degree	UO	UO:0000185	20	meter	UO	UO:0000008	Larval fish sampling	T3_5AD2	1990-09-11	Day		20	-34.1	151.233
Project Kamala_89	Kamala_89	P3	P3_195	larval stage	UBERON	UBERON:0000069	New South Wales	GAZ	GAZ:00002793	Port Hacking	ocean biome	ENVO	ENVO:01000048	-34.1	degree	UO	UO:0000185	151.233	degree	UO	UO:0000185	20	meter	UO	UO:0000008	Larval fish sampling	T3_5AD3	1990-09-11	Day		20	-34.1	151.233
Project Kamala_89	Kamala_89	P3	P3_196	larval stage	UBERON	UBERON:0000069	New South Wales	GAZ	GAZ:00002793	Marley Beach	ocean biome	ENVO	ENVO:01000048	-34.133	degree	UO	UO:0000185	151.15	degree	UO	UO:0000185	20	meter	UO	UO:0000008	Larval fish sampling	T3_6AD1	1990-09-06	Day		20	-34.133	151.15
Project Kamala_89	Kamala_89	P3	P3_197	larval stage	UBERON	UBERON:0000069	New South Wales	GAZ	GAZ:00002793	Marley Beach	ocean biome	ENVO	ENVO:01000048	-34.133	degree	UO	UO:0000185	151.15	degree	UO	UO:0000185	20	meter	UO	UO:0000008	Larval fish sampling	T3_6AD2	1990-09-06	Day		20	-34.133	151.15
Project Kamala_89	Kamala_89	P3	P3_198	larval stage	UBERON	UBERON:0000069	New South Wales	GAZ	GAZ:00002793	Marley Beach	ocean biome	ENVO	ENVO:01000048	-34.133	degree	UO	UO:0000185	151.15	degree	UO	UO:0000185	20	meter	UO	UO:0000008	Larval fish sampling	T3_6AD3	1990-09-06	Day		20	-34.133	151.15
Project Kamala_89	Kamala_89	P3	P3_199	larval stage	UBERON	UBERON:0000069	New South Wales	GAZ	GAZ:00002793	Long Reef	ocean biome	ENVO	ENVO:01000048	-33.733	degree	UO	UO:0000185	151.35	degree	UO	UO:0000185	20	meter	UO	UO:0000008	Larval fish sampling	T4_1AD1	1990-11-08	Day		20	-33.733	151.35
Project Kamala_89	Kamala_89	P3	P3_200	larval stage	UBERON	UBERON:0000069	New South Wales	GAZ	GAZ:00002793	Long Reef	ocean biome	ENVO	ENVO:01000048	-33.733	degree	UO	UO:0000185	151.35	degree	UO	UO:0000185	20	meter	UO	UO:0000008	Larval fish sampling	T4_1AD2	1990-11-08	Day		20	-33.733	151.35
Project Kamala_89	Kamala_89	P3	P3_201	larval stage	UBERON	UBERON:0000069	New South Wales	GAZ	GAZ:00002793	Long Reef	ocean biome	ENVO	ENVO:01000048	-33.733	degree	UO	UO:0000185	151.35	degree	UO	UO:0000185	20	meter	UO	UO:0000008	Larval fish sampling	T4_1AD3	1990-11-08	Day		20	-33.733	151.35
Project Kamala_89	Kamala_89	P3	P3_202	larval stage	UBERON	UBERON:0000069	New South Wales	GAZ	GAZ:00002793	North Head	ocean biome	ENVO	ENVO:01000048	-33.817	degree	UO	UO:0000185	151.333	degree	UO	UO:0000185	20	meter	UO	UO:0000008	Larval fish sampling	T4_2AD1	1990-11-07	Day		20	-33.817	151.333
Project Kamala_89	Kamala_89	P3	P3_203	larval stage	UBERON	UBERON:0000069	New South Wales	GAZ	GAZ:00002793	North Head	ocean biome	ENVO	ENVO:01000048	-33.817	degree	UO	UO:0000185	151.333	degree	UO	UO:0000185	20	meter	UO	UO:0000008	Larval fish sampling	T4_2AD2	1990-11-07	Day		20	-33.817	151.333
Project Kamala_89	Kamala_89	P3	P3_204	larval stage	UBERON	UBERON:0000069	New South Wales	GAZ	GAZ:00002793	North Head	ocean biome	ENVO	ENVO:01000048	-33.817	degree	UO	UO:0000185	151.333	degree	UO	UO:0000185	20	meter	UO	UO:0000008	Larval fish sampling	T4_2AD3	1990-11-07	Day		20	-33.817	151.333
Project Kamala_89	Kamala_89	P3	P3_205	larval stage	UBERON	UBERON:0000069	New South Wales	GAZ	GAZ:00002793	Bondi	ocean biome	ENVO	ENVO:01000048	-33.883	degree	UO	UO:0000185	151.317	degree	UO	UO:0000185	20	meter	UO	UO:0000008	Larval fish sampling	T4_3AD1	1990-11-07	Day		20	-33.883	151.317
Project Kamala_89	Kamala_89	P3	P3_206	larval stage	UBERON	UBERON:0000069	New South Wales	GAZ	GAZ:00002793	Bondi	ocean biome	ENVO	ENVO:01000048	-33.883	degree	UO	UO:0000185	151.317	degree	UO	UO:0000185	20	meter	UO	UO:0000008	Larval fish sampling	T4_3AD2	1990-11-07	Day		20	-33.883	151.317
Project Kamala_89	Kamala_89	P3	P3_207	larval stage	UBERON	UBERON:0000069	New South Wales	GAZ	GAZ:00002793	Bondi	ocean biome	ENVO	ENVO:01000048	-33.883	degree	UO	UO:0000185	151.317	degree	UO	UO:0000185	20	meter	UO	UO:0000008	Larval fish sampling	T4_3AD3	1990-11-07	Day		20	-33.883	151.317
Project Kamala_89	Kamala_89	P3	P3_208	larval stage	UBERON	UBERON:0000069	New South Wales	GAZ	GAZ:00002793	Malabar	ocean biome	ENVO	ENVO:01000048	-33.967	degree	UO	UO:0000185	151.3	degree	UO	UO:0000185	20	meter	UO	UO:0000008	Larval fish sampling	T4_4AD1	1990-11-06	Day		20	-33.967	151.3
Project Kamala_89	Kamala_89	P3	P3_209	larval stage	UBERON	UBERON:0000069	New South Wales	GAZ	GAZ:00002793	Malabar	ocean biome	ENVO	ENVO:01000048	-33.967	degree	UO	UO:0000185	151.3	degree	UO	UO:0000185	20	meter	UO	UO:0000008	Larval fish sampling	T4_4AD2	1990-11-06	Day		20	-33.967	151.3
Project Kamala_89	Kamala_89	P3	P3_210	larval stage	UBERON	UBERON:0000069	New South Wales	GAZ	GAZ:00002793	Malabar	ocean biome	ENVO	ENVO:01000048	-33.967	degree	UO	UO:0000185	151.3	degree	UO	UO:0000185	20	meter	UO	UO:0000008	Larval fish sampling	T4_4AD3	1990-11-06	Day		20	-33.967	151.3
Project Kamala_89	Kamala_89	P3	P3_211	larval stage	UBERON	UBERON:0000069	New South Wales	GAZ	GAZ:00002793	Port Hacking	ocean biome	ENVO	ENVO:01000048	-34.1	degree	UO	UO:0000185	151.233	degree	UO	UO:0000185	20	meter	UO	UO:0000008	Larval fish sampling	T4_5AD1	1990-11-05	Day		20	-34.1	151.233
Project Kamala_89	Kamala_89	P3	P3_212	larval stage	UBERON	UBERON:0000069	New South Wales	GAZ	GAZ:00002793	Port Hacking	ocean biome	ENVO	ENVO:01000048	-34.1	degree	UO	UO:0000185	151.233	degree	UO	UO:0000185	20	meter	UO	UO:0000008	Larval fish sampling	T4_5AD2	1990-11-05	Day		20	-34.1	151.233
Project Kamala_89	Kamala_89	P3	P3_213	larval stage	UBERON	UBERON:0000069	New South Wales	GAZ	GAZ:00002793	Port Hacking	ocean biome	ENVO	ENVO:01000048	-34.1	degree	UO	UO:0000185	151.233	degree	UO	UO:0000185	20	meter	UO	UO:0000008	Larval fish sampling	T4_5AD3	1990-11-05	Day		20	-34.1	151.233
Project Kamala_89	Kamala_89	P3	P3_214	larval stage	UBERON	UBERON:0000069	New South Wales	GAZ	GAZ:00002793	Marley Beach	ocean biome	ENVO	ENVO:01000048	-34.133	degree	UO	UO:0000185	151.15	degree	UO	UO:0000185	20	meter	UO	UO:0000008	Larval fish sampling	T4_6AD1	1990-11-05	Day		20	-34.133	151.15
Project Kamala_89	Kamala_89	P3	P3_215	larval stage	UBERON	UBERON:0000069	New South Wales	GAZ	GAZ:00002793	Marley Beach	ocean biome	ENVO	ENVO:01000048	-34.133	degree	UO	UO:0000185	151.15	degree	UO	UO:0000185	20	meter	UO	UO:0000008	Larval fish sampling	T4_6AD2	1990-11-05	Day		20	-34.133	151.15
Project Kamala_89	Kamala_89	P3	P3_216	larval stage	UBERON	UBERON:0000069	New South Wales	GAZ	GAZ:00002793	Marley Beach	ocean biome	ENVO	ENVO:01000048	-34.133	degree	UO	UO:0000185	151.15	degree	UO	UO:0000185	20	meter	UO	UO:0000008	Larval fish sampling	T4_6AD3	1990-11-05	Day		20	-34.133	151.15
Project Kamala_89	Kamala_89	P3	P3_217	larval stage	UBERON	UBERON:0000069	New South Wales	GAZ	GAZ:00002793	Long Reef	ocean biome	ENVO	ENVO:01000048	-33.733	degree	UO	UO:0000185	151.35	degree	UO	UO:0000185	20	meter	UO	UO:0000008	Larval fish sampling	T5_1AD1	1990-11-30	Day		20	-33.733	151.35
Project Kamala_89	Kamala_89	P3	P3_218	larval stage	UBERON	UBERON:0000069	New South Wales	GAZ	GAZ:00002793	Long Reef	ocean biome	ENVO	ENVO:01000048	-33.733	degree	UO	UO:0000185	151.35	degree	UO	UO:0000185	20	meter	UO	UO:0000008	Larval fish sampling	T5_1AD2	1990-11-30	Day		20	-33.733	151.35
Project Kamala_89	Kamala_89	P3	P3_219	larval stage	UBERON	UBERON:0000069	New South Wales	GAZ	GAZ:00002793	Long Reef	ocean biome	ENVO	ENVO:01000048	-33.733	degree	UO	UO:0000185	151.35	degree	UO	UO:0000185	20	meter	UO	UO:0000008	Larval fish sampling	T5_1AD3	1990-11-30	Day		20	-33.733	151.35
Project Kamala_89	Kamala_89	P3	P3_220	larval stage	UBERON	UBERON:0000069	New South Wales	GAZ	GAZ:00002793	North Head	ocean biome	ENVO	ENVO:01000048	-33.817	degree	UO	UO:0000185	151.333	degree	UO	UO:0000185	20	meter	UO	UO:0000008	Larval fish sampling	T5_2AD1	1990-11-27	Day		20	-33.817	151.333
Project Kamala_89	Kamala_89	P3	P3_221	larval stage	UBERON	UBERON:0000069	New South Wales	GAZ	GAZ:00002793	North Head	ocean biome	ENVO	ENVO:01000048	-33.817	degree	UO	UO:0000185	151.333	degree	UO	UO:0000185	20	meter	UO	UO:0000008	Larval fish sampling	T5_2AD2	1990-11-27	Day		20	-33.817	151.333
Project Kamala_89	Kamala_89	P3	P3_222	larval stage	UBERON	UBERON:0000069	New South Wales	GAZ	GAZ:00002793	North Head	ocean biome	ENVO	ENVO:01000048	-33.817	degree	UO	UO:0000185	151.333	degree	UO	UO:0000185	20	meter	UO	UO:0000008	Larval fish sampling	T5_2AD3	1990-11-27	Day		20	-33.817	151.333
Project Kamala_89	Kamala_89	P3	P3_223	larval stage	UBERON	UBERON:0000069	New South Wales	GAZ	GAZ:00002793	Bondi	ocean biome	ENVO	ENVO:01000048	-33.883	degree	UO	UO:0000185	151.317	degree	UO	UO:0000185	20	meter	UO	UO:0000008	Larval fish sampling	T5_3AD1	1990-11-27	Day		20	-33.883	151.317
Project Kamala_89	Kamala_89	P3	P3_224	larval stage	UBERON	UBERON:0000069	New South Wales	GAZ	GAZ:00002793	Bondi	ocean biome	ENVO	ENVO:01000048	-33.883	degree	UO	UO:0000185	151.317	degree	UO	UO:0000185	20	meter	UO	UO:0000008	Larval fish sampling	T5_3AD2	1990-11-27	Day		20	-33.883	151.317
Project Kamala_89	Kamala_89	P3	P3_225	larval stage	UBERON	UBERON:0000069	New South Wales	GAZ	GAZ:00002793	Bondi	ocean biome	ENVO	ENVO:01000048	-33.883	degree	UO	UO:0000185	151.317	degree	UO	UO:0000185	20	meter	UO	UO:0000008	Larval fish sampling	T5_3AD3	1990-11-27	Day		20	-33.883	151.317
Project Kamala_89	Kamala_89	P3	P3_226	larval stage	UBERON	UBERON:0000069	New South Wales	GAZ	GAZ:00002793	Malabar	ocean biome	ENVO	ENVO:01000048	-33.967	degree	UO	UO:0000185	151.3	degree	UO	UO:0000185	20	meter	UO	UO:0000008	Larval fish sampling	T5_4AD1	1990-11-27	Day		20	-33.967	151.3
Project Kamala_89	Kamala_89	P3	P3_227	larval stage	UBERON	UBERON:0000069	New South Wales	GAZ	GAZ:00002793	Malabar	ocean biome	ENVO	ENVO:01000048	-33.967	degree	UO	UO:0000185	151.3	degree	UO	UO:0000185	20	meter	UO	UO:0000008	Larval fish sampling	T5_4AD2	1990-11-27	Day		20	-33.967	151.3
Project Kamala_89	Kamala_89	P3	P3_228	larval stage	UBERON	UBERON:0000069	New South Wales	GAZ	GAZ:00002793	Malabar	ocean biome	ENVO	ENVO:01000048	-33.967	degree	UO	UO:0000185	151.3	degree	UO	UO:0000185	20	meter	UO	UO:0000008	Larval fish sampling	T5_4AD3	1990-11-27	Day		20	-33.967	151.3
Project Kamala_89	Kamala_89	P3	P3_229	larval stage	UBERON	UBERON:0000069	New South Wales	GAZ	GAZ:00002793	Port Hacking	ocean biome	ENVO	ENVO:01000048	-34.1	degree	UO	UO:0000185	151.233	degree	UO	UO:0000185	20	meter	UO	UO:0000008	Larval fish sampling	T5_5AD1	1990-11-26	Day		20	-34.1	151.233
Project Kamala_89	Kamala_89	P3	P3_230	larval stage	UBERON	UBERON:0000069	New South Wales	GAZ	GAZ:00002793	Port Hacking	ocean biome	ENVO	ENVO:01000048	-34.1	degree	UO	UO:0000185	151.233	degree	UO	UO:0000185	20	meter	UO	UO:0000008	Larval fish sampling	T5_5AD2	1990-11-26	Day		20	-34.1	151.233
Project Kamala_89	Kamala_89	P3	P3_231	larval stage	UBERON	UBERON:0000069	New South Wales	GAZ	GAZ:00002793	Port Hacking	ocean biome	ENVO	ENVO:01000048	-34.1	degree	UO	UO:0000185	151.233	degree	UO	UO:0000185	20	meter	UO	UO:0000008	Larval fish sampling	T5_5AD3	1990-11-26	Day		20	-34.1	151.233
Project Kamala_89	Kamala_89	P3	P3_232	larval stage	UBERON	UBERON:0000069	New South Wales	GAZ	GAZ:00002793	Marley Beach	ocean biome	ENVO	ENVO:01000048	-34.133	degree	UO	UO:0000185	151.15	degree	UO	UO:0000185	20	meter	UO	UO:0000008	Larval fish sampling	T5_6AD1	1990-11-26	Day		20	-34.133	151.15
Project Kamala_89	Kamala_89	P3	P3_233	larval stage	UBERON	UBERON:0000069	New South Wales	GAZ	GAZ:00002793	Marley Beach	ocean biome	ENVO	ENVO:01000048	-34.133	degree	UO	UO:0000185	151.15	degree	UO	UO:0000185	20	meter	UO	UO:0000008	Larval fish sampling	T5_6AD2	1990-11-26	Day		20	-34.133	151.15
Project Kamala_89	Kamala_89	P3	P3_234	larval stage	UBERON	UBERON:0000069	New South Wales	GAZ	GAZ:00002793	Marley Beach	ocean biome	ENVO	ENVO:01000048	-34.133	degree	UO	UO:0000185	151.15	degree	UO	UO:0000185	20	meter	UO	UO:0000008	Larval fish sampling	T5_6AD3	1990-11-26	Day		20	-34.133	151.15
Project Kamala_89	Kamala_89	P3	P3_235	larval stage	UBERON	UBERON:0000069	New South Wales	GAZ	GAZ:00002793	Long Reef	ocean biome	ENVO	ENVO:01000048	-33.733	degree	UO	UO:0000185	151.35	degree	UO	UO:0000185	20	meter	UO	UO:0000008	Larval fish sampling	T6_1AD1	1991-05-23	Day		20	-33.733	151.35
Project Kamala_89	Kamala_89	P3	P3_236	larval stage	UBERON	UBERON:0000069	New South Wales	GAZ	GAZ:00002793	Long Reef	ocean biome	ENVO	ENVO:01000048	-33.733	degree	UO	UO:0000185	151.35	degree	UO	UO:0000185	20	meter	UO	UO:0000008	Larval fish sampling	T6_1AD2	1991-05-23	Day		20	-33.733	151.35
Project Kamala_89	Kamala_89	P3	P3_237	larval stage	UBERON	UBERON:0000069	New South Wales	GAZ	GAZ:00002793	Long Reef	ocean biome	ENVO	ENVO:01000048	-33.733	degree	UO	UO:0000185	151.35	degree	UO	UO:0000185	20	meter	UO	UO:0000008	Larval fish sampling	T6_1AD3	1991-05-23	Day		20	-33.733	151.35
Project Kamala_89	Kamala_89	P3	P3_238	larval stage	UBERON	UBERON:0000069	New South Wales	GAZ	GAZ:00002793	North Head	ocean biome	ENVO	ENVO:01000048	-33.817	degree	UO	UO:0000185	151.333	degree	UO	UO:0000185	20	meter	UO	UO:0000008	Larval fish sampling	T6_2AD1	1991-05-20	Day		20	-33.817	151.333
Project Kamala_89	Kamala_89	P3	P3_239	larval stage	UBERON	UBERON:0000069	New South Wales	GAZ	GAZ:00002793	North Head	ocean biome	ENVO	ENVO:01000048	-33.817	degree	UO	UO:0000185	151.333	degree	UO	UO:0000185	20	meter	UO	UO:0000008	Larval fish sampling	T6_2AD2	1991-05-20	Day		20	-33.817	151.333
Project Kamala_89	Kamala_89	P3	P3_240	larval stage	UBERON	UBERON:0000069	New South Wales	GAZ	GAZ:00002793	North Head	ocean biome	ENVO	ENVO:01000048	-33.817	degree	UO	UO:0000185	151.333	degree	UO	UO:0000185	20	meter	UO	UO:0000008	Larval fish sampling	T6_2AD3	1991-05-20	Day		20	-33.817	151.333
Project Kamala_89	Kamala_89	P3	P3_241	larval stage	UBERON	UBERON:0000069	New South Wales	GAZ	GAZ:00002793	Bondi	ocean biome	ENVO	ENVO:01000048	-33.883	degree	UO	UO:0000185	151.317	degree	UO	UO:0000185	20	meter	UO	UO:0000008	Larval fish sampling	T6_3AD1	1991-04-30	Day		20	-33.883	151.317
Project Kamala_89	Kamala_89	P3	P3_242	larval stage	UBERON	UBERON:0000069	New South Wales	GAZ	GAZ:00002793	Bondi	ocean biome	ENVO	ENVO:01000048	-33.883	degree	UO	UO:0000185	151.317	degree	UO	UO:0000185	20	meter	UO	UO:0000008	Larval fish sampling	T6_3AD2	1991-04-30	Day		20	-33.883	151.317
Project Kamala_89	Kamala_89	P3	P3_243	larval stage	UBERON	UBERON:0000069	New South Wales	GAZ	GAZ:00002793	Bondi	ocean biome	ENVO	ENVO:01000048	-33.883	degree	UO	UO:0000185	151.317	degree	UO	UO:0000185	20	meter	UO	UO:0000008	Larval fish sampling	T6_3AD3	1991-04-30	Day		20	-33.883	151.317
Project Kamala_89	Kamala_89	P3	P3_244	larval stage	UBERON	UBERON:0000069	New South Wales	GAZ	GAZ:00002793	Malabar	ocean biome	ENVO	ENVO:01000048	-33.967	degree	UO	UO:0000185	151.3	degree	UO	UO:0000185	20	meter	UO	UO:0000008	Larval fish sampling	T6_4AD1	1991-05-16	Day		20	-33.967	151.3
Project Kamala_89	Kamala_89	P3	P3_245	larval stage	UBERON	UBERON:0000069	New South Wales	GAZ	GAZ:00002793	Malabar	ocean biome	ENVO	ENVO:01000048	-33.967	degree	UO	UO:0000185	151.3	degree	UO	UO:0000185	20	meter	UO	UO:0000008	Larval fish sampling	T6_4AD2	1991-05-16	Day		20	-33.967	151.3
Project Kamala_89	Kamala_89	P3	P3_246	larval stage	UBERON	UBERON:0000069	New South Wales	GAZ	GAZ:00002793	Malabar	ocean biome	ENVO	ENVO:01000048	-33.967	degree	UO	UO:0000185	151.3	degree	UO	UO:0000185	20	meter	UO	UO:0000008	Larval fish sampling	T6_4AD3	1991-05-16	Day		20	-33.967	151.3
Project Kamala_89	Kamala_89	P3	P3_247	larval stage	UBERON	UBERON:0000069	New South Wales	GAZ	GAZ:00002793	Port Hacking	ocean biome	ENVO	ENVO:01000048	-34.1	degree	UO	UO:0000185	151.233	degree	UO	UO:0000185	20	meter	UO	UO:0000008	Larval fish sampling	T6_5AD1	1991-05-06	Day		20	-34.1	151.233
Project Kamala_89	Kamala_89	P3	P3_248	larval stage	UBERON	UBERON:0000069	New South Wales	GAZ	GAZ:00002793	Port Hacking	ocean biome	ENVO	ENVO:01000048	-34.1	degree	UO	UO:0000185	151.233	degree	UO	UO:0000185	20	meter	UO	UO:0000008	Larval fish sampling	T6_5AD2	1991-05-06	Day		20	-34.1	151.233
Project Kamala_89	Kamala_89	P3	P3_249	larval stage	UBERON	UBERON:0000069	New South Wales	GAZ	GAZ:00002793	Port Hacking	ocean biome	ENVO	ENVO:01000048	-34.1	degree	UO	UO:0000185	151.233	degree	UO	UO:0000185	20	meter	UO	UO:0000008	Larval fish sampling	T6_5AD3	1991-05-06	Day		20	-34.1	151.233
Project Kamala_89	Kamala_89	P3	P3_250	larval stage	UBERON	UBERON:0000069	New South Wales	GAZ	GAZ:00002793	Marley Beach	ocean biome	ENVO	ENVO:01000048	-34.133	degree	UO	UO:0000185	151.15	degree	UO	UO:0000185	20	meter	UO	UO:0000008	Larval fish sampling	T6_6AD1	1991-05-06	Day		20	-34.133	151.15
Project Kamala_89	Kamala_89	P3	P3_251	larval stage	UBERON	UBERON:0000069	New South Wales	GAZ	GAZ:00002793	Marley Beach	ocean biome	ENVO	ENVO:01000048	-34.133	degree	UO	UO:0000185	151.15	degree	UO	UO:0000185	20	meter	UO	UO:0000008	Larval fish sampling	T6_6AD2	1991-05-06	Day		20	-34.133	151.15
Project Kamala_89	Kamala_89	P3	P3_252	larval stage	UBERON	UBERON:0000069	New South Wales	GAZ	GAZ:00002793	Marley Beach	ocean biome	ENVO	ENVO:01000048	-34.133	degree	UO	UO:0000185	151.15	degree	UO	UO:0000185	20	meter	UO	UO:0000008	Larval fish sampling	T6_6AD3	1991-05-06	Day		20	-34.133	151.15
Project Kamala_89	Kamala_89	P3	P3_253	larval stage	UBERON	UBERON:0000069	New South Wales	GAZ	GAZ:00002793	Long Reef	ocean biome	ENVO	ENVO:01000048	-33.733	degree	UO	UO:0000185	151.35	degree	UO	UO:0000185	20	meter	UO	UO:0000008	Larval fish sampling	T7_1AD1	1991-07-30	Day		20	-33.733	151.35
Project Kamala_89	Kamala_89	P3	P3_254	larval stage	UBERON	UBERON:0000069	New South Wales	GAZ	GAZ:00002793	Long Reef	ocean biome	ENVO	ENVO:01000048	-33.733	degree	UO	UO:0000185	151.35	degree	UO	UO:0000185	20	meter	UO	UO:0000008	Larval fish sampling	T7_1AD2	1991-07-30	Day		20	-33.733	151.35
Project Kamala_89	Kamala_89	P3	P3_255	larval stage	UBERON	UBERON:0000069	New South Wales	GAZ	GAZ:00002793	Long Reef	ocean biome	ENVO	ENVO:01000048	-33.733	degree	UO	UO:0000185	151.35	degree	UO	UO:0000185	20	meter	UO	UO:0000008	Larval fish sampling	T7_1AD3	1991-07-30	Day		20	-33.733	151.35
Project Kamala_89	Kamala_89	P3	P3_256	larval stage	UBERON	UBERON:0000069	New South Wales	GAZ	GAZ:00002793	North Head	ocean biome	ENVO	ENVO:01000048	-33.817	degree	UO	UO:0000185	151.333	degree	UO	UO:0000185	20	meter	UO	UO:0000008	Larval fish sampling	T7_2AD1	1991-07-29	Day		20	-33.817	151.333
Project Kamala_89	Kamala_89	P3	P3_257	larval stage	UBERON	UBERON:0000069	New South Wales	GAZ	GAZ:00002793	North Head	ocean biome	ENVO	ENVO:01000048	-33.817	degree	UO	UO:0000185	151.333	degree	UO	UO:0000185	20	meter	UO	UO:0000008	Larval fish sampling	T7_2AD2	1991-07-29	Day		20	-33.817	151.333
Project Kamala_89	Kamala_89	P3	P3_258	larval stage	UBERON	UBERON:0000069	New South Wales	GAZ	GAZ:00002793	North Head	ocean biome	ENVO	ENVO:01000048	-33.817	degree	UO	UO:0000185	151.333	degree	UO	UO:0000185	20	meter	UO	UO:0000008	Larval fish sampling	T7_2AD3	1991-07-29	Day		20	-33.817	151.333
Project Kamala_89	Kamala_89	P3	P3_259	larval stage	UBERON	UBERON:0000069	New South Wales	GAZ	GAZ:00002793	Bondi	ocean biome	ENVO	ENVO:01000048	-33.883	degree	UO	UO:0000185	151.317	degree	UO	UO:0000185	20	meter	UO	UO:0000008	Larval fish sampling	T7_3AD1	1991-07-29	Day		20	-33.883	151.317
Project Kamala_89	Kamala_89	P3	P3_260	larval stage	UBERON	UBERON:0000069	New South Wales	GAZ	GAZ:00002793	Bondi	ocean biome	ENVO	ENVO:01000048	-33.883	degree	UO	UO:0000185	151.317	degree	UO	UO:0000185	20	meter	UO	UO:0000008	Larval fish sampling	T7_3AD2	1991-07-29	Day		20	-33.883	151.317
Project Kamala_89	Kamala_89	P3	P3_261	larval stage	UBERON	UBERON:0000069	New South Wales	GAZ	GAZ:00002793	Bondi	ocean biome	ENVO	ENVO:01000048	-33.883	degree	UO	UO:0000185	151.317	degree	UO	UO:0000185	20	meter	UO	UO:0000008	Larval fish sampling	T7_3AD3	1991-07-29	Day		20	-33.883	151.317
Project Kamala_89	Kamala_89	P3	P3_262	larval stage	UBERON	UBERON:0000069	New South Wales	GAZ	GAZ:00002793	Malabar	ocean biome	ENVO	ENVO:01000048	-33.967	degree	UO	UO:0000185	151.3	degree	UO	UO:0000185	20	meter	UO	UO:0000008	Larval fish sampling	T7_4AD1	1991-07-22	Day		20	-33.967	151.3
Project Kamala_89	Kamala_89	P3	P3_263	larval stage	UBERON	UBERON:0000069	New South Wales	GAZ	GAZ:00002793	Malabar	ocean biome	ENVO	ENVO:01000048	-33.967	degree	UO	UO:0000185	151.3	degree	UO	UO:0000185	20	meter	UO	UO:0000008	Larval fish sampling	T7_4AD2	1991-07-22	Day		20	-33.967	151.3
Project Kamala_89	Kamala_89	P3	P3_264	larval stage	UBERON	UBERON:0000069	New South Wales	GAZ	GAZ:00002793	Malabar	ocean biome	ENVO	ENVO:01000048	-33.967	degree	UO	UO:0000185	151.3	degree	UO	UO:0000185	20	meter	UO	UO:0000008	Larval fish sampling	T7_4AD3	1991-07-22	Day		20	-33.967	151.3
Project Kamala_89	Kamala_89	P3	P3_265	larval stage	UBERON	UBERON:0000069	New South Wales	GAZ	GAZ:00002793	Port Hacking	ocean biome	ENVO	ENVO:01000048	-34.1	degree	UO	UO:0000185	151.233	degree	UO	UO:0000185	20	meter	UO	UO:0000008	Larval fish sampling	T7_5AD1	1991-07-19	Day		20	-34.1	151.233
Project Kamala_89	Kamala_89	P3	P3_266	larval stage	UBERON	UBERON:0000069	New South Wales	GAZ	GAZ:00002793	Port Hacking	ocean biome	ENVO	ENVO:01000048	-34.1	degree	UO	UO:0000185	151.233	degree	UO	UO:0000185	20	meter	UO	UO:0000008	Larval fish sampling	T7_5AD2	1991-07-19	Day		20	-34.1	151.233
Project Kamala_89	Kamala_89	P3	P3_267	larval stage	UBERON	UBERON:0000069	New South Wales	GAZ	GAZ:00002793	Port Hacking	ocean biome	ENVO	ENVO:01000048	-34.1	degree	UO	UO:0000185	151.233	degree	UO	UO:0000185	20	meter	UO	UO:0000008	Larval fish sampling	T7_5AD3	1991-07-19	Day		20	-34.1	151.233
Project Kamala_89	Kamala_89	P3	P3_268	larval stage	UBERON	UBERON:0000069	New South Wales	GAZ	GAZ:00002793	Marley Beach	ocean biome	ENVO	ENVO:01000048	-34.133	degree	UO	UO:0000185	151.15	degree	UO	UO:0000185	20	meter	UO	UO:0000008	Larval fish sampling	T7_6AD1	1991-07-18	Day		20	-34.133	151.15
Project Kamala_89	Kamala_89	P3	P3_269	larval stage	UBERON	UBERON:0000069	New South Wales	GAZ	GAZ:00002793	Marley Beach	ocean biome	ENVO	ENVO:01000048	-34.133	degree	UO	UO:0000185	151.15	degree	UO	UO:0000185	20	meter	UO	UO:0000008	Larval fish sampling	T7_6AD2	1991-07-18	Day		20	-34.133	151.15
Project Kamala_89	Kamala_89	P3	P3_270	larval stage	UBERON	UBERON:0000069	New South Wales	GAZ	GAZ:00002793	Marley Beach	ocean biome	ENVO	ENVO:01000048	-34.133	degree	UO	UO:0000185	151.15	degree	UO	UO:0000185	20	meter	UO	UO:0000008	Larval fish sampling	T7_6AD3	1991-07-18	Day		20	-34.133	151.15
Project Kamala_89	Kamala_89	P3	P3_271	larval stage	UBERON	UBERON:0000069	New South Wales	GAZ	GAZ:00002793	Long Reef	ocean biome	ENVO	ENVO:01000048	-33.733	degree	UO	UO:0000185	151.35	degree	UO	UO:0000185	20	meter	UO	UO:0000008	Larval fish sampling	T8_1AD1	1991-10-09	Day		20	-33.733	151.35
Project Kamala_89	Kamala_89	P3	P3_272	larval stage	UBERON	UBERON:0000069	New South Wales	GAZ	GAZ:00002793	Long Reef	ocean biome	ENVO	ENVO:01000048	-33.733	degree	UO	UO:0000185	151.35	degree	UO	UO:0000185	20	meter	UO	UO:0000008	Larval fish sampling	T8_1AD2	1991-10-09	Day		20	-33.733	151.35
Project Kamala_89	Kamala_89	P3	P3_273	larval stage	UBERON	UBERON:0000069	New South Wales	GAZ	GAZ:00002793	Long Reef	ocean biome	ENVO	ENVO:01000048	-33.733	degree	UO	UO:0000185	151.35	degree	UO	UO:0000185	20	meter	UO	UO:0000008	Larval fish sampling	T8_1AD3	1991-10-09	Day		20	-33.733	151.35
Project Kamala_89	Kamala_89	P3	P3_274	larval stage	UBERON	UBERON:0000069	New South Wales	GAZ	GAZ:00002793	North Head	ocean biome	ENVO	ENVO:01000048	-33.817	degree	UO	UO:0000185	151.333	degree	UO	UO:0000185	20	meter	UO	UO:0000008	Larval fish sampling	T8_2AD1	1991-10-10	Day		20	-33.817	151.333
Project Kamala_89	Kamala_89	P3	P3_275	larval stage	UBERON	UBERON:0000069	New South Wales	GAZ	GAZ:00002793	North Head	ocean biome	ENVO	ENVO:01000048	-33.817	degree	UO	UO:0000185	151.333	degree	UO	UO:0000185	20	meter	UO	UO:0000008	Larval fish sampling	T8_2AD2	1991-10-10	Day		20	-33.817	151.333
Project Kamala_89	Kamala_89	P3	P3_276	larval stage	UBERON	UBERON:0000069	New South Wales	GAZ	GAZ:00002793	North Head	ocean biome	ENVO	ENVO:01000048	-33.817	degree	UO	UO:0000185	151.333	degree	UO	UO:0000185	20	meter	UO	UO:0000008	Larval fish sampling	T8_2AD3	1991-10-10	Day		20	-33.817	151.333
Project Kamala_89	Kamala_89	P3	P3_277	larval stage	UBERON	UBERON:0000069	New South Wales	GAZ	GAZ:00002793	Bondi	ocean biome	ENVO	ENVO:01000048	-33.883	degree	UO	UO:0000185	151.317	degree	UO	UO:0000185	20	meter	UO	UO:0000008	Larval fish sampling	T8_3AD1	1991-10-08	Day		20	-33.883	151.317
Project Kamala_89	Kamala_89	P3	P3_278	larval stage	UBERON	UBERON:0000069	New South Wales	GAZ	GAZ:00002793	Bondi	ocean biome	ENVO	ENVO:01000048	-33.883	degree	UO	UO:0000185	151.317	degree	UO	UO:0000185	20	meter	UO	UO:0000008	Larval fish sampling	T8_3AD2	1991-10-08	Day		20	-33.883	151.317
Project Kamala_89	Kamala_89	P3	P3_279	larval stage	UBERON	UBERON:0000069	New South Wales	GAZ	GAZ:00002793	Bondi	ocean biome	ENVO	ENVO:01000048	-33.883	degree	UO	UO:0000185	151.317	degree	UO	UO:0000185	20	meter	UO	UO:0000008	Larval fish sampling	T8_3AD3	1991-10-08	Day		20	-33.883	151.317
Project Kamala_89	Kamala_89	P3	P3_280	larval stage	UBERON	UBERON:0000069	New South Wales	GAZ	GAZ:00002793	Malabar	ocean biome	ENVO	ENVO:01000048	-33.967	degree	UO	UO:0000185	151.3	degree	UO	UO:0000185	20	meter	UO	UO:0000008	Larval fish sampling	T8_4AD1	1991-10-03	Day		20	-33.967	151.3
Project Kamala_89	Kamala_89	P3	P3_281	larval stage	UBERON	UBERON:0000069	New South Wales	GAZ	GAZ:00002793	Malabar	ocean biome	ENVO	ENVO:01000048	-33.967	degree	UO	UO:0000185	151.3	degree	UO	UO:0000185	20	meter	UO	UO:0000008	Larval fish sampling	T8_4AD2	1991-10-03	Day		20	-33.967	151.3
Project Kamala_89	Kamala_89	P3	P3_282	larval stage	UBERON	UBERON:0000069	New South Wales	GAZ	GAZ:00002793	Malabar	ocean biome	ENVO	ENVO:01000048	-33.967	degree	UO	UO:0000185	151.3	degree	UO	UO:0000185	20	meter	UO	UO:0000008	Larval fish sampling	T8_4AD3	1991-10-03	Day		20	-33.967	151.3
Project Kamala_89	Kamala_89	P3	P3_283	larval stage	UBERON	UBERON:0000069	New South Wales	GAZ	GAZ:00002793	Port Hacking	ocean biome	ENVO	ENVO:01000048	-34.1	degree	UO	UO:0000185	151.233	degree	UO	UO:0000185	20	meter	UO	UO:0000008	Larval fish sampling	T8_5AD1	1991-10-03	Day		20	-34.1	151.233
Project Kamala_89	Kamala_89	P3	P3_284	larval stage	UBERON	UBERON:0000069	New South Wales	GAZ	GAZ:00002793	Port Hacking	ocean biome	ENVO	ENVO:01000048	-34.1	degree	UO	UO:0000185	151.233	degree	UO	UO:0000185	20	meter	UO	UO:0000008	Larval fish sampling	T8_5AD2	1991-10-03	Day		20	-34.1	151.233
Project Kamala_89	Kamala_89	P3	P3_285	larval stage	UBERON	UBERON:0000069	New South Wales	GAZ	GAZ:00002793	Port Hacking	ocean biome	ENVO	ENVO:01000048	-34.1	degree	UO	UO:0000185	151.233	degree	UO	UO:0000185	20	meter	UO	UO:0000008	Larval fish sampling	T8_5AD3	1991-10-03	Day		20	-34.1	151.233
Project Kamala_89	Kamala_89	P3	P3_286	larval stage	UBERON	UBERON:0000069	New South Wales	GAZ	GAZ:00002793	Marley Beach	ocean biome	ENVO	ENVO:01000048	-34.133	degree	UO	UO:0000185	151.15	degree	UO	UO:0000185	20	meter	UO	UO:0000008	Larval fish sampling	T8_6AD1	1991-10-01	Day		20	-34.133	151.15
Project Kamala_89	Kamala_89	P3	P3_287	larval stage	UBERON	UBERON:0000069	New South Wales	GAZ	GAZ:00002793	Marley Beach	ocean biome	ENVO	ENVO:01000048	-34.133	degree	UO	UO:0000185	151.15	degree	UO	UO:0000185	20	meter	UO	UO:0000008	Larval fish sampling	T8_6AD2	1991-10-01	Day		20	-34.133	151.15
Project Kamala_89	Kamala_89	P3	P3_288	larval stage	UBERON	UBERON:0000069	New South Wales	GAZ	GAZ:00002793	Marley Beach	ocean biome	ENVO	ENVO:01000048	-34.133	degree	UO	UO:0000185	151.15	degree	UO	UO:0000185	20	meter	UO	UO:0000008	Larval fish sampling	T8_6AD3	1991-10-01	Day		20	-34.133	151.15
Project Kamala_89	Kamala_89	P3	P3_289	larval stage	UBERON	UBERON:0000069	New South Wales	GAZ	GAZ:00002793	Long Reef	ocean biome	ENVO	ENVO:01000048	-33.75	degree	UO	UO:0000185	151.433	degree	UO	UO:0000185	30	meter	UO	UO:0000008	Larval fish sampling	T1_1BD1	1989-12-14	Day		30	-33.75	151.433
Project Kamala_89	Kamala_89	P3	P3_290	larval stage	UBERON	UBERON:0000069	New South Wales	GAZ	GAZ:00002793	Long Reef	ocean biome	ENVO	ENVO:01000048	-33.75	degree	UO	UO:0000185	151.433	degree	UO	UO:0000185	30	meter	UO	UO:0000008	Larval fish sampling	T1_1BD2	1989-12-14	Day		30	-33.75	151.433
Project Kamala_89	Kamala_89	P3	P3_291	larval stage	UBERON	UBERON:0000069	New South Wales	GAZ	GAZ:00002793	Long Reef	ocean biome	ENVO	ENVO:01000048	-33.75	degree	UO	UO:0000185	151.433	degree	UO	UO:0000185	30	meter	UO	UO:0000008	Larval fish sampling	T1_1BD3	1989-12-14	Day		30	-33.75	151.433
Project Kamala_89	Kamala_89	P3	P3_292	larval stage	UBERON	UBERON:0000069	New South Wales	GAZ	GAZ:00002793	Long Reef	ocean biome	ENVO	ENVO:01000048	-33.75	degree	UO	UO:0000185	151.433	degree	UO	UO:0000185	0	meter	UO	UO:0000008	Larval fish sampling	T1_1BS1	1989-12-14	Day		0	-33.75	151.433
Project Kamala_89	Kamala_89	P3	P3_293	larval stage	UBERON	UBERON:0000069	New South Wales	GAZ	GAZ:00002793	Long Reef	ocean biome	ENVO	ENVO:01000048	-33.75	degree	UO	UO:0000185	151.433	degree	UO	UO:0000185	0	meter	UO	UO:0000008	Larval fish sampling	T1_1BS2	1989-12-14	Day		0	-33.75	151.433
Project Kamala_89	Kamala_89	P3	P3_294	larval stage	UBERON	UBERON:0000069	New South Wales	GAZ	GAZ:00002793	Long Reef	ocean biome	ENVO	ENVO:01000048	-33.75	degree	UO	UO:0000185	151.433	degree	UO	UO:0000185	0	meter	UO	UO:0000008	Larval fish sampling	T1_1BS3	1989-12-14	Day		0	-33.75	151.433
Project Kamala_89	Kamala_89	P3	P3_295	larval stage	UBERON	UBERON:0000069	New South Wales	GAZ	GAZ:00002793	North Head	ocean biome	ENVO	ENVO:01000048	-33.817	degree	UO	UO:0000185	151.417	degree	UO	UO:0000185	30	meter	UO	UO:0000008	Larval fish sampling	T1_2BD1	1989-12-18	Day		30	-33.817	151.417
Project Kamala_89	Kamala_89	P3	P3_296	larval stage	UBERON	UBERON:0000069	New South Wales	GAZ	GAZ:00002793	North Head	ocean biome	ENVO	ENVO:01000048	-33.817	degree	UO	UO:0000185	151.417	degree	UO	UO:0000185	30	meter	UO	UO:0000008	Larval fish sampling	T1_2BD2	1989-12-18	Day		30	-33.817	151.417
Project Kamala_89	Kamala_89	P3	P3_297	larval stage	UBERON	UBERON:0000069	New South Wales	GAZ	GAZ:00002793	North Head	ocean biome	ENVO	ENVO:01000048	-33.817	degree	UO	UO:0000185	151.417	degree	UO	UO:0000185	30	meter	UO	UO:0000008	Larval fish sampling	T1_2BD3	1989-12-18	Day		30	-33.817	151.417
Project Kamala_89	Kamala_89	P3	P3_298	larval stage	UBERON	UBERON:0000069	New South Wales	GAZ	GAZ:00002793	North Head	ocean biome	ENVO	ENVO:01000048	-33.817	degree	UO	UO:0000185	151.417	degree	UO	UO:0000185	0	meter	UO	UO:0000008	Larval fish sampling	T1_2BS1	1989-12-18	Day		0	-33.817	151.417
Project Kamala_89	Kamala_89	P3	P3_299	larval stage	UBERON	UBERON:0000069	New South Wales	GAZ	GAZ:00002793	North Head	ocean biome	ENVO	ENVO:01000048	-33.817	degree	UO	UO:0000185	151.417	degree	UO	UO:0000185	0	meter	UO	UO:0000008	Larval fish sampling	T1_2BS2	1989-12-18	Day		0	-33.817	151.417
Project Kamala_89	Kamala_89	P3	P3_300	larval stage	UBERON	UBERON:0000069	New South Wales	GAZ	GAZ:00002793	North Head	ocean biome	ENVO	ENVO:01000048	-33.817	degree	UO	UO:0000185	151.417	degree	UO	UO:0000185	0	meter	UO	UO:0000008	Larval fish sampling	T1_2BS3	1989-12-18	Day		0	-33.817	151.417
Project Kamala_89	Kamala_89	P3	P3_301	larval stage	UBERON	UBERON:0000069	New South Wales	GAZ	GAZ:00002793	Bondi	ocean biome	ENVO	ENVO:01000048	-33.9	degree	UO	UO:0000185	151.417	degree	UO	UO:0000185	30	meter	UO	UO:0000008	Larval fish sampling	T1_3BD1	1989-12-18	Day		30	-33.9	151.417
Project Kamala_89	Kamala_89	P3	P3_302	larval stage	UBERON	UBERON:0000069	New South Wales	GAZ	GAZ:00002793	Bondi	ocean biome	ENVO	ENVO:01000048	-33.9	degree	UO	UO:0000185	151.417	degree	UO	UO:0000185	30	meter	UO	UO:0000008	Larval fish sampling	T1_3BD2	1989-12-18	Day		30	-33.9	151.417
Project Kamala_89	Kamala_89	P3	P3_303	larval stage	UBERON	UBERON:0000069	New South Wales	GAZ	GAZ:00002793	Bondi	ocean biome	ENVO	ENVO:01000048	-33.9	degree	UO	UO:0000185	151.417	degree	UO	UO:0000185	30	meter	UO	UO:0000008	Larval fish sampling	T1_3BD3	1989-12-18	Day		30	-33.9	151.417
Project Kamala_89	Kamala_89	P3	P3_304	larval stage	UBERON	UBERON:0000069	New South Wales	GAZ	GAZ:00002793	Bondi	ocean biome	ENVO	ENVO:01000048	-33.9	degree	UO	UO:0000185	151.417	degree	UO	UO:0000185	0	meter	UO	UO:0000008	Larval fish sampling	T1_3BS1	1989-12-18	Day		0	-33.9	151.417
Project Kamala_89	Kamala_89	P3	P3_305	larval stage	UBERON	UBERON:0000069	New South Wales	GAZ	GAZ:00002793	Bondi	ocean biome	ENVO	ENVO:01000048	-33.9	degree	UO	UO:0000185	151.417	degree	UO	UO:0000185	0	meter	UO	UO:0000008	Larval fish sampling	T1_3BS2	1989-12-18	Day		0	-33.9	151.417
Project Kamala_89	Kamala_89	P3	P3_306	larval stage	UBERON	UBERON:0000069	New South Wales	GAZ	GAZ:00002793	Bondi	ocean biome	ENVO	ENVO:01000048	-33.9	degree	UO	UO:0000185	151.417	degree	UO	UO:0000185	0	meter	UO	UO:0000008	Larval fish sampling	T1_3BS3	1989-12-18	Day		0	-33.9	151.417
Project Kamala_89	Kamala_89	P3	P3_307	larval stage	UBERON	UBERON:0000069	New South Wales	GAZ	GAZ:00002793	Malabar	ocean biome	ENVO	ENVO:01000048	-33.967	degree	UO	UO:0000185	151.367	degree	UO	UO:0000185	30	meter	UO	UO:0000008	Larval fish sampling	T1_4BD1	1989-12-13	Day		30	-33.967	151.367
Project Kamala_89	Kamala_89	P3	P3_308	larval stage	UBERON	UBERON:0000069	New South Wales	GAZ	GAZ:00002793	Malabar	ocean biome	ENVO	ENVO:01000048	-33.967	degree	UO	UO:0000185	151.367	degree	UO	UO:0000185	30	meter	UO	UO:0000008	Larval fish sampling	T1_4BD2	1989-12-13	Day		30	-33.967	151.367
Project Kamala_89	Kamala_89	P3	P3_309	larval stage	UBERON	UBERON:0000069	New South Wales	GAZ	GAZ:00002793	Malabar	ocean biome	ENVO	ENVO:01000048	-33.967	degree	UO	UO:0000185	151.367	degree	UO	UO:0000185	30	meter	UO	UO:0000008	Larval fish sampling	T1_4BD3	1989-12-13	Day		30	-33.967	151.367
Project Kamala_89	Kamala_89	P3	P3_310	larval stage	UBERON	UBERON:0000069	New South Wales	GAZ	GAZ:00002793	Malabar	ocean biome	ENVO	ENVO:01000048	-33.967	degree	UO	UO:0000185	151.367	degree	UO	UO:0000185	0	meter	UO	UO:0000008	Larval fish sampling	T1_4BS1	1989-12-13	Day		0	-33.967	151.367
Project Kamala_89	Kamala_89	P3	P3_311	larval stage	UBERON	UBERON:0000069	New South Wales	GAZ	GAZ:00002793	Malabar	ocean biome	ENVO	ENVO:01000048	-33.967	degree	UO	UO:0000185	151.367	degree	UO	UO:0000185	0	meter	UO	UO:0000008	Larval fish sampling	T1_4BS2	1989-12-13	Day		0	-33.967	151.367
Project Kamala_89	Kamala_89	P3	P3_312	larval stage	UBERON	UBERON:0000069	New South Wales	GAZ	GAZ:00002793	Malabar	ocean biome	ENVO	ENVO:01000048	-33.967	degree	UO	UO:0000185	151.367	degree	UO	UO:0000185	0	meter	UO	UO:0000008	Larval fish sampling	T1_4BS3	1989-12-13	Day		0	-33.967	151.367
Project Kamala_89	Kamala_89	P3	P3_313	larval stage	UBERON	UBERON:0000069	New South Wales	GAZ	GAZ:00002793	Port Hacking	ocean biome	ENVO	ENVO:01000048	-34.1	degree	UO	UO:0000185	151.25	degree	UO	UO:0000185	30	meter	UO	UO:0000008	Larval fish sampling	T1_5BD1	1989-12-13	Day		30	-34.1	151.25
Project Kamala_89	Kamala_89	P3	P3_314	larval stage	UBERON	UBERON:0000069	New South Wales	GAZ	GAZ:00002793	Port Hacking	ocean biome	ENVO	ENVO:01000048	-34.1	degree	UO	UO:0000185	151.25	degree	UO	UO:0000185	30	meter	UO	UO:0000008	Larval fish sampling	T1_5BD2	1989-12-13	Day		30	-34.1	151.25
Project Kamala_89	Kamala_89	P3	P3_315	larval stage	UBERON	UBERON:0000069	New South Wales	GAZ	GAZ:00002793	Port Hacking	ocean biome	ENVO	ENVO:01000048	-34.1	degree	UO	UO:0000185	151.25	degree	UO	UO:0000185	30	meter	UO	UO:0000008	Larval fish sampling	T1_5BD3	1989-12-13	Day		30	-34.1	151.25
Project Kamala_89	Kamala_89	P3	P3_316	larval stage	UBERON	UBERON:0000069	New South Wales	GAZ	GAZ:00002793	Port Hacking	ocean biome	ENVO	ENVO:01000048	-34.1	degree	UO	UO:0000185	151.25	degree	UO	UO:0000185	0	meter	UO	UO:0000008	Larval fish sampling	T1_5BS1	1989-12-13	Day		0	-34.1	151.25
Project Kamala_89	Kamala_89	P3	P3_317	larval stage	UBERON	UBERON:0000069	New South Wales	GAZ	GAZ:00002793	Port Hacking	ocean biome	ENVO	ENVO:01000048	-34.1	degree	UO	UO:0000185	151.25	degree	UO	UO:0000185	0	meter	UO	UO:0000008	Larval fish sampling	T1_5BS2	1989-12-13	Day		0	-34.1	151.25
Project Kamala_89	Kamala_89	P3	P3_318	larval stage	UBERON	UBERON:0000069	New South Wales	GAZ	GAZ:00002793	Port Hacking	ocean biome	ENVO	ENVO:01000048	-34.1	degree	UO	UO:0000185	151.25	degree	UO	UO:0000185	0	meter	UO	UO:0000008	Larval fish sampling	T1_5BS3	1989-12-13	Day		0	-34.1	151.25
Project Kamala_89	Kamala_89	P3	P3_319	larval stage	UBERON	UBERON:0000069	New South Wales	GAZ	GAZ:00002793	Marley Beach	ocean biome	ENVO	ENVO:01000048	-34.133	degree	UO	UO:0000185	151.183	degree	UO	UO:0000185	30	meter	UO	UO:0000008	Larval fish sampling	T1_6BD1	1989-12-12	Day		30	-34.133	151.183
Project Kamala_89	Kamala_89	P3	P3_320	larval stage	UBERON	UBERON:0000069	New South Wales	GAZ	GAZ:00002793	Marley Beach	ocean biome	ENVO	ENVO:01000048	-34.133	degree	UO	UO:0000185	151.183	degree	UO	UO:0000185	30	meter	UO	UO:0000008	Larval fish sampling	T1_6BD2	1989-12-12	Day		30	-34.133	151.183
Project Kamala_89	Kamala_89	P3	P3_321	larval stage	UBERON	UBERON:0000069	New South Wales	GAZ	GAZ:00002793	Marley Beach	ocean biome	ENVO	ENVO:01000048	-34.133	degree	UO	UO:0000185	151.183	degree	UO	UO:0000185	30	meter	UO	UO:0000008	Larval fish sampling	T1_6BD3	1989-12-12	Day		30	-34.133	151.183
Project Kamala_89	Kamala_89	P3	P3_322	larval stage	UBERON	UBERON:0000069	New South Wales	GAZ	GAZ:00002793	Long Reef	ocean biome	ENVO	ENVO:01000048	-33.75	degree	UO	UO:0000185	151.433	degree	UO	UO:0000185	30	meter	UO	UO:0000008	Larval fish sampling	T10_1BD1	1992-04-29	Day		30	-33.75	151.433
Project Kamala_89	Kamala_89	P3	P3_323	larval stage	UBERON	UBERON:0000069	New South Wales	GAZ	GAZ:00002793	Long Reef	ocean biome	ENVO	ENVO:01000048	-33.75	degree	UO	UO:0000185	151.433	degree	UO	UO:0000185	30	meter	UO	UO:0000008	Larval fish sampling	T10_1BD2	1992-04-29	Day		30	-33.75	151.433
Project Kamala_89	Kamala_89	P3	P3_324	larval stage	UBERON	UBERON:0000069	New South Wales	GAZ	GAZ:00002793	Long Reef	ocean biome	ENVO	ENVO:01000048	-33.75	degree	UO	UO:0000185	151.433	degree	UO	UO:0000185	30	meter	UO	UO:0000008	Larval fish sampling	T10_1BD3	1992-04-29	Day		30	-33.75	151.433
Project Kamala_89	Kamala_89	P3	P3_325	larval stage	UBERON	UBERON:0000069	New South Wales	GAZ	GAZ:00002793	Long Reef	ocean biome	ENVO	ENVO:01000048	-33.75	degree	UO	UO:0000185	151.433	degree	UO	UO:0000185	30	meter	UO	UO:0000008	Larval fish sampling	T10_1BD4	1992-04-29	Day		30	-33.75	151.433
Project Kamala_89	Kamala_89	P3	P3_326	larval stage	UBERON	UBERON:0000069	New South Wales	GAZ	GAZ:00002793	Long Reef	ocean biome	ENVO	ENVO:01000048	-33.75	degree	UO	UO:0000185	151.433	degree	UO	UO:0000185	30	meter	UO	UO:0000008	Larval fish sampling	T10_1BD5	1992-04-29	Day		30	-33.75	151.433
Project Kamala_89	Kamala_89	P3	P3_327	larval stage	UBERON	UBERON:0000069	New South Wales	GAZ	GAZ:00002793	Long Reef	ocean biome	ENVO	ENVO:01000048	-33.75	degree	UO	UO:0000185	151.433	degree	UO	UO:0000185	30	meter	UO	UO:0000008	Larval fish sampling	T10_1BD6	1992-04-29	Day		30	-33.75	151.433
Project Kamala_89	Kamala_89	P3	P3_328	larval stage	UBERON	UBERON:0000069	New South Wales	GAZ	GAZ:00002793	Long Reef	ocean biome	ENVO	ENVO:01000048	-33.75	degree	UO	UO:0000185	151.433	degree	UO	UO:0000185	0	meter	UO	UO:0000008	Larval fish sampling	T10_1BS1	1992-04-29	Day		0	-33.75	151.433
Project Kamala_89	Kamala_89	P3	P3_329	larval stage	UBERON	UBERON:0000069	New South Wales	GAZ	GAZ:00002793	Long Reef	ocean biome	ENVO	ENVO:01000048	-33.75	degree	UO	UO:0000185	151.433	degree	UO	UO:0000185	0	meter	UO	UO:0000008	Larval fish sampling	T10_1BS2	1992-04-29	Day		0	-33.75	151.433
Project Kamala_89	Kamala_89	P3	P3_330	larval stage	UBERON	UBERON:0000069	New South Wales	GAZ	GAZ:00002793	Long Reef	ocean biome	ENVO	ENVO:01000048	-33.75	degree	UO	UO:0000185	151.433	degree	UO	UO:0000185	0	meter	UO	UO:0000008	Larval fish sampling	T10_1BS3	1992-04-29	Day		0	-33.75	151.433
Project Kamala_89	Kamala_89	P3	P3_331	larval stage	UBERON	UBERON:0000069	New South Wales	GAZ	GAZ:00002793	Long Reef	ocean biome	ENVO	ENVO:01000048	-33.75	degree	UO	UO:0000185	151.433	degree	UO	UO:0000185	0	meter	UO	UO:0000008	Larval fish sampling	T10_1BS4	1992-04-29	Day		0	-33.75	151.433
Project Kamala_89	Kamala_89	P3	P3_332	larval stage	UBERON	UBERON:0000069	New South Wales	GAZ	GAZ:00002793	Long Reef	ocean biome	ENVO	ENVO:01000048	-33.75	degree	UO	UO:0000185	151.433	degree	UO	UO:0000185	0	meter	UO	UO:0000008	Larval fish sampling	T10_1BS5	1992-04-29	Day		0	-33.75	151.433
Project Kamala_89	Kamala_89	P3	P3_333	larval stage	UBERON	UBERON:0000069	New South Wales	GAZ	GAZ:00002793	Long Reef	ocean biome	ENVO	ENVO:01000048	-33.75	degree	UO	UO:0000185	151.433	degree	UO	UO:0000185	0	meter	UO	UO:0000008	Larval fish sampling	T10_1BS6	1992-04-29	Day		0	-33.75	151.433
Project Kamala_89	Kamala_89	P3	P3_334	larval stage	UBERON	UBERON:0000069	New South Wales	GAZ	GAZ:00002793	North Head	ocean biome	ENVO	ENVO:01000048	-33.817	degree	UO	UO:0000185	151.417	degree	UO	UO:0000185	30	meter	UO	UO:0000008	Larval fish sampling	T10_2BD1	1992-04-29	Day		30	-33.817	151.417
Project Kamala_89	Kamala_89	P3	P3_335	larval stage	UBERON	UBERON:0000069	New South Wales	GAZ	GAZ:00002793	North Head	ocean biome	ENVO	ENVO:01000048	-33.817	degree	UO	UO:0000185	151.417	degree	UO	UO:0000185	30	meter	UO	UO:0000008	Larval fish sampling	T10_2BD2	1992-04-29	Day		30	-33.817	151.417
Project Kamala_89	Kamala_89	P3	P3_336	larval stage	UBERON	UBERON:0000069	New South Wales	GAZ	GAZ:00002793	North Head	ocean biome	ENVO	ENVO:01000048	-33.817	degree	UO	UO:0000185	151.417	degree	UO	UO:0000185	30	meter	UO	UO:0000008	Larval fish sampling	T10_2BD3	1992-04-29	Day		30	-33.817	151.417
Project Kamala_89	Kamala_89	P3	P3_337	larval stage	UBERON	UBERON:0000069	New South Wales	GAZ	GAZ:00002793	North Head	ocean biome	ENVO	ENVO:01000048	-33.817	degree	UO	UO:0000185	151.417	degree	UO	UO:0000185	30	meter	UO	UO:0000008	Larval fish sampling	T10_2BD4	1992-04-29	Day		30	-33.817	151.417
Project Kamala_89	Kamala_89	P3	P3_338	larval stage	UBERON	UBERON:0000069	New South Wales	GAZ	GAZ:00002793	North Head	ocean biome	ENVO	ENVO:01000048	-33.817	degree	UO	UO:0000185	151.417	degree	UO	UO:0000185	30	meter	UO	UO:0000008	Larval fish sampling	T10_2BD5	1992-04-29	Day		30	-33.817	151.417
Project Kamala_89	Kamala_89	P3	P3_339	larval stage	UBERON	UBERON:0000069	New South Wales	GAZ	GAZ:00002793	North Head	ocean biome	ENVO	ENVO:01000048	-33.817	degree	UO	UO:0000185	151.417	degree	UO	UO:0000185	30	meter	UO	UO:0000008	Larval fish sampling	T10_2BD6	1992-04-29	Day		30	-33.817	151.417
Project Kamala_89	Kamala_89	P3	P3_340	larval stage	UBERON	UBERON:0000069	New South Wales	GAZ	GAZ:00002793	North Head	ocean biome	ENVO	ENVO:01000048	-33.817	degree	UO	UO:0000185	151.417	degree	UO	UO:0000185	0	meter	UO	UO:0000008	Larval fish sampling	T10_2BS1	1992-04-29	Day		0	-33.817	151.417
Project Kamala_89	Kamala_89	P3	P3_341	larval stage	UBERON	UBERON:0000069	New South Wales	GAZ	GAZ:00002793	North Head	ocean biome	ENVO	ENVO:01000048	-33.817	degree	UO	UO:0000185	151.417	degree	UO	UO:0000185	0	meter	UO	UO:0000008	Larval fish sampling	T10_2BS2	1992-04-29	Day		0	-33.817	151.417
Project Kamala_89	Kamala_89	P3	P3_342	larval stage	UBERON	UBERON:0000069	New South Wales	GAZ	GAZ:00002793	North Head	ocean biome	ENVO	ENVO:01000048	-33.817	degree	UO	UO:0000185	151.417	degree	UO	UO:0000185	0	meter	UO	UO:0000008	Larval fish sampling	T10_2BS3	1992-04-29	Day		0	-33.817	151.417
Project Kamala_89	Kamala_89	P3	P3_343	larval stage	UBERON	UBERON:0000069	New South Wales	GAZ	GAZ:00002793	North Head	ocean biome	ENVO	ENVO:01000048	-33.817	degree	UO	UO:0000185	151.417	degree	UO	UO:0000185	0	meter	UO	UO:0000008	Larval fish sampling	T10_2BS4	1992-04-29	Day		0	-33.817	151.417
Project Kamala_89	Kamala_89	P3	P3_344	larval stage	UBERON	UBERON:0000069	New South Wales	GAZ	GAZ:00002793	North Head	ocean biome	ENVO	ENVO:01000048	-33.817	degree	UO	UO:0000185	151.417	degree	UO	UO:0000185	0	meter	UO	UO:0000008	Larval fish sampling	T10_2BS5	1992-04-29	Day		0	-33.817	151.417
Project Kamala_89	Kamala_89	P3	P3_345	larval stage	UBERON	UBERON:0000069	New South Wales	GAZ	GAZ:00002793	North Head	ocean biome	ENVO	ENVO:01000048	-33.817	degree	UO	UO:0000185	151.417	degree	UO	UO:0000185	0	meter	UO	UO:0000008	Larval fish sampling	T10_2BS6	1992-04-29	Day		0	-33.817	151.417
Project Kamala_89	Kamala_89	P3	P3_346	larval stage	UBERON	UBERON:0000069	New South Wales	GAZ	GAZ:00002793	Bondi	ocean biome	ENVO	ENVO:01000048	-33.9	degree	UO	UO:0000185	151.417	degree	UO	UO:0000185	30	meter	UO	UO:0000008	Larval fish sampling	T10_3BD1	1992-04-30	Day		30	-33.9	151.417
Project Kamala_89	Kamala_89	P3	P3_347	larval stage	UBERON	UBERON:0000069	New South Wales	GAZ	GAZ:00002793	Bondi	ocean biome	ENVO	ENVO:01000048	-33.9	degree	UO	UO:0000185	151.417	degree	UO	UO:0000185	30	meter	UO	UO:0000008	Larval fish sampling	T10_3BD2	1992-04-30	Day		30	-33.9	151.417
Project Kamala_89	Kamala_89	P3	P3_348	larval stage	UBERON	UBERON:0000069	New South Wales	GAZ	GAZ:00002793	Bondi	ocean biome	ENVO	ENVO:01000048	-33.9	degree	UO	UO:0000185	151.417	degree	UO	UO:0000185	30	meter	UO	UO:0000008	Larval fish sampling	T10_3BD3	1992-04-30	Day		30	-33.9	151.417
Project Kamala_89	Kamala_89	P3	P3_349	larval stage	UBERON	UBERON:0000069	New South Wales	GAZ	GAZ:00002793	Bondi	ocean biome	ENVO	ENVO:01000048	-33.9	degree	UO	UO:0000185	151.417	degree	UO	UO:0000185	30	meter	UO	UO:0000008	Larval fish sampling	T10_3BD4	1992-04-30	Day		30	-33.9	151.417
Project Kamala_89	Kamala_89	P3	P3_350	larval stage	UBERON	UBERON:0000069	New South Wales	GAZ	GAZ:00002793	Bondi	ocean biome	ENVO	ENVO:01000048	-33.9	degree	UO	UO:0000185	151.417	degree	UO	UO:0000185	30	meter	UO	UO:0000008	Larval fish sampling	T10_3BD5	1992-04-30	Day		30	-33.9	151.417
Project Kamala_89	Kamala_89	P3	P3_351	larval stage	UBERON	UBERON:0000069	New South Wales	GAZ	GAZ:00002793	Bondi	ocean biome	ENVO	ENVO:01000048	-33.9	degree	UO	UO:0000185	151.417	degree	UO	UO:0000185	30	meter	UO	UO:0000008	Larval fish sampling	T10_3BD6	1992-04-30	Day		30	-33.9	151.417
Project Kamala_89	Kamala_89	P3	P3_352	larval stage	UBERON	UBERON:0000069	New South Wales	GAZ	GAZ:00002793	Bondi	ocean biome	ENVO	ENVO:01000048	-33.9	degree	UO	UO:0000185	151.417	degree	UO	UO:0000185	0	meter	UO	UO:0000008	Larval fish sampling	T10_3BS1	1992-04-30	Day		0	-33.9	151.417
Project Kamala_89	Kamala_89	P3	P3_353	larval stage	UBERON	UBERON:0000069	New South Wales	GAZ	GAZ:00002793	Bondi	ocean biome	ENVO	ENVO:01000048	-33.9	degree	UO	UO:0000185	151.417	degree	UO	UO:0000185	0	meter	UO	UO:0000008	Larval fish sampling	T10_3BS2	1992-04-30	Day		0	-33.9	151.417
Project Kamala_89	Kamala_89	P3	P3_354	larval stage	UBERON	UBERON:0000069	New South Wales	GAZ	GAZ:00002793	Bondi	ocean biome	ENVO	ENVO:01000048	-33.9	degree	UO	UO:0000185	151.417	degree	UO	UO:0000185	0	meter	UO	UO:0000008	Larval fish sampling	T10_3BS3	1992-04-30	Day		0	-33.9	151.417
Project Kamala_89	Kamala_89	P3	P3_355	larval stage	UBERON	UBERON:0000069	New South Wales	GAZ	GAZ:00002793	Bondi	ocean biome	ENVO	ENVO:01000048	-33.9	degree	UO	UO:0000185	151.417	degree	UO	UO:0000185	0	meter	UO	UO:0000008	Larval fish sampling	T10_3BS4	1992-04-30	Day		0	-33.9	151.417
Project Kamala_89	Kamala_89	P3	P3_356	larval stage	UBERON	UBERON:0000069	New South Wales	GAZ	GAZ:00002793	Bondi	ocean biome	ENVO	ENVO:01000048	-33.9	degree	UO	UO:0000185	151.417	degree	UO	UO:0000185	0	meter	UO	UO:0000008	Larval fish sampling	T10_3BS5	1992-04-30	Day		0	-33.9	151.417
Project Kamala_89	Kamala_89	P3	P3_357	larval stage	UBERON	UBERON:0000069	New South Wales	GAZ	GAZ:00002793	Bondi	ocean biome	ENVO	ENVO:01000048	-33.9	degree	UO	UO:0000185	151.417	degree	UO	UO:0000185	0	meter	UO	UO:0000008	Larval fish sampling	T10_3BS6	1992-04-30	Day		0	-33.9	151.417
Project Kamala_89	Kamala_89	P3	P3_358	larval stage	UBERON	UBERON:0000069	New South Wales	GAZ	GAZ:00002793	Malabar	ocean biome	ENVO	ENVO:01000048	-33.967	degree	UO	UO:0000185	151.367	degree	UO	UO:0000185	30	meter	UO	UO:0000008	Larval fish sampling	T10_4BD1	1992-05-05	Day		30	-33.967	151.367
Project Kamala_89	Kamala_89	P3	P3_359	larval stage	UBERON	UBERON:0000069	New South Wales	GAZ	GAZ:00002793	Malabar	ocean biome	ENVO	ENVO:01000048	-33.967	degree	UO	UO:0000185	151.367	degree	UO	UO:0000185	30	meter	UO	UO:0000008	Larval fish sampling	T10_4BD2	1992-05-05	Day		30	-33.967	151.367
Project Kamala_89	Kamala_89	P3	P3_360	larval stage	UBERON	UBERON:0000069	New South Wales	GAZ	GAZ:00002793	Malabar	ocean biome	ENVO	ENVO:01000048	-33.967	degree	UO	UO:0000185	151.367	degree	UO	UO:0000185	30	meter	UO	UO:0000008	Larval fish sampling	T10_4BD3	1992-05-05	Day		30	-33.967	151.367
Project Kamala_89	Kamala_89	P3	P3_361	larval stage	UBERON	UBERON:0000069	New South Wales	GAZ	GAZ:00002793	Malabar	ocean biome	ENVO	ENVO:01000048	-33.967	degree	UO	UO:0000185	151.367	degree	UO	UO:0000185	30	meter	UO	UO:0000008	Larval fish sampling	T10_4BD4	1992-05-05	Day		30	-33.967	151.367
Project Kamala_89	Kamala_89	P3	P3_362	larval stage	UBERON	UBERON:0000069	New South Wales	GAZ	GAZ:00002793	Malabar	ocean biome	ENVO	ENVO:01000048	-33.967	degree	UO	UO:0000185	151.367	degree	UO	UO:0000185	30	meter	UO	UO:0000008	Larval fish sampling	T10_4BD5	1992-05-05	Day		30	-33.967	151.367
Project Kamala_89	Kamala_89	P3	P3_363	larval stage	UBERON	UBERON:0000069	New South Wales	GAZ	GAZ:00002793	Malabar	ocean biome	ENVO	ENVO:01000048	-33.967	degree	UO	UO:0000185	151.367	degree	UO	UO:0000185	30	meter	UO	UO:0000008	Larval fish sampling	T10_4BD6	1992-05-05	Day		30	-33.967	151.367
Project Kamala_89	Kamala_89	P3	P3_364	larval stage	UBERON	UBERON:0000069	New South Wales	GAZ	GAZ:00002793	Malabar	ocean biome	ENVO	ENVO:01000048	-33.967	degree	UO	UO:0000185	151.367	degree	UO	UO:0000185	0	meter	UO	UO:0000008	Larval fish sampling	T10_4BS1	1992-05-05	Day		0	-33.967	151.367
Project Kamala_89	Kamala_89	P3	P3_365	larval stage	UBERON	UBERON:0000069	New South Wales	GAZ	GAZ:00002793	Malabar	ocean biome	ENVO	ENVO:01000048	-33.967	degree	UO	UO:0000185	151.367	degree	UO	UO:0000185	0	meter	UO	UO:0000008	Larval fish sampling	T10_4BS2	1992-05-05	Day		0	-33.967	151.367
Project Kamala_89	Kamala_89	P3	P3_366	larval stage	UBERON	UBERON:0000069	New South Wales	GAZ	GAZ:00002793	Malabar	ocean biome	ENVO	ENVO:01000048	-33.967	degree	UO	UO:0000185	151.367	degree	UO	UO:0000185	0	meter	UO	UO:0000008	Larval fish sampling	T10_4BS3	1992-05-05	Day		0	-33.967	151.367
Project Kamala_89	Kamala_89	P3	P3_367	larval stage	UBERON	UBERON:0000069	New South Wales	GAZ	GAZ:00002793	Malabar	ocean biome	ENVO	ENVO:01000048	-33.967	degree	UO	UO:0000185	151.367	degree	UO	UO:0000185	0	meter	UO	UO:0000008	Larval fish sampling	T10_4BS4	1992-05-05	Day		0	-33.967	151.367
Project Kamala_89	Kamala_89	P3	P3_368	larval stage	UBERON	UBERON:0000069	New South Wales	GAZ	GAZ:00002793	Malabar	ocean biome	ENVO	ENVO:01000048	-33.967	degree	UO	UO:0000185	151.367	degree	UO	UO:0000185	0	meter	UO	UO:0000008	Larval fish sampling	T10_4BS5	1992-05-05	Day		0	-33.967	151.367
Project Kamala_89	Kamala_89	P3	P3_369	larval stage	UBERON	UBERON:0000069	New South Wales	GAZ	GAZ:00002793	Malabar	ocean biome	ENVO	ENVO:01000048	-33.967	degree	UO	UO:0000185	151.367	degree	UO	UO:0000185	0	meter	UO	UO:0000008	Larval fish sampling	T10_4BS6	1992-05-05	Day		0	-33.967	151.367
Project Kamala_89	Kamala_89	P3	P3_370	larval stage	UBERON	UBERON:0000069	New South Wales	GAZ	GAZ:00002793	Port Hacking	ocean biome	ENVO	ENVO:01000048	-34.1	degree	UO	UO:0000185	151.25	degree	UO	UO:0000185	30	meter	UO	UO:0000008	Larval fish sampling	T10_5BD1	1992-05-04	Day		30	-34.1	151.25
Project Kamala_89	Kamala_89	P3	P3_371	larval stage	UBERON	UBERON:0000069	New South Wales	GAZ	GAZ:00002793	Port Hacking	ocean biome	ENVO	ENVO:01000048	-34.1	degree	UO	UO:0000185	151.25	degree	UO	UO:0000185	30	meter	UO	UO:0000008	Larval fish sampling	T10_5BD2	1992-05-04	Day		30	-34.1	151.25
Project Kamala_89	Kamala_89	P3	P3_372	larval stage	UBERON	UBERON:0000069	New South Wales	GAZ	GAZ:00002793	Port Hacking	ocean biome	ENVO	ENVO:01000048	-34.1	degree	UO	UO:0000185	151.25	degree	UO	UO:0000185	30	meter	UO	UO:0000008	Larval fish sampling	T10_5BD3	1992-05-04	Day		30	-34.1	151.25
Project Kamala_89	Kamala_89	P3	P3_373	larval stage	UBERON	UBERON:0000069	New South Wales	GAZ	GAZ:00002793	Port Hacking	ocean biome	ENVO	ENVO:01000048	-34.1	degree	UO	UO:0000185	151.25	degree	UO	UO:0000185	30	meter	UO	UO:0000008	Larval fish sampling	T10_5BD4	1992-05-04	Day		30	-34.1	151.25
Project Kamala_89	Kamala_89	P3	P3_374	larval stage	UBERON	UBERON:0000069	New South Wales	GAZ	GAZ:00002793	Port Hacking	ocean biome	ENVO	ENVO:01000048	-34.1	degree	UO	UO:0000185	151.25	degree	UO	UO:0000185	30	meter	UO	UO:0000008	Larval fish sampling	T10_5BD5	1992-05-04	Day		30	-34.1	151.25
Project Kamala_89	Kamala_89	P3	P3_375	larval stage	UBERON	UBERON:0000069	New South Wales	GAZ	GAZ:00002793	Port Hacking	ocean biome	ENVO	ENVO:01000048	-34.1	degree	UO	UO:0000185	151.25	degree	UO	UO:0000185	30	meter	UO	UO:0000008	Larval fish sampling	T10_5BD6	1992-05-04	Day		30	-34.1	151.25
Project Kamala_89	Kamala_89	P3	P3_376	larval stage	UBERON	UBERON:0000069	New South Wales	GAZ	GAZ:00002793	Port Hacking	ocean biome	ENVO	ENVO:01000048	-34.1	degree	UO	UO:0000185	151.25	degree	UO	UO:0000185	0	meter	UO	UO:0000008	Larval fish sampling	T10_5BS1	1992-05-04	Day		0	-34.1	151.25
Project Kamala_89	Kamala_89	P3	P3_377	larval stage	UBERON	UBERON:0000069	New South Wales	GAZ	GAZ:00002793	Port Hacking	ocean biome	ENVO	ENVO:01000048	-34.1	degree	UO	UO:0000185	151.25	degree	UO	UO:0000185	0	meter	UO	UO:0000008	Larval fish sampling	T10_5BS2	1992-05-04	Day		0	-34.1	151.25
Project Kamala_89	Kamala_89	P3	P3_378	larval stage	UBERON	UBERON:0000069	New South Wales	GAZ	GAZ:00002793	Port Hacking	ocean biome	ENVO	ENVO:01000048	-34.1	degree	UO	UO:0000185	151.25	degree	UO	UO:0000185	0	meter	UO	UO:0000008	Larval fish sampling	T10_5BS3	1992-05-04	Day		0	-34.1	151.25
Project Kamala_89	Kamala_89	P3	P3_379	larval stage	UBERON	UBERON:0000069	New South Wales	GAZ	GAZ:00002793	Port Hacking	ocean biome	ENVO	ENVO:01000048	-34.1	degree	UO	UO:0000185	151.25	degree	UO	UO:0000185	0	meter	UO	UO:0000008	Larval fish sampling	T10_5BS4	1992-05-04	Day		0	-34.1	151.25
Project Kamala_89	Kamala_89	P3	P3_380	larval stage	UBERON	UBERON:0000069	New South Wales	GAZ	GAZ:00002793	Port Hacking	ocean biome	ENVO	ENVO:01000048	-34.1	degree	UO	UO:0000185	151.25	degree	UO	UO:0000185	0	meter	UO	UO:0000008	Larval fish sampling	T10_5BS5	1992-05-04	Day		0	-34.1	151.25
Project Kamala_89	Kamala_89	P3	P3_381	larval stage	UBERON	UBERON:0000069	New South Wales	GAZ	GAZ:00002793	Port Hacking	ocean biome	ENVO	ENVO:01000048	-34.1	degree	UO	UO:0000185	151.25	degree	UO	UO:0000185	0	meter	UO	UO:0000008	Larval fish sampling	T10_5BS6	1992-05-04	Day		0	-34.1	151.25
Project Kamala_89	Kamala_89	P3	P3_382	larval stage	UBERON	UBERON:0000069	New South Wales	GAZ	GAZ:00002793	Marley Beach	ocean biome	ENVO	ENVO:01000048	-34.133	degree	UO	UO:0000185	151.183	degree	UO	UO:0000185	30	meter	UO	UO:0000008	Larval fish sampling	T10_6BD1	1992-05-04	Day		30	-34.133	151.183
Project Kamala_89	Kamala_89	P3	P3_383	larval stage	UBERON	UBERON:0000069	New South Wales	GAZ	GAZ:00002793	Marley Beach	ocean biome	ENVO	ENVO:01000048	-34.133	degree	UO	UO:0000185	151.183	degree	UO	UO:0000185	30	meter	UO	UO:0000008	Larval fish sampling	T10_6BD2	1992-05-04	Day		30	-34.133	151.183
Project Kamala_89	Kamala_89	P3	P3_384	larval stage	UBERON	UBERON:0000069	New South Wales	GAZ	GAZ:00002793	Marley Beach	ocean biome	ENVO	ENVO:01000048	-34.133	degree	UO	UO:0000185	151.183	degree	UO	UO:0000185	30	meter	UO	UO:0000008	Larval fish sampling	T10_6BD3	1992-05-04	Day		30	-34.133	151.183
Project Kamala_89	Kamala_89	P3	P3_385	larval stage	UBERON	UBERON:0000069	New South Wales	GAZ	GAZ:00002793	Marley Beach	ocean biome	ENVO	ENVO:01000048	-34.133	degree	UO	UO:0000185	151.183	degree	UO	UO:0000185	30	meter	UO	UO:0000008	Larval fish sampling	T10_6BD4	1992-05-04	Day		30	-34.133	151.183
Project Kamala_89	Kamala_89	P3	P3_386	larval stage	UBERON	UBERON:0000069	New South Wales	GAZ	GAZ:00002793	Marley Beach	ocean biome	ENVO	ENVO:01000048	-34.133	degree	UO	UO:0000185	151.183	degree	UO	UO:0000185	30	meter	UO	UO:0000008	Larval fish sampling	T10_6BD5	1992-05-04	Day		30	-34.133	151.183
Project Kamala_89	Kamala_89	P3	P3_387	larval stage	UBERON	UBERON:0000069	New South Wales	GAZ	GAZ:00002793	Marley Beach	ocean biome	ENVO	ENVO:01000048	-34.133	degree	UO	UO:0000185	151.183	degree	UO	UO:0000185	30	meter	UO	UO:0000008	Larval fish sampling	T10_6BD6	1992-05-04	Day		30	-34.133	151.183
Project Kamala_89	Kamala_89	P3	P3_388	larval stage	UBERON	UBERON:0000069	New South Wales	GAZ	GAZ:00002793	Marley Beach	ocean biome	ENVO	ENVO:01000048	-34.133	degree	UO	UO:0000185	151.183	degree	UO	UO:0000185	0	meter	UO	UO:0000008	Larval fish sampling	T10_6BS1	1992-05-04	Day		0	-34.133	151.183
Project Kamala_89	Kamala_89	P3	P3_389	larval stage	UBERON	UBERON:0000069	New South Wales	GAZ	GAZ:00002793	Marley Beach	ocean biome	ENVO	ENVO:01000048	-34.133	degree	UO	UO:0000185	151.183	degree	UO	UO:0000185	0	meter	UO	UO:0000008	Larval fish sampling	T10_6BS2	1992-05-04	Day		0	-34.133	151.183
Project Kamala_89	Kamala_89	P3	P3_390	larval stage	UBERON	UBERON:0000069	New South Wales	GAZ	GAZ:00002793	Marley Beach	ocean biome	ENVO	ENVO:01000048	-34.133	degree	UO	UO:0000185	151.183	degree	UO	UO:0000185	0	meter	UO	UO:0000008	Larval fish sampling	T10_6BS3	1992-05-04	Day		0	-34.133	151.183
Project Kamala_89	Kamala_89	P3	P3_391	larval stage	UBERON	UBERON:0000069	New South Wales	GAZ	GAZ:00002793	Marley Beach	ocean biome	ENVO	ENVO:01000048	-34.133	degree	UO	UO:0000185	151.183	degree	UO	UO:0000185	0	meter	UO	UO:0000008	Larval fish sampling	T10_6BS4	1992-05-04	Day		0	-34.133	151.183
Project Kamala_89	Kamala_89	P3	P3_392	larval stage	UBERON	UBERON:0000069	New South Wales	GAZ	GAZ:00002793	Marley Beach	ocean biome	ENVO	ENVO:01000048	-34.133	degree	UO	UO:0000185	151.183	degree	UO	UO:0000185	0	meter	UO	UO:0000008	Larval fish sampling	T10_6BS5	1992-05-04	Day		0	-34.133	151.183
Project Kamala_89	Kamala_89	P3	P3_393	larval stage	UBERON	UBERON:0000069	New South Wales	GAZ	GAZ:00002793	Marley Beach	ocean biome	ENVO	ENVO:01000048	-34.133	degree	UO	UO:0000185	151.183	degree	UO	UO:0000185	0	meter	UO	UO:0000008	Larval fish sampling	T10_6BS6	1992-05-04	Day		0	-34.133	151.183
Project Kamala_89	Kamala_89	P3	P3_394	larval stage	UBERON	UBERON:0000069	New South Wales	GAZ	GAZ:00002793	Long Reef	ocean biome	ENVO	ENVO:01000048	-33.75	degree	UO	UO:0000185	151.433	degree	UO	UO:0000185	30	meter	UO	UO:0000008	Larval fish sampling	T11_1BD1	1992-07-07	Day		30	-33.75	151.433
Project Kamala_89	Kamala_89	P3	P3_395	larval stage	UBERON	UBERON:0000069	New South Wales	GAZ	GAZ:00002793	Long Reef	ocean biome	ENVO	ENVO:01000048	-33.75	degree	UO	UO:0000185	151.433	degree	UO	UO:0000185	30	meter	UO	UO:0000008	Larval fish sampling	T11_1BD2	1992-07-07	Day		30	-33.75	151.433
Project Kamala_89	Kamala_89	P3	P3_396	larval stage	UBERON	UBERON:0000069	New South Wales	GAZ	GAZ:00002793	Long Reef	ocean biome	ENVO	ENVO:01000048	-33.75	degree	UO	UO:0000185	151.433	degree	UO	UO:0000185	30	meter	UO	UO:0000008	Larval fish sampling	T11_1BD3	1992-07-07	Day		30	-33.75	151.433
Project Kamala_89	Kamala_89	P3	P3_397	larval stage	UBERON	UBERON:0000069	New South Wales	GAZ	GAZ:00002793	Long Reef	ocean biome	ENVO	ENVO:01000048	-33.75	degree	UO	UO:0000185	151.433	degree	UO	UO:0000185	30	meter	UO	UO:0000008	Larval fish sampling	T11_1BD4	1992-07-07	Day		30	-33.75	151.433
Project Kamala_89	Kamala_89	P3	P3_398	larval stage	UBERON	UBERON:0000069	New South Wales	GAZ	GAZ:00002793	Long Reef	ocean biome	ENVO	ENVO:01000048	-33.75	degree	UO	UO:0000185	151.433	degree	UO	UO:0000185	30	meter	UO	UO:0000008	Larval fish sampling	T11_1BD5	1992-07-07	Day		30	-33.75	151.433
Project Kamala_89	Kamala_89	P3	P3_399	larval stage	UBERON	UBERON:0000069	New South Wales	GAZ	GAZ:00002793	Long Reef	ocean biome	ENVO	ENVO:01000048	-33.75	degree	UO	UO:0000185	151.433	degree	UO	UO:0000185	30	meter	UO	UO:0000008	Larval fish sampling	T11_1BD6	1992-07-07	Day		30	-33.75	151.433
Project Kamala_89	Kamala_89	P3	P3_400	larval stage	UBERON	UBERON:0000069	New South Wales	GAZ	GAZ:00002793	Long Reef	ocean biome	ENVO	ENVO:01000048	-33.75	degree	UO	UO:0000185	151.433	degree	UO	UO:0000185	0	meter	UO	UO:0000008	Larval fish sampling	T11_1BS1	1992-07-07	Day		0	-33.75	151.433
Project Kamala_89	Kamala_89	P3	P3_401	larval stage	UBERON	UBERON:0000069	New South Wales	GAZ	GAZ:00002793	Long Reef	ocean biome	ENVO	ENVO:01000048	-33.75	degree	UO	UO:0000185	151.433	degree	UO	UO:0000185	0	meter	UO	UO:0000008	Larval fish sampling	T11_1BS2	1992-07-07	Day		0	-33.75	151.433
Project Kamala_89	Kamala_89	P3	P3_402	larval stage	UBERON	UBERON:0000069	New South Wales	GAZ	GAZ:00002793	Long Reef	ocean biome	ENVO	ENVO:01000048	-33.75	degree	UO	UO:0000185	151.433	degree	UO	UO:0000185	0	meter	UO	UO:0000008	Larval fish sampling	T11_1BS3	1992-07-07	Day		0	-33.75	151.433
Project Kamala_89	Kamala_89	P3	P3_403	larval stage	UBERON	UBERON:0000069	New South Wales	GAZ	GAZ:00002793	Long Reef	ocean biome	ENVO	ENVO:01000048	-33.75	degree	UO	UO:0000185	151.433	degree	UO	UO:0000185	0	meter	UO	UO:0000008	Larval fish sampling	T11_1BS4	1992-07-07	Day		0	-33.75	151.433
Project Kamala_89	Kamala_89	P3	P3_404	larval stage	UBERON	UBERON:0000069	New South Wales	GAZ	GAZ:00002793	Long Reef	ocean biome	ENVO	ENVO:01000048	-33.75	degree	UO	UO:0000185	151.433	degree	UO	UO:0000185	0	meter	UO	UO:0000008	Larval fish sampling	T11_1BS5	1992-07-07	Day		0	-33.75	151.433
Project Kamala_89	Kamala_89	P3	P3_405	larval stage	UBERON	UBERON:0000069	New South Wales	GAZ	GAZ:00002793	Long Reef	ocean biome	ENVO	ENVO:01000048	-33.75	degree	UO	UO:0000185	151.433	degree	UO	UO:0000185	0	meter	UO	UO:0000008	Larval fish sampling	T11_1BS6	1992-07-07	Day		0	-33.75	151.433
Project Kamala_89	Kamala_89	P3	P3_406	larval stage	UBERON	UBERON:0000069	New South Wales	GAZ	GAZ:00002793	North Head	ocean biome	ENVO	ENVO:01000048	-33.817	degree	UO	UO:0000185	151.417	degree	UO	UO:0000185	30	meter	UO	UO:0000008	Larval fish sampling	T11_2BD1	1992-07-09	Day		30	-33.817	151.417
Project Kamala_89	Kamala_89	P3	P3_407	larval stage	UBERON	UBERON:0000069	New South Wales	GAZ	GAZ:00002793	North Head	ocean biome	ENVO	ENVO:01000048	-33.817	degree	UO	UO:0000185	151.417	degree	UO	UO:0000185	30	meter	UO	UO:0000008	Larval fish sampling	T11_2BD2	1992-07-09	Day		30	-33.817	151.417
Project Kamala_89	Kamala_89	P3	P3_408	larval stage	UBERON	UBERON:0000069	New South Wales	GAZ	GAZ:00002793	North Head	ocean biome	ENVO	ENVO:01000048	-33.817	degree	UO	UO:0000185	151.417	degree	UO	UO:0000185	30	meter	UO	UO:0000008	Larval fish sampling	T11_2BD3	1992-07-09	Day		30	-33.817	151.417
Project Kamala_89	Kamala_89	P3	P3_409	larval stage	UBERON	UBERON:0000069	New South Wales	GAZ	GAZ:00002793	North Head	ocean biome	ENVO	ENVO:01000048	-33.817	degree	UO	UO:0000185	151.417	degree	UO	UO:0000185	30	meter	UO	UO:0000008	Larval fish sampling	T11_2BD4	1992-07-09	Day		30	-33.817	151.417
Project Kamala_89	Kamala_89	P3	P3_410	larval stage	UBERON	UBERON:0000069	New South Wales	GAZ	GAZ:00002793	North Head	ocean biome	ENVO	ENVO:01000048	-33.817	degree	UO	UO:0000185	151.417	degree	UO	UO:0000185	30	meter	UO	UO:0000008	Larval fish sampling	T11_2BD5	1992-07-09	Day		30	-33.817	151.417
Project Kamala_89	Kamala_89	P3	P3_411	larval stage	UBERON	UBERON:0000069	New South Wales	GAZ	GAZ:00002793	North Head	ocean biome	ENVO	ENVO:01000048	-33.817	degree	UO	UO:0000185	151.417	degree	UO	UO:0000185	30	meter	UO	UO:0000008	Larval fish sampling	T11_2BD6	1992-07-09	Day		30	-33.817	151.417
Project Kamala_89	Kamala_89	P3	P3_412	larval stage	UBERON	UBERON:0000069	New South Wales	GAZ	GAZ:00002793	North Head	ocean biome	ENVO	ENVO:01000048	-33.817	degree	UO	UO:0000185	151.417	degree	UO	UO:0000185	0	meter	UO	UO:0000008	Larval fish sampling	T11_2BS1	1992-07-09	Day		0	-33.817	151.417
Project Kamala_89	Kamala_89	P3	P3_413	larval stage	UBERON	UBERON:0000069	New South Wales	GAZ	GAZ:00002793	North Head	ocean biome	ENVO	ENVO:01000048	-33.817	degree	UO	UO:0000185	151.417	degree	UO	UO:0000185	0	meter	UO	UO:0000008	Larval fish sampling	T11_2BS2	1992-07-09	Day		0	-33.817	151.417
Project Kamala_89	Kamala_89	P3	P3_414	larval stage	UBERON	UBERON:0000069	New South Wales	GAZ	GAZ:00002793	North Head	ocean biome	ENVO	ENVO:01000048	-33.817	degree	UO	UO:0000185	151.417	degree	UO	UO:0000185	0	meter	UO	UO:0000008	Larval fish sampling	T11_2BS3	1992-07-09	Day		0	-33.817	151.417
Project Kamala_89	Kamala_89	P3	P3_415	larval stage	UBERON	UBERON:0000069	New South Wales	GAZ	GAZ:00002793	North Head	ocean biome	ENVO	ENVO:01000048	-33.817	degree	UO	UO:0000185	151.417	degree	UO	UO:0000185	0	meter	UO	UO:0000008	Larval fish sampling	T11_2BS4	1992-07-09	Day		0	-33.817	151.417
Project Kamala_89	Kamala_89	P3	P3_416	larval stage	UBERON	UBERON:0000069	New South Wales	GAZ	GAZ:00002793	North Head	ocean biome	ENVO	ENVO:01000048	-33.817	degree	UO	UO:0000185	151.417	degree	UO	UO:0000185	0	meter	UO	UO:0000008	Larval fish sampling	T11_2BS5	1992-07-09	Day		0	-33.817	151.417
Project Kamala_89	Kamala_89	P3	P3_417	larval stage	UBERON	UBERON:0000069	New South Wales	GAZ	GAZ:00002793	North Head	ocean biome	ENVO	ENVO:01000048	-33.817	degree	UO	UO:0000185	151.417	degree	UO	UO:0000185	0	meter	UO	UO:0000008	Larval fish sampling	T11_2BS6	1992-07-09	Day		0	-33.817	151.417
Project Kamala_89	Kamala_89	P3	P3_418	larval stage	UBERON	UBERON:0000069	New South Wales	GAZ	GAZ:00002793	Bondi	ocean biome	ENVO	ENVO:01000048	-33.9	degree	UO	UO:0000185	151.417	degree	UO	UO:0000185	30	meter	UO	UO:0000008	Larval fish sampling	T11_3BD1	1992-07-09	Day		30	-33.9	151.417
Project Kamala_89	Kamala_89	P3	P3_419	larval stage	UBERON	UBERON:0000069	New South Wales	GAZ	GAZ:00002793	Bondi	ocean biome	ENVO	ENVO:01000048	-33.9	degree	UO	UO:0000185	151.417	degree	UO	UO:0000185	30	meter	UO	UO:0000008	Larval fish sampling	T11_3BD2	1992-07-09	Day		30	-33.9	151.417
Project Kamala_89	Kamala_89	P3	P3_420	larval stage	UBERON	UBERON:0000069	New South Wales	GAZ	GAZ:00002793	Bondi	ocean biome	ENVO	ENVO:01000048	-33.9	degree	UO	UO:0000185	151.417	degree	UO	UO:0000185	30	meter	UO	UO:0000008	Larval fish sampling	T11_3BD3	1992-07-09	Day		30	-33.9	151.417
Project Kamala_89	Kamala_89	P3	P3_421	larval stage	UBERON	UBERON:0000069	New South Wales	GAZ	GAZ:00002793	Bondi	ocean biome	ENVO	ENVO:01000048	-33.9	degree	UO	UO:0000185	151.417	degree	UO	UO:0000185	30	meter	UO	UO:0000008	Larval fish sampling	T11_3BD4	1992-07-09	Day		30	-33.9	151.417
Project Kamala_89	Kamala_89	P3	P3_422	larval stage	UBERON	UBERON:0000069	New South Wales	GAZ	GAZ:00002793	Bondi	ocean biome	ENVO	ENVO:01000048	-33.9	degree	UO	UO:0000185	151.417	degree	UO	UO:0000185	30	meter	UO	UO:0000008	Larval fish sampling	T11_3BD5	1992-07-09	Day		30	-33.9	151.417
Project Kamala_89	Kamala_89	P3	P3_423	larval stage	UBERON	UBERON:0000069	New South Wales	GAZ	GAZ:00002793	Bondi	ocean biome	ENVO	ENVO:01000048	-33.9	degree	UO	UO:0000185	151.417	degree	UO	UO:0000185	30	meter	UO	UO:0000008	Larval fish sampling	T11_3BD6	1992-07-09	Day		30	-33.9	151.417
Project Kamala_89	Kamala_89	P3	P3_424	larval stage	UBERON	UBERON:0000069	New South Wales	GAZ	GAZ:00002793	Bondi	ocean biome	ENVO	ENVO:01000048	-33.9	degree	UO	UO:0000185	151.417	degree	UO	UO:0000185	0	meter	UO	UO:0000008	Larval fish sampling	T11_3BS1	1992-07-09	Day		0	-33.9	151.417
Project Kamala_89	Kamala_89	P3	P3_425	larval stage	UBERON	UBERON:0000069	New South Wales	GAZ	GAZ:00002793	Bondi	ocean biome	ENVO	ENVO:01000048	-33.9	degree	UO	UO:0000185	151.417	degree	UO	UO:0000185	0	meter	UO	UO:0000008	Larval fish sampling	T11_3BS2	1992-07-09	Day		0	-33.9	151.417
Project Kamala_89	Kamala_89	P3	P3_426	larval stage	UBERON	UBERON:0000069	New South Wales	GAZ	GAZ:00002793	Bondi	ocean biome	ENVO	ENVO:01000048	-33.9	degree	UO	UO:0000185	151.417	degree	UO	UO:0000185	0	meter	UO	UO:0000008	Larval fish sampling	T11_3BS3	1992-07-09	Day		0	-33.9	151.417
Project Kamala_89	Kamala_89	P3	P3_427	larval stage	UBERON	UBERON:0000069	New South Wales	GAZ	GAZ:00002793	Bondi	ocean biome	ENVO	ENVO:01000048	-33.9	degree	UO	UO:0000185	151.417	degree	UO	UO:0000185	0	meter	UO	UO:0000008	Larval fish sampling	T11_3BS4	1992-07-09	Day		0	-33.9	151.417
Project Kamala_89	Kamala_89	P3	P3_428	larval stage	UBERON	UBERON:0000069	New South Wales	GAZ	GAZ:00002793	Bondi	ocean biome	ENVO	ENVO:01000048	-33.9	degree	UO	UO:0000185	151.417	degree	UO	UO:0000185	0	meter	UO	UO:0000008	Larval fish sampling	T11_3BS5	1992-07-09	Day		0	-33.9	151.417
Project Kamala_89	Kamala_89	P3	P3_429	larval stage	UBERON	UBERON:0000069	New South Wales	GAZ	GAZ:00002793	Bondi	ocean biome	ENVO	ENVO:01000048	-33.9	degree	UO	UO:0000185	151.417	degree	UO	UO:0000185	0	meter	UO	UO:0000008	Larval fish sampling	T11_3BS6	1992-07-09	Day		0	-33.9	151.417
Project Kamala_89	Kamala_89	P3	P3_430	larval stage	UBERON	UBERON:0000069	New South Wales	GAZ	GAZ:00002793	Malabar	ocean biome	ENVO	ENVO:01000048	-33.967	degree	UO	UO:0000185	151.367	degree	UO	UO:0000185	30	meter	UO	UO:0000008	Larval fish sampling	T11_4BD1	1992-07-13	Day		30	-33.967	151.367
Project Kamala_89	Kamala_89	P3	P3_431	larval stage	UBERON	UBERON:0000069	New South Wales	GAZ	GAZ:00002793	Malabar	ocean biome	ENVO	ENVO:01000048	-33.967	degree	UO	UO:0000185	151.367	degree	UO	UO:0000185	30	meter	UO	UO:0000008	Larval fish sampling	T11_4BD2	1992-07-13	Day		30	-33.967	151.367
Project Kamala_89	Kamala_89	P3	P3_432	larval stage	UBERON	UBERON:0000069	New South Wales	GAZ	GAZ:00002793	Malabar	ocean biome	ENVO	ENVO:01000048	-33.967	degree	UO	UO:0000185	151.367	degree	UO	UO:0000185	30	meter	UO	UO:0000008	Larval fish sampling	T11_4BD3	1992-07-13	Day		30	-33.967	151.367
Project Kamala_89	Kamala_89	P3	P3_433	larval stage	UBERON	UBERON:0000069	New South Wales	GAZ	GAZ:00002793	Malabar	ocean biome	ENVO	ENVO:01000048	-33.967	degree	UO	UO:0000185	151.367	degree	UO	UO:0000185	30	meter	UO	UO:0000008	Larval fish sampling	T11_4BD4	1992-07-13	Day		30	-33.967	151.367
Project Kamala_89	Kamala_89	P3	P3_434	larval stage	UBERON	UBERON:0000069	New South Wales	GAZ	GAZ:00002793	Malabar	ocean biome	ENVO	ENVO:01000048	-33.967	degree	UO	UO:0000185	151.367	degree	UO	UO:0000185	30	meter	UO	UO:0000008	Larval fish sampling	T11_4BD5	1992-07-13	Day		30	-33.967	151.367
Project Kamala_89	Kamala_89	P3	P3_435	larval stage	UBERON	UBERON:0000069	New South Wales	GAZ	GAZ:00002793	Malabar	ocean biome	ENVO	ENVO:01000048	-33.967	degree	UO	UO:0000185	151.367	degree	UO	UO:0000185	30	meter	UO	UO:0000008	Larval fish sampling	T11_4BD6	1992-07-13	Day		30	-33.967	151.367
Project Kamala_89	Kamala_89	P3	P3_436	larval stage	UBERON	UBERON:0000069	New South Wales	GAZ	GAZ:00002793	Malabar	ocean biome	ENVO	ENVO:01000048	-33.967	degree	UO	UO:0000185	151.367	degree	UO	UO:0000185	0	meter	UO	UO:0000008	Larval fish sampling	T11_4BS1	1992-07-13	Day		0	-33.967	151.367
Project Kamala_89	Kamala_89	P3	P3_437	larval stage	UBERON	UBERON:0000069	New South Wales	GAZ	GAZ:00002793	Malabar	ocean biome	ENVO	ENVO:01000048	-33.967	degree	UO	UO:0000185	151.367	degree	UO	UO:0000185	0	meter	UO	UO:0000008	Larval fish sampling	T11_4BS2	1992-07-13	Day		0	-33.967	151.367
Project Kamala_89	Kamala_89	P3	P3_438	larval stage	UBERON	UBERON:0000069	New South Wales	GAZ	GAZ:00002793	Malabar	ocean biome	ENVO	ENVO:01000048	-33.967	degree	UO	UO:0000185	151.367	degree	UO	UO:0000185	0	meter	UO	UO:0000008	Larval fish sampling	T11_4BS3	1992-07-13	Day		0	-33.967	151.367
Project Kamala_89	Kamala_89	P3	P3_439	larval stage	UBERON	UBERON:0000069	New South Wales	GAZ	GAZ:00002793	Malabar	ocean biome	ENVO	ENVO:01000048	-33.967	degree	UO	UO:0000185	151.367	degree	UO	UO:0000185	0	meter	UO	UO:0000008	Larval fish sampling	T11_4BS4	1992-07-13	Day		0	-33.967	151.367
Project Kamala_89	Kamala_89	P3	P3_440	larval stage	UBERON	UBERON:0000069	New South Wales	GAZ	GAZ:00002793	Malabar	ocean biome	ENVO	ENVO:01000048	-33.967	degree	UO	UO:0000185	151.367	degree	UO	UO:0000185	0	meter	UO	UO:0000008	Larval fish sampling	T11_4BS5	1992-07-13	Day		0	-33.967	151.367
Project Kamala_89	Kamala_89	P3	P3_441	larval stage	UBERON	UBERON:0000069	New South Wales	GAZ	GAZ:00002793	Malabar	ocean biome	ENVO	ENVO:01000048	-33.967	degree	UO	UO:0000185	151.367	degree	UO	UO:0000185	0	meter	UO	UO:0000008	Larval fish sampling	T11_4BS6	1992-07-13	Day		0	-33.967	151.367
Project Kamala_89	Kamala_89	P3	P3_442	larval stage	UBERON	UBERON:0000069	New South Wales	GAZ	GAZ:00002793	Port Hacking	ocean biome	ENVO	ENVO:01000048	-34.1	degree	UO	UO:0000185	151.25	degree	UO	UO:0000185	30	meter	UO	UO:0000008	Larval fish sampling	T11_5BD1	1992-07-15	Day		30	-34.1	151.25
Project Kamala_89	Kamala_89	P3	P3_443	larval stage	UBERON	UBERON:0000069	New South Wales	GAZ	GAZ:00002793	Port Hacking	ocean biome	ENVO	ENVO:01000048	-34.1	degree	UO	UO:0000185	151.25	degree	UO	UO:0000185	30	meter	UO	UO:0000008	Larval fish sampling	T11_5BD2	1992-07-15	Day		30	-34.1	151.25
Project Kamala_89	Kamala_89	P3	P3_444	larval stage	UBERON	UBERON:0000069	New South Wales	GAZ	GAZ:00002793	Port Hacking	ocean biome	ENVO	ENVO:01000048	-34.1	degree	UO	UO:0000185	151.25	degree	UO	UO:0000185	30	meter	UO	UO:0000008	Larval fish sampling	T11_5BD3	1992-07-15	Day		30	-34.1	151.25
Project Kamala_89	Kamala_89	P3	P3_445	larval stage	UBERON	UBERON:0000069	New South Wales	GAZ	GAZ:00002793	Port Hacking	ocean biome	ENVO	ENVO:01000048	-34.1	degree	UO	UO:0000185	151.25	degree	UO	UO:0000185	30	meter	UO	UO:0000008	Larval fish sampling	T11_5BD4	1992-07-15	Day		30	-34.1	151.25
Project Kamala_89	Kamala_89	P3	P3_446	larval stage	UBERON	UBERON:0000069	New South Wales	GAZ	GAZ:00002793	Port Hacking	ocean biome	ENVO	ENVO:01000048	-34.1	degree	UO	UO:0000185	151.25	degree	UO	UO:0000185	30	meter	UO	UO:0000008	Larval fish sampling	T11_5BD5	1992-07-15	Day		30	-34.1	151.25
Project Kamala_89	Kamala_89	P3	P3_447	larval stage	UBERON	UBERON:0000069	New South Wales	GAZ	GAZ:00002793	Port Hacking	ocean biome	ENVO	ENVO:01000048	-34.1	degree	UO	UO:0000185	151.25	degree	UO	UO:0000185	30	meter	UO	UO:0000008	Larval fish sampling	T11_5BD6	1992-07-15	Day		30	-34.1	151.25
Project Kamala_89	Kamala_89	P3	P3_448	larval stage	UBERON	UBERON:0000069	New South Wales	GAZ	GAZ:00002793	Port Hacking	ocean biome	ENVO	ENVO:01000048	-34.1	degree	UO	UO:0000185	151.25	degree	UO	UO:0000185	0	meter	UO	UO:0000008	Larval fish sampling	T11_5BS1	1992-07-15	Day		0	-34.1	151.25
Project Kamala_89	Kamala_89	P3	P3_449	larval stage	UBERON	UBERON:0000069	New South Wales	GAZ	GAZ:00002793	Port Hacking	ocean biome	ENVO	ENVO:01000048	-34.1	degree	UO	UO:0000185	151.25	degree	UO	UO:0000185	0	meter	UO	UO:0000008	Larval fish sampling	T11_5BS2	1992-07-15	Day		0	-34.1	151.25
Project Kamala_89	Kamala_89	P3	P3_450	larval stage	UBERON	UBERON:0000069	New South Wales	GAZ	GAZ:00002793	Port Hacking	ocean biome	ENVO	ENVO:01000048	-34.1	degree	UO	UO:0000185	151.25	degree	UO	UO:0000185	0	meter	UO	UO:0000008	Larval fish sampling	T11_5BS3	1992-07-15	Day		0	-34.1	151.25
Project Kamala_89	Kamala_89	P3	P3_451	larval stage	UBERON	UBERON:0000069	New South Wales	GAZ	GAZ:00002793	Port Hacking	ocean biome	ENVO	ENVO:01000048	-34.1	degree	UO	UO:0000185	151.25	degree	UO	UO:0000185	0	meter	UO	UO:0000008	Larval fish sampling	T11_5BS4	1992-07-15	Day		0	-34.1	151.25
Project Kamala_89	Kamala_89	P3	P3_452	larval stage	UBERON	UBERON:0000069	New South Wales	GAZ	GAZ:00002793	Port Hacking	ocean biome	ENVO	ENVO:01000048	-34.1	degree	UO	UO:0000185	151.25	degree	UO	UO:0000185	0	meter	UO	UO:0000008	Larval fish sampling	T11_5BS5	1992-07-15	Day		0	-34.1	151.25
Project Kamala_89	Kamala_89	P3	P3_453	larval stage	UBERON	UBERON:0000069	New South Wales	GAZ	GAZ:00002793	Port Hacking	ocean biome	ENVO	ENVO:01000048	-34.1	degree	UO	UO:0000185	151.25	degree	UO	UO:0000185	0	meter	UO	UO:0000008	Larval fish sampling	T11_5BS6	1992-07-15	Day		0	-34.1	151.25
Project Kamala_89	Kamala_89	P3	P3_454	larval stage	UBERON	UBERON:0000069	New South Wales	GAZ	GAZ:00002793	Marley Beach	ocean biome	ENVO	ENVO:01000048	-34.133	degree	UO	UO:0000185	151.183	degree	UO	UO:0000185	30	meter	UO	UO:0000008	Larval fish sampling	T11_6BD1	1992-07-15	Day		30	-34.133	151.183
Project Kamala_89	Kamala_89	P3	P3_455	larval stage	UBERON	UBERON:0000069	New South Wales	GAZ	GAZ:00002793	Marley Beach	ocean biome	ENVO	ENVO:01000048	-34.133	degree	UO	UO:0000185	151.183	degree	UO	UO:0000185	30	meter	UO	UO:0000008	Larval fish sampling	T11_6BD2	1992-07-15	Day		30	-34.133	151.183
Project Kamala_89	Kamala_89	P3	P3_456	larval stage	UBERON	UBERON:0000069	New South Wales	GAZ	GAZ:00002793	Marley Beach	ocean biome	ENVO	ENVO:01000048	-34.133	degree	UO	UO:0000185	151.183	degree	UO	UO:0000185	30	meter	UO	UO:0000008	Larval fish sampling	T11_6BD3	1992-07-15	Day		30	-34.133	151.183
Project Kamala_89	Kamala_89	P3	P3_457	larval stage	UBERON	UBERON:0000069	New South Wales	GAZ	GAZ:00002793	Marley Beach	ocean biome	ENVO	ENVO:01000048	-34.133	degree	UO	UO:0000185	151.183	degree	UO	UO:0000185	30	meter	UO	UO:0000008	Larval fish sampling	T11_6BD4	1992-07-15	Day		30	-34.133	151.183
Project Kamala_89	Kamala_89	P3	P3_458	larval stage	UBERON	UBERON:0000069	New South Wales	GAZ	GAZ:00002793	Marley Beach	ocean biome	ENVO	ENVO:01000048	-34.133	degree	UO	UO:0000185	151.183	degree	UO	UO:0000185	30	meter	UO	UO:0000008	Larval fish sampling	T11_6BD5	1992-07-15	Day		30	-34.133	151.183
Project Kamala_89	Kamala_89	P3	P3_459	larval stage	UBERON	UBERON:0000069	New South Wales	GAZ	GAZ:00002793	Marley Beach	ocean biome	ENVO	ENVO:01000048	-34.133	degree	UO	UO:0000185	151.183	degree	UO	UO:0000185	30	meter	UO	UO:0000008	Larval fish sampling	T11_6BD6	1992-07-15	Day		30	-34.133	151.183
Project Kamala_89	Kamala_89	P3	P3_460	larval stage	UBERON	UBERON:0000069	New South Wales	GAZ	GAZ:00002793	Marley Beach	ocean biome	ENVO	ENVO:01000048	-34.133	degree	UO	UO:0000185	151.183	degree	UO	UO:0000185	0	meter	UO	UO:0000008	Larval fish sampling	T11_6BS1	1992-07-15	Day		0	-34.133	151.183
Project Kamala_89	Kamala_89	P3	P3_461	larval stage	UBERON	UBERON:0000069	New South Wales	GAZ	GAZ:00002793	Marley Beach	ocean biome	ENVO	ENVO:01000048	-34.133	degree	UO	UO:0000185	151.183	degree	UO	UO:0000185	0	meter	UO	UO:0000008	Larval fish sampling	T11_6BS2	1992-07-15	Day		0	-34.133	151.183
Project Kamala_89	Kamala_89	P3	P3_462	larval stage	UBERON	UBERON:0000069	New South Wales	GAZ	GAZ:00002793	Marley Beach	ocean biome	ENVO	ENVO:01000048	-34.133	degree	UO	UO:0000185	151.183	degree	UO	UO:0000185	0	meter	UO	UO:0000008	Larval fish sampling	T11_6BS3	1992-07-15	Day		0	-34.133	151.183
Project Kamala_89	Kamala_89	P3	P3_463	larval stage	UBERON	UBERON:0000069	New South Wales	GAZ	GAZ:00002793	Marley Beach	ocean biome	ENVO	ENVO:01000048	-34.133	degree	UO	UO:0000185	151.183	degree	UO	UO:0000185	0	meter	UO	UO:0000008	Larval fish sampling	T11_6BS4	1992-07-15	Day		0	-34.133	151.183
Project Kamala_89	Kamala_89	P3	P3_464	larval stage	UBERON	UBERON:0000069	New South Wales	GAZ	GAZ:00002793	Marley Beach	ocean biome	ENVO	ENVO:01000048	-34.133	degree	UO	UO:0000185	151.183	degree	UO	UO:0000185	0	meter	UO	UO:0000008	Larval fish sampling	T11_6BS5	1992-07-15	Day		0	-34.133	151.183
Project Kamala_89	Kamala_89	P3	P3_465	larval stage	UBERON	UBERON:0000069	New South Wales	GAZ	GAZ:00002793	Marley Beach	ocean biome	ENVO	ENVO:01000048	-34.133	degree	UO	UO:0000185	151.183	degree	UO	UO:0000185	0	meter	UO	UO:0000008	Larval fish sampling	T11_6BS6	1992-07-15	Day		0	-34.133	151.183
Project Kamala_89	Kamala_89	P3	P3_466	larval stage	UBERON	UBERON:0000069	New South Wales	GAZ	GAZ:00002793	Long Reef	ocean biome	ENVO	ENVO:01000048	-33.75	degree	UO	UO:0000185	151.433	degree	UO	UO:0000185	30	meter	UO	UO:0000008	Larval fish sampling	T12_1BD1	1992-09-24	Day		30	-33.75	151.433
Project Kamala_89	Kamala_89	P3	P3_467	larval stage	UBERON	UBERON:0000069	New South Wales	GAZ	GAZ:00002793	Long Reef	ocean biome	ENVO	ENVO:01000048	-33.75	degree	UO	UO:0000185	151.433	degree	UO	UO:0000185	30	meter	UO	UO:0000008	Larval fish sampling	T12_1BD2	1992-09-24	Day		30	-33.75	151.433
Project Kamala_89	Kamala_89	P3	P3_468	larval stage	UBERON	UBERON:0000069	New South Wales	GAZ	GAZ:00002793	Long Reef	ocean biome	ENVO	ENVO:01000048	-33.75	degree	UO	UO:0000185	151.433	degree	UO	UO:0000185	30	meter	UO	UO:0000008	Larval fish sampling	T12_1BD3	1992-09-24	Day		30	-33.75	151.433
Project Kamala_89	Kamala_89	P3	P3_469	larval stage	UBERON	UBERON:0000069	New South Wales	GAZ	GAZ:00002793	Long Reef	ocean biome	ENVO	ENVO:01000048	-33.75	degree	UO	UO:0000185	151.433	degree	UO	UO:0000185	30	meter	UO	UO:0000008	Larval fish sampling	T12_1BD4	1992-09-24	Day		30	-33.75	151.433
Project Kamala_89	Kamala_89	P3	P3_470	larval stage	UBERON	UBERON:0000069	New South Wales	GAZ	GAZ:00002793	Long Reef	ocean biome	ENVO	ENVO:01000048	-33.75	degree	UO	UO:0000185	151.433	degree	UO	UO:0000185	30	meter	UO	UO:0000008	Larval fish sampling	T12_1BD5	1992-09-24	Day		30	-33.75	151.433
Project Kamala_89	Kamala_89	P3	P3_471	larval stage	UBERON	UBERON:0000069	New South Wales	GAZ	GAZ:00002793	Long Reef	ocean biome	ENVO	ENVO:01000048	-33.75	degree	UO	UO:0000185	151.433	degree	UO	UO:0000185	30	meter	UO	UO:0000008	Larval fish sampling	T12_1BD6	1992-09-24	Day		30	-33.75	151.433
Project Kamala_89	Kamala_89	P3	P3_472	larval stage	UBERON	UBERON:0000069	New South Wales	GAZ	GAZ:00002793	Long Reef	ocean biome	ENVO	ENVO:01000048	-33.75	degree	UO	UO:0000185	151.433	degree	UO	UO:0000185	0	meter	UO	UO:0000008	Larval fish sampling	T12_1BS1	1992-09-24	Day		0	-33.75	151.433
Project Kamala_89	Kamala_89	P3	P3_473	larval stage	UBERON	UBERON:0000069	New South Wales	GAZ	GAZ:00002793	Long Reef	ocean biome	ENVO	ENVO:01000048	-33.75	degree	UO	UO:0000185	151.433	degree	UO	UO:0000185	0	meter	UO	UO:0000008	Larval fish sampling	T12_1BS2	1992-09-24	Day		0	-33.75	151.433
Project Kamala_89	Kamala_89	P3	P3_474	larval stage	UBERON	UBERON:0000069	New South Wales	GAZ	GAZ:00002793	Long Reef	ocean biome	ENVO	ENVO:01000048	-33.75	degree	UO	UO:0000185	151.433	degree	UO	UO:0000185	0	meter	UO	UO:0000008	Larval fish sampling	T12_1BS3	1992-09-24	Day		0	-33.75	151.433
Project Kamala_89	Kamala_89	P3	P3_475	larval stage	UBERON	UBERON:0000069	New South Wales	GAZ	GAZ:00002793	Long Reef	ocean biome	ENVO	ENVO:01000048	-33.75	degree	UO	UO:0000185	151.433	degree	UO	UO:0000185	0	meter	UO	UO:0000008	Larval fish sampling	T12_1BS4	1992-09-24	Day		0	-33.75	151.433
Project Kamala_89	Kamala_89	P3	P3_476	larval stage	UBERON	UBERON:0000069	New South Wales	GAZ	GAZ:00002793	Long Reef	ocean biome	ENVO	ENVO:01000048	-33.75	degree	UO	UO:0000185	151.433	degree	UO	UO:0000185	0	meter	UO	UO:0000008	Larval fish sampling	T12_1BS5	1992-09-24	Day		0	-33.75	151.433
Project Kamala_89	Kamala_89	P3	P3_477	larval stage	UBERON	UBERON:0000069	New South Wales	GAZ	GAZ:00002793	Long Reef	ocean biome	ENVO	ENVO:01000048	-33.75	degree	UO	UO:0000185	151.433	degree	UO	UO:0000185	0	meter	UO	UO:0000008	Larval fish sampling	T12_1BS6	1992-09-24	Day		0	-33.75	151.433
Project Kamala_89	Kamala_89	P3	P3_478	larval stage	UBERON	UBERON:0000069	New South Wales	GAZ	GAZ:00002793	North Head	ocean biome	ENVO	ENVO:01000048	-33.817	degree	UO	UO:0000185	151.417	degree	UO	UO:0000185	30	meter	UO	UO:0000008	Larval fish sampling	T12_2BD1	1992-09-23	Day		30	-33.817	151.417
Project Kamala_89	Kamala_89	P3	P3_479	larval stage	UBERON	UBERON:0000069	New South Wales	GAZ	GAZ:00002793	North Head	ocean biome	ENVO	ENVO:01000048	-33.817	degree	UO	UO:0000185	151.417	degree	UO	UO:0000185	30	meter	UO	UO:0000008	Larval fish sampling	T12_2BD2	1992-09-23	Day		30	-33.817	151.417
Project Kamala_89	Kamala_89	P3	P3_480	larval stage	UBERON	UBERON:0000069	New South Wales	GAZ	GAZ:00002793	North Head	ocean biome	ENVO	ENVO:01000048	-33.817	degree	UO	UO:0000185	151.417	degree	UO	UO:0000185	30	meter	UO	UO:0000008	Larval fish sampling	T12_2BD3	1992-09-23	Day		30	-33.817	151.417
Project Kamala_89	Kamala_89	P3	P3_481	larval stage	UBERON	UBERON:0000069	New South Wales	GAZ	GAZ:00002793	North Head	ocean biome	ENVO	ENVO:01000048	-33.817	degree	UO	UO:0000185	151.417	degree	UO	UO:0000185	30	meter	UO	UO:0000008	Larval fish sampling	T12_2BD4	1992-09-23	Day		30	-33.817	151.417
Project Kamala_89	Kamala_89	P3	P3_482	larval stage	UBERON	UBERON:0000069	New South Wales	GAZ	GAZ:00002793	North Head	ocean biome	ENVO	ENVO:01000048	-33.817	degree	UO	UO:0000185	151.417	degree	UO	UO:0000185	30	meter	UO	UO:0000008	Larval fish sampling	T12_2BD5	1992-09-23	Day		30	-33.817	151.417
Project Kamala_89	Kamala_89	P3	P3_483	larval stage	UBERON	UBERON:0000069	New South Wales	GAZ	GAZ:00002793	North Head	ocean biome	ENVO	ENVO:01000048	-33.817	degree	UO	UO:0000185	151.417	degree	UO	UO:0000185	30	meter	UO	UO:0000008	Larval fish sampling	T12_2BD6	1992-09-23	Day		30	-33.817	151.417
Project Kamala_89	Kamala_89	P3	P3_484	larval stage	UBERON	UBERON:0000069	New South Wales	GAZ	GAZ:00002793	North Head	ocean biome	ENVO	ENVO:01000048	-33.817	degree	UO	UO:0000185	151.417	degree	UO	UO:0000185	0	meter	UO	UO:0000008	Larval fish sampling	T12_2BS1	1992-09-23	Day		0	-33.817	151.417
Project Kamala_89	Kamala_89	P3	P3_485	larval stage	UBERON	UBERON:0000069	New South Wales	GAZ	GAZ:00002793	North Head	ocean biome	ENVO	ENVO:01000048	-33.817	degree	UO	UO:0000185	151.417	degree	UO	UO:0000185	0	meter	UO	UO:0000008	Larval fish sampling	T12_2BS2	1992-09-23	Day		0	-33.817	151.417
Project Kamala_89	Kamala_89	P3	P3_486	larval stage	UBERON	UBERON:0000069	New South Wales	GAZ	GAZ:00002793	North Head	ocean biome	ENVO	ENVO:01000048	-33.817	degree	UO	UO:0000185	151.417	degree	UO	UO:0000185	0	meter	UO	UO:0000008	Larval fish sampling	T12_2BS3	1992-09-23	Day		0	-33.817	151.417
Project Kamala_89	Kamala_89	P3	P3_487	larval stage	UBERON	UBERON:0000069	New South Wales	GAZ	GAZ:00002793	North Head	ocean biome	ENVO	ENVO:01000048	-33.817	degree	UO	UO:0000185	151.417	degree	UO	UO:0000185	0	meter	UO	UO:0000008	Larval fish sampling	T12_2BS4	1992-09-23	Day		0	-33.817	151.417
Project Kamala_89	Kamala_89	P3	P3_488	larval stage	UBERON	UBERON:0000069	New South Wales	GAZ	GAZ:00002793	North Head	ocean biome	ENVO	ENVO:01000048	-33.817	degree	UO	UO:0000185	151.417	degree	UO	UO:0000185	0	meter	UO	UO:0000008	Larval fish sampling	T12_2BS5	1992-09-23	Day		0	-33.817	151.417
Project Kamala_89	Kamala_89	P3	P3_489	larval stage	UBERON	UBERON:0000069	New South Wales	GAZ	GAZ:00002793	North Head	ocean biome	ENVO	ENVO:01000048	-33.817	degree	UO	UO:0000185	151.417	degree	UO	UO:0000185	0	meter	UO	UO:0000008	Larval fish sampling	T12_2BS6	1992-09-23	Day		0	-33.817	151.417
Project Kamala_89	Kamala_89	P3	P3_490	larval stage	UBERON	UBERON:0000069	New South Wales	GAZ	GAZ:00002793	Bondi	ocean biome	ENVO	ENVO:01000048	-33.9	degree	UO	UO:0000185	151.417	degree	UO	UO:0000185	30	meter	UO	UO:0000008	Larval fish sampling	T12_3BD1	1992-09-23	Day		30	-33.9	151.417
Project Kamala_89	Kamala_89	P3	P3_491	larval stage	UBERON	UBERON:0000069	New South Wales	GAZ	GAZ:00002793	Bondi	ocean biome	ENVO	ENVO:01000048	-33.9	degree	UO	UO:0000185	151.417	degree	UO	UO:0000185	30	meter	UO	UO:0000008	Larval fish sampling	T12_3BD2	1992-09-23	Day		30	-33.9	151.417
Project Kamala_89	Kamala_89	P3	P3_492	larval stage	UBERON	UBERON:0000069	New South Wales	GAZ	GAZ:00002793	Bondi	ocean biome	ENVO	ENVO:01000048	-33.9	degree	UO	UO:0000185	151.417	degree	UO	UO:0000185	30	meter	UO	UO:0000008	Larval fish sampling	T12_3BD3	1992-09-23	Day		30	-33.9	151.417
Project Kamala_89	Kamala_89	P3	P3_493	larval stage	UBERON	UBERON:0000069	New South Wales	GAZ	GAZ:00002793	Bondi	ocean biome	ENVO	ENVO:01000048	-33.9	degree	UO	UO:0000185	151.417	degree	UO	UO:0000185	30	meter	UO	UO:0000008	Larval fish sampling	T12_3BD4	1992-09-23	Day		30	-33.9	151.417
Project Kamala_89	Kamala_89	P3	P3_494	larval stage	UBERON	UBERON:0000069	New South Wales	GAZ	GAZ:00002793	Bondi	ocean biome	ENVO	ENVO:01000048	-33.9	degree	UO	UO:0000185	151.417	degree	UO	UO:0000185	30	meter	UO	UO:0000008	Larval fish sampling	T12_3BD5	1992-09-23	Day		30	-33.9	151.417
Project Kamala_89	Kamala_89	P3	P3_495	larval stage	UBERON	UBERON:0000069	New South Wales	GAZ	GAZ:00002793	Bondi	ocean biome	ENVO	ENVO:01000048	-33.9	degree	UO	UO:0000185	151.417	degree	UO	UO:0000185	30	meter	UO	UO:0000008	Larval fish sampling	T12_3BD6	1992-09-23	Day		30	-33.9	151.417
Project Kamala_89	Kamala_89	P3	P3_496	larval stage	UBERON	UBERON:0000069	New South Wales	GAZ	GAZ:00002793	Bondi	ocean biome	ENVO	ENVO:01000048	-33.9	degree	UO	UO:0000185	151.417	degree	UO	UO:0000185	0	meter	UO	UO:0000008	Larval fish sampling	T12_3BS1	1992-09-23	Day		0	-33.9	151.417
Project Kamala_89	Kamala_89	P3	P3_497	larval stage	UBERON	UBERON:0000069	New South Wales	GAZ	GAZ:00002793	Bondi	ocean biome	ENVO	ENVO:01000048	-33.9	degree	UO	UO:0000185	151.417	degree	UO	UO:0000185	0	meter	UO	UO:0000008	Larval fish sampling	T12_3BS2	1992-09-23	Day		0	-33.9	151.417
Project Kamala_89	Kamala_89	P3	P3_498	larval stage	UBERON	UBERON:0000069	New South Wales	GAZ	GAZ:00002793	Bondi	ocean biome	ENVO	ENVO:01000048	-33.9	degree	UO	UO:0000185	151.417	degree	UO	UO:0000185	0	meter	UO	UO:0000008	Larval fish sampling	T12_3BS3	1992-09-23	Day		0	-33.9	151.417
Project Kamala_89	Kamala_89	P3	P3_499	larval stage	UBERON	UBERON:0000069	New South Wales	GAZ	GAZ:00002793	Bondi	ocean biome	ENVO	ENVO:01000048	-33.9	degree	UO	UO:0000185	151.417	degree	UO	UO:0000185	0	meter	UO	UO:0000008	Larval fish sampling	T12_3BS4	1992-09-23	Day		0	-33.9	151.417
Project Kamala_89	Kamala_89	P3	P3_500	larval stage	UBERON	UBERON:0000069	New South Wales	GAZ	GAZ:00002793	Bondi	ocean biome	ENVO	ENVO:01000048	-33.9	degree	UO	UO:0000185	151.417	degree	UO	UO:0000185	0	meter	UO	UO:0000008	Larval fish sampling	T12_3BS5	1992-09-23	Day		0	-33.9	151.417
Project Kamala_89	Kamala_89	P3	P3_501	larval stage	UBERON	UBERON:0000069	New South Wales	GAZ	GAZ:00002793	Bondi	ocean biome	ENVO	ENVO:01000048	-33.9	degree	UO	UO:0000185	151.417	degree	UO	UO:0000185	0	meter	UO	UO:0000008	Larval fish sampling	T12_3BS6	1992-09-23	Day		0	-33.9	151.417
Project Kamala_89	Kamala_89	P3	P3_502	larval stage	UBERON	UBERON:0000069	New South Wales	GAZ	GAZ:00002793	Malabar	ocean biome	ENVO	ENVO:01000048	-33.967	degree	UO	UO:0000185	151.367	degree	UO	UO:0000185	30	meter	UO	UO:0000008	Larval fish sampling	T12_4BD1	1992-09-22	Day		30	-33.967	151.367
Project Kamala_89	Kamala_89	P3	P3_503	larval stage	UBERON	UBERON:0000069	New South Wales	GAZ	GAZ:00002793	Malabar	ocean biome	ENVO	ENVO:01000048	-33.967	degree	UO	UO:0000185	151.367	degree	UO	UO:0000185	30	meter	UO	UO:0000008	Larval fish sampling	T12_4BD2	1992-09-22	Day		30	-33.967	151.367
Project Kamala_89	Kamala_89	P3	P3_504	larval stage	UBERON	UBERON:0000069	New South Wales	GAZ	GAZ:00002793	Malabar	ocean biome	ENVO	ENVO:01000048	-33.967	degree	UO	UO:0000185	151.367	degree	UO	UO:0000185	30	meter	UO	UO:0000008	Larval fish sampling	T12_4BD3	1992-09-22	Day		30	-33.967	151.367
Project Kamala_89	Kamala_89	P3	P3_505	larval stage	UBERON	UBERON:0000069	New South Wales	GAZ	GAZ:00002793	Malabar	ocean biome	ENVO	ENVO:01000048	-33.967	degree	UO	UO:0000185	151.367	degree	UO	UO:0000185	30	meter	UO	UO:0000008	Larval fish sampling	T12_4BD4	1992-09-22	Day		30	-33.967	151.367
Project Kamala_89	Kamala_89	P3	P3_506	larval stage	UBERON	UBERON:0000069	New South Wales	GAZ	GAZ:00002793	Malabar	ocean biome	ENVO	ENVO:01000048	-33.967	degree	UO	UO:0000185	151.367	degree	UO	UO:0000185	30	meter	UO	UO:0000008	Larval fish sampling	T12_4BD5	1992-09-22	Day		30	-33.967	151.367
Project Kamala_89	Kamala_89	P3	P3_507	larval stage	UBERON	UBERON:0000069	New South Wales	GAZ	GAZ:00002793	Malabar	ocean biome	ENVO	ENVO:01000048	-33.967	degree	UO	UO:0000185	151.367	degree	UO	UO:0000185	30	meter	UO	UO:0000008	Larval fish sampling	T12_4BD6	1992-09-22	Day		30	-33.967	151.367
Project Kamala_89	Kamala_89	P3	P3_508	larval stage	UBERON	UBERON:0000069	New South Wales	GAZ	GAZ:00002793	Malabar	ocean biome	ENVO	ENVO:01000048	-33.967	degree	UO	UO:0000185	151.367	degree	UO	UO:0000185	0	meter	UO	UO:0000008	Larval fish sampling	T12_4BS1	1992-09-22	Day		0	-33.967	151.367
Project Kamala_89	Kamala_89	P3	P3_509	larval stage	UBERON	UBERON:0000069	New South Wales	GAZ	GAZ:00002793	Malabar	ocean biome	ENVO	ENVO:01000048	-33.967	degree	UO	UO:0000185	151.367	degree	UO	UO:0000185	0	meter	UO	UO:0000008	Larval fish sampling	T12_4BS2	1992-09-22	Day		0	-33.967	151.367
Project Kamala_89	Kamala_89	P3	P3_510	larval stage	UBERON	UBERON:0000069	New South Wales	GAZ	GAZ:00002793	Malabar	ocean biome	ENVO	ENVO:01000048	-33.967	degree	UO	UO:0000185	151.367	degree	UO	UO:0000185	0	meter	UO	UO:0000008	Larval fish sampling	T12_4BS3	1992-09-22	Day		0	-33.967	151.367
Project Kamala_89	Kamala_89	P3	P3_511	larval stage	UBERON	UBERON:0000069	New South Wales	GAZ	GAZ:00002793	Malabar	ocean biome	ENVO	ENVO:01000048	-33.967	degree	UO	UO:0000185	151.367	degree	UO	UO:0000185	0	meter	UO	UO:0000008	Larval fish sampling	T12_4BS4	1992-09-22	Day		0	-33.967	151.367
Project Kamala_89	Kamala_89	P3	P3_512	larval stage	UBERON	UBERON:0000069	New South Wales	GAZ	GAZ:00002793	Malabar	ocean biome	ENVO	ENVO:01000048	-33.967	degree	UO	UO:0000185	151.367	degree	UO	UO:0000185	0	meter	UO	UO:0000008	Larval fish sampling	T12_4BS5	1992-09-22	Day		0	-33.967	151.367
Project Kamala_89	Kamala_89	P3	P3_513	larval stage	UBERON	UBERON:0000069	New South Wales	GAZ	GAZ:00002793	Malabar	ocean biome	ENVO	ENVO:01000048	-33.967	degree	UO	UO:0000185	151.367	degree	UO	UO:0000185	0	meter	UO	UO:0000008	Larval fish sampling	T12_4BS6	1992-09-22	Day		0	-33.967	151.367
Project Kamala_89	Kamala_89	P3	P3_514	larval stage	UBERON	UBERON:0000069	New South Wales	GAZ	GAZ:00002793	Port Hacking	ocean biome	ENVO	ENVO:01000048	-34.1	degree	UO	UO:0000185	151.25	degree	UO	UO:0000185	30	meter	UO	UO:0000008	Larval fish sampling	T12_5BD1	1992-09-15	Day		30	-34.1	151.25
Project Kamala_89	Kamala_89	P3	P3_515	larval stage	UBERON	UBERON:0000069	New South Wales	GAZ	GAZ:00002793	Port Hacking	ocean biome	ENVO	ENVO:01000048	-34.1	degree	UO	UO:0000185	151.25	degree	UO	UO:0000185	30	meter	UO	UO:0000008	Larval fish sampling	T12_5BD2	1992-09-15	Day		30	-34.1	151.25
Project Kamala_89	Kamala_89	P3	P3_516	larval stage	UBERON	UBERON:0000069	New South Wales	GAZ	GAZ:00002793	Port Hacking	ocean biome	ENVO	ENVO:01000048	-34.1	degree	UO	UO:0000185	151.25	degree	UO	UO:0000185	30	meter	UO	UO:0000008	Larval fish sampling	T12_5BD3	1992-09-15	Day		30	-34.1	151.25
Project Kamala_89	Kamala_89	P3	P3_517	larval stage	UBERON	UBERON:0000069	New South Wales	GAZ	GAZ:00002793	Port Hacking	ocean biome	ENVO	ENVO:01000048	-34.1	degree	UO	UO:0000185	151.25	degree	UO	UO:0000185	30	meter	UO	UO:0000008	Larval fish sampling	T12_5BD4	1992-09-15	Day		30	-34.1	151.25
Project Kamala_89	Kamala_89	P3	P3_518	larval stage	UBERON	UBERON:0000069	New South Wales	GAZ	GAZ:00002793	Port Hacking	ocean biome	ENVO	ENVO:01000048	-34.1	degree	UO	UO:0000185	151.25	degree	UO	UO:0000185	30	meter	UO	UO:0000008	Larval fish sampling	T12_5BD5	1992-09-15	Day		30	-34.1	151.25
Project Kamala_89	Kamala_89	P3	P3_519	larval stage	UBERON	UBERON:0000069	New South Wales	GAZ	GAZ:00002793	Port Hacking	ocean biome	ENVO	ENVO:01000048	-34.1	degree	UO	UO:0000185	151.25	degree	UO	UO:0000185	30	meter	UO	UO:0000008	Larval fish sampling	T12_5BD6	1992-09-15	Day		30	-34.1	151.25
Project Kamala_89	Kamala_89	P3	P3_520	larval stage	UBERON	UBERON:0000069	New South Wales	GAZ	GAZ:00002793	Port Hacking	ocean biome	ENVO	ENVO:01000048	-34.1	degree	UO	UO:0000185	151.25	degree	UO	UO:0000185	0	meter	UO	UO:0000008	Larval fish sampling	T12_5BS1	1992-09-15	Day		0	-34.1	151.25
Project Kamala_89	Kamala_89	P3	P3_521	larval stage	UBERON	UBERON:0000069	New South Wales	GAZ	GAZ:00002793	Port Hacking	ocean biome	ENVO	ENVO:01000048	-34.1	degree	UO	UO:0000185	151.25	degree	UO	UO:0000185	0	meter	UO	UO:0000008	Larval fish sampling	T12_5BS2	1992-09-15	Day		0	-34.1	151.25
Project Kamala_89	Kamala_89	P3	P3_522	larval stage	UBERON	UBERON:0000069	New South Wales	GAZ	GAZ:00002793	Port Hacking	ocean biome	ENVO	ENVO:01000048	-34.1	degree	UO	UO:0000185	151.25	degree	UO	UO:0000185	0	meter	UO	UO:0000008	Larval fish sampling	T12_5BS3	1992-09-15	Day		0	-34.1	151.25
Project Kamala_89	Kamala_89	P3	P3_523	larval stage	UBERON	UBERON:0000069	New South Wales	GAZ	GAZ:00002793	Port Hacking	ocean biome	ENVO	ENVO:01000048	-34.1	degree	UO	UO:0000185	151.25	degree	UO	UO:0000185	0	meter	UO	UO:0000008	Larval fish sampling	T12_5BS4	1992-09-15	Day		0	-34.1	151.25
Project Kamala_89	Kamala_89	P3	P3_524	larval stage	UBERON	UBERON:0000069	New South Wales	GAZ	GAZ:00002793	Port Hacking	ocean biome	ENVO	ENVO:01000048	-34.1	degree	UO	UO:0000185	151.25	degree	UO	UO:0000185	0	meter	UO	UO:0000008	Larval fish sampling	T12_5BS5	1992-09-15	Day		0	-34.1	151.25
Project Kamala_89	Kamala_89	P3	P3_525	larval stage	UBERON	UBERON:0000069	New South Wales	GAZ	GAZ:00002793	Port Hacking	ocean biome	ENVO	ENVO:01000048	-34.1	degree	UO	UO:0000185	151.25	degree	UO	UO:0000185	0	meter	UO	UO:0000008	Larval fish sampling	T12_5BS6	1992-09-15	Day		0	-34.1	151.25
Project Kamala_89	Kamala_89	P3	P3_526	larval stage	UBERON	UBERON:0000069	New South Wales	GAZ	GAZ:00002793	Marley Beach	ocean biome	ENVO	ENVO:01000048	-34.133	degree	UO	UO:0000185	151.183	degree	UO	UO:0000185	30	meter	UO	UO:0000008	Larval fish sampling	T12_6BD1	1992-09-14	Day		30	-34.133	151.183
Project Kamala_89	Kamala_89	P3	P3_527	larval stage	UBERON	UBERON:0000069	New South Wales	GAZ	GAZ:00002793	Marley Beach	ocean biome	ENVO	ENVO:01000048	-34.133	degree	UO	UO:0000185	151.183	degree	UO	UO:0000185	30	meter	UO	UO:0000008	Larval fish sampling	T12_6BD2	1992-09-14	Day		30	-34.133	151.183
Project Kamala_89	Kamala_89	P3	P3_528	larval stage	UBERON	UBERON:0000069	New South Wales	GAZ	GAZ:00002793	Marley Beach	ocean biome	ENVO	ENVO:01000048	-34.133	degree	UO	UO:0000185	151.183	degree	UO	UO:0000185	30	meter	UO	UO:0000008	Larval fish sampling	T12_6BD3	1992-09-14	Day		30	-34.133	151.183
Project Kamala_89	Kamala_89	P3	P3_529	larval stage	UBERON	UBERON:0000069	New South Wales	GAZ	GAZ:00002793	Marley Beach	ocean biome	ENVO	ENVO:01000048	-34.133	degree	UO	UO:0000185	151.183	degree	UO	UO:0000185	30	meter	UO	UO:0000008	Larval fish sampling	T12_6BD4	1992-09-14	Day		30	-34.133	151.183
Project Kamala_89	Kamala_89	P3	P3_530	larval stage	UBERON	UBERON:0000069	New South Wales	GAZ	GAZ:00002793	Marley Beach	ocean biome	ENVO	ENVO:01000048	-34.133	degree	UO	UO:0000185	151.183	degree	UO	UO:0000185	30	meter	UO	UO:0000008	Larval fish sampling	T12_6BD5	1992-09-14	Day		30	-34.133	151.183
Project Kamala_89	Kamala_89	P3	P3_531	larval stage	UBERON	UBERON:0000069	New South Wales	GAZ	GAZ:00002793	Marley Beach	ocean biome	ENVO	ENVO:01000048	-34.133	degree	UO	UO:0000185	151.183	degree	UO	UO:0000185	30	meter	UO	UO:0000008	Larval fish sampling	T12_6BD6	1992-09-14	Day		30	-34.133	151.183
Project Kamala_89	Kamala_89	P3	P3_532	larval stage	UBERON	UBERON:0000069	New South Wales	GAZ	GAZ:00002793	Marley Beach	ocean biome	ENVO	ENVO:01000048	-34.133	degree	UO	UO:0000185	151.183	degree	UO	UO:0000185	0	meter	UO	UO:0000008	Larval fish sampling	T12_6BS1	1992-09-14	Day		0	-34.133	151.183
Project Kamala_89	Kamala_89	P3	P3_533	larval stage	UBERON	UBERON:0000069	New South Wales	GAZ	GAZ:00002793	Marley Beach	ocean biome	ENVO	ENVO:01000048	-34.133	degree	UO	UO:0000185	151.183	degree	UO	UO:0000185	0	meter	UO	UO:0000008	Larval fish sampling	T12_6BS2	1992-09-14	Day		0	-34.133	151.183
Project Kamala_89	Kamala_89	P3	P3_534	larval stage	UBERON	UBERON:0000069	New South Wales	GAZ	GAZ:00002793	Marley Beach	ocean biome	ENVO	ENVO:01000048	-34.133	degree	UO	UO:0000185	151.183	degree	UO	UO:0000185	0	meter	UO	UO:0000008	Larval fish sampling	T12_6BS3	1992-09-14	Day		0	-34.133	151.183
Project Kamala_89	Kamala_89	P3	P3_535	larval stage	UBERON	UBERON:0000069	New South Wales	GAZ	GAZ:00002793	Marley Beach	ocean biome	ENVO	ENVO:01000048	-34.133	degree	UO	UO:0000185	151.183	degree	UO	UO:0000185	0	meter	UO	UO:0000008	Larval fish sampling	T12_6BS4	1992-09-14	Day		0	-34.133	151.183
Project Kamala_89	Kamala_89	P3	P3_536	larval stage	UBERON	UBERON:0000069	New South Wales	GAZ	GAZ:00002793	Marley Beach	ocean biome	ENVO	ENVO:01000048	-34.133	degree	UO	UO:0000185	151.183	degree	UO	UO:0000185	0	meter	UO	UO:0000008	Larval fish sampling	T12_6BS5	1992-09-14	Day		0	-34.133	151.183
Project Kamala_89	Kamala_89	P3	P3_537	larval stage	UBERON	UBERON:0000069	New South Wales	GAZ	GAZ:00002793	Marley Beach	ocean biome	ENVO	ENVO:01000048	-34.133	degree	UO	UO:0000185	151.183	degree	UO	UO:0000185	0	meter	UO	UO:0000008	Larval fish sampling	T12_6BS6	1992-09-14	Day		0	-34.133	151.183
Project Kamala_89	Kamala_89	P3	P3_538	larval stage	UBERON	UBERON:0000069	New South Wales	GAZ	GAZ:00002793	Long Reef	ocean biome	ENVO	ENVO:01000048	-33.75	degree	UO	UO:0000185	151.433	degree	UO	UO:0000185	30	meter	UO	UO:0000008	Larval fish sampling	T13_1BD1	1992-12-21	Day		30	-33.75	151.433
Project Kamala_89	Kamala_89	P3	P3_539	larval stage	UBERON	UBERON:0000069	New South Wales	GAZ	GAZ:00002793	Long Reef	ocean biome	ENVO	ENVO:01000048	-33.75	degree	UO	UO:0000185	151.433	degree	UO	UO:0000185	30	meter	UO	UO:0000008	Larval fish sampling	T13_1BD2	1992-12-21	Day		30	-33.75	151.433
Project Kamala_89	Kamala_89	P3	P3_540	larval stage	UBERON	UBERON:0000069	New South Wales	GAZ	GAZ:00002793	Long Reef	ocean biome	ENVO	ENVO:01000048	-33.75	degree	UO	UO:0000185	151.433	degree	UO	UO:0000185	30	meter	UO	UO:0000008	Larval fish sampling	T13_1BD3	1992-12-21	Day		30	-33.75	151.433
Project Kamala_89	Kamala_89	P3	P3_541	larval stage	UBERON	UBERON:0000069	New South Wales	GAZ	GAZ:00002793	Long Reef	ocean biome	ENVO	ENVO:01000048	-33.75	degree	UO	UO:0000185	151.433	degree	UO	UO:0000185	30	meter	UO	UO:0000008	Larval fish sampling	T13_1BD4	1992-12-21	Day		30	-33.75	151.433
Project Kamala_89	Kamala_89	P3	P3_542	larval stage	UBERON	UBERON:0000069	New South Wales	GAZ	GAZ:00002793	Long Reef	ocean biome	ENVO	ENVO:01000048	-33.75	degree	UO	UO:0000185	151.433	degree	UO	UO:0000185	30	meter	UO	UO:0000008	Larval fish sampling	T13_1BD5	1992-12-21	Day		30	-33.75	151.433
Project Kamala_89	Kamala_89	P3	P3_543	larval stage	UBERON	UBERON:0000069	New South Wales	GAZ	GAZ:00002793	Long Reef	ocean biome	ENVO	ENVO:01000048	-33.75	degree	UO	UO:0000185	151.433	degree	UO	UO:0000185	30	meter	UO	UO:0000008	Larval fish sampling	T13_1BD6	1992-12-21	Day		30	-33.75	151.433
Project Kamala_89	Kamala_89	P3	P3_544	larval stage	UBERON	UBERON:0000069	New South Wales	GAZ	GAZ:00002793	Long Reef	ocean biome	ENVO	ENVO:01000048	-33.75	degree	UO	UO:0000185	151.433	degree	UO	UO:0000185	0	meter	UO	UO:0000008	Larval fish sampling	T13_1BS1	1992-12-21	Day		0	-33.75	151.433
Project Kamala_89	Kamala_89	P3	P3_545	larval stage	UBERON	UBERON:0000069	New South Wales	GAZ	GAZ:00002793	Long Reef	ocean biome	ENVO	ENVO:01000048	-33.75	degree	UO	UO:0000185	151.433	degree	UO	UO:0000185	0	meter	UO	UO:0000008	Larval fish sampling	T13_1BS2	1992-12-21	Day		0	-33.75	151.433
Project Kamala_89	Kamala_89	P3	P3_546	larval stage	UBERON	UBERON:0000069	New South Wales	GAZ	GAZ:00002793	Long Reef	ocean biome	ENVO	ENVO:01000048	-33.75	degree	UO	UO:0000185	151.433	degree	UO	UO:0000185	0	meter	UO	UO:0000008	Larval fish sampling	T13_1BS3	1992-12-21	Day		0	-33.75	151.433
Project Kamala_89	Kamala_89	P3	P3_547	larval stage	UBERON	UBERON:0000069	New South Wales	GAZ	GAZ:00002793	Long Reef	ocean biome	ENVO	ENVO:01000048	-33.75	degree	UO	UO:0000185	151.433	degree	UO	UO:0000185	0	meter	UO	UO:0000008	Larval fish sampling	T13_1BS4	1992-12-21	Day		0	-33.75	151.433
Project Kamala_89	Kamala_89	P3	P3_548	larval stage	UBERON	UBERON:0000069	New South Wales	GAZ	GAZ:00002793	Long Reef	ocean biome	ENVO	ENVO:01000048	-33.75	degree	UO	UO:0000185	151.433	degree	UO	UO:0000185	0	meter	UO	UO:0000008	Larval fish sampling	T13_1BS5	1992-12-21	Day		0	-33.75	151.433
Project Kamala_89	Kamala_89	P3	P3_549	larval stage	UBERON	UBERON:0000069	New South Wales	GAZ	GAZ:00002793	Long Reef	ocean biome	ENVO	ENVO:01000048	-33.75	degree	UO	UO:0000185	151.433	degree	UO	UO:0000185	0	meter	UO	UO:0000008	Larval fish sampling	T13_1BS6	1992-12-21	Day		0	-33.75	151.433
Project Kamala_89	Kamala_89	P3	P3_550	larval stage	UBERON	UBERON:0000069	New South Wales	GAZ	GAZ:00002793	North Head	ocean biome	ENVO	ENVO:01000048	-33.817	degree	UO	UO:0000185	151.417	degree	UO	UO:0000185	30	meter	UO	UO:0000008	Larval fish sampling	T13_2BD1	1992-12-21	Day		30	-33.817	151.417
Project Kamala_89	Kamala_89	P3	P3_551	larval stage	UBERON	UBERON:0000069	New South Wales	GAZ	GAZ:00002793	North Head	ocean biome	ENVO	ENVO:01000048	-33.817	degree	UO	UO:0000185	151.417	degree	UO	UO:0000185	30	meter	UO	UO:0000008	Larval fish sampling	T13_2BD2	1992-12-21	Day		30	-33.817	151.417
Project Kamala_89	Kamala_89	P3	P3_552	larval stage	UBERON	UBERON:0000069	New South Wales	GAZ	GAZ:00002793	North Head	ocean biome	ENVO	ENVO:01000048	-33.817	degree	UO	UO:0000185	151.417	degree	UO	UO:0000185	30	meter	UO	UO:0000008	Larval fish sampling	T13_2BD3	1992-12-21	Day		30	-33.817	151.417
Project Kamala_89	Kamala_89	P3	P3_553	larval stage	UBERON	UBERON:0000069	New South Wales	GAZ	GAZ:00002793	North Head	ocean biome	ENVO	ENVO:01000048	-33.817	degree	UO	UO:0000185	151.417	degree	UO	UO:0000185	30	meter	UO	UO:0000008	Larval fish sampling	T13_2BD4	1992-12-21	Day		30	-33.817	151.417
Project Kamala_89	Kamala_89	P3	P3_554	larval stage	UBERON	UBERON:0000069	New South Wales	GAZ	GAZ:00002793	North Head	ocean biome	ENVO	ENVO:01000048	-33.817	degree	UO	UO:0000185	151.417	degree	UO	UO:0000185	30	meter	UO	UO:0000008	Larval fish sampling	T13_2BD5	1992-12-21	Day		30	-33.817	151.417
Project Kamala_89	Kamala_89	P3	P3_555	larval stage	UBERON	UBERON:0000069	New South Wales	GAZ	GAZ:00002793	North Head	ocean biome	ENVO	ENVO:01000048	-33.817	degree	UO	UO:0000185	151.417	degree	UO	UO:0000185	30	meter	UO	UO:0000008	Larval fish sampling	T13_2BD6	1992-12-21	Day		30	-33.817	151.417
Project Kamala_89	Kamala_89	P3	P3_556	larval stage	UBERON	UBERON:0000069	New South Wales	GAZ	GAZ:00002793	North Head	ocean biome	ENVO	ENVO:01000048	-33.817	degree	UO	UO:0000185	151.417	degree	UO	UO:0000185	0	meter	UO	UO:0000008	Larval fish sampling	T13_2BS1	1992-12-21	Day		0	-33.817	151.417
Project Kamala_89	Kamala_89	P3	P3_557	larval stage	UBERON	UBERON:0000069	New South Wales	GAZ	GAZ:00002793	North Head	ocean biome	ENVO	ENVO:01000048	-33.817	degree	UO	UO:0000185	151.417	degree	UO	UO:0000185	0	meter	UO	UO:0000008	Larval fish sampling	T13_2BS2	1992-12-21	Day		0	-33.817	151.417
Project Kamala_89	Kamala_89	P3	P3_558	larval stage	UBERON	UBERON:0000069	New South Wales	GAZ	GAZ:00002793	North Head	ocean biome	ENVO	ENVO:01000048	-33.817	degree	UO	UO:0000185	151.417	degree	UO	UO:0000185	0	meter	UO	UO:0000008	Larval fish sampling	T13_2BS3	1992-12-21	Day		0	-33.817	151.417
Project Kamala_89	Kamala_89	P3	P3_559	larval stage	UBERON	UBERON:0000069	New South Wales	GAZ	GAZ:00002793	North Head	ocean biome	ENVO	ENVO:01000048	-33.817	degree	UO	UO:0000185	151.417	degree	UO	UO:0000185	0	meter	UO	UO:0000008	Larval fish sampling	T13_2BS4	1992-12-21	Day		0	-33.817	151.417
Project Kamala_89	Kamala_89	P3	P3_560	larval stage	UBERON	UBERON:0000069	New South Wales	GAZ	GAZ:00002793	North Head	ocean biome	ENVO	ENVO:01000048	-33.817	degree	UO	UO:0000185	151.417	degree	UO	UO:0000185	0	meter	UO	UO:0000008	Larval fish sampling	T13_2BS5	1992-12-21	Day		0	-33.817	151.417
Project Kamala_89	Kamala_89	P3	P3_561	larval stage	UBERON	UBERON:0000069	New South Wales	GAZ	GAZ:00002793	North Head	ocean biome	ENVO	ENVO:01000048	-33.817	degree	UO	UO:0000185	151.417	degree	UO	UO:0000185	0	meter	UO	UO:0000008	Larval fish sampling	T13_2BS6	1992-12-21	Day		0	-33.817	151.417
Project Kamala_89	Kamala_89	P3	P3_562	larval stage	UBERON	UBERON:0000069	New South Wales	GAZ	GAZ:00002793	Bondi	ocean biome	ENVO	ENVO:01000048	-33.9	degree	UO	UO:0000185	151.417	degree	UO	UO:0000185	30	meter	UO	UO:0000008	Larval fish sampling	T13_3BD1	1992-12-14	Day		30	-33.9	151.417
Project Kamala_89	Kamala_89	P3	P3_563	larval stage	UBERON	UBERON:0000069	New South Wales	GAZ	GAZ:00002793	Bondi	ocean biome	ENVO	ENVO:01000048	-33.9	degree	UO	UO:0000185	151.417	degree	UO	UO:0000185	30	meter	UO	UO:0000008	Larval fish sampling	T13_3BD2	1992-12-14	Day		30	-33.9	151.417
Project Kamala_89	Kamala_89	P3	P3_564	larval stage	UBERON	UBERON:0000069	New South Wales	GAZ	GAZ:00002793	Bondi	ocean biome	ENVO	ENVO:01000048	-33.9	degree	UO	UO:0000185	151.417	degree	UO	UO:0000185	30	meter	UO	UO:0000008	Larval fish sampling	T13_3BD3	1992-12-14	Day		30	-33.9	151.417
Project Kamala_89	Kamala_89	P3	P3_565	larval stage	UBERON	UBERON:0000069	New South Wales	GAZ	GAZ:00002793	Bondi	ocean biome	ENVO	ENVO:01000048	-33.9	degree	UO	UO:0000185	151.417	degree	UO	UO:0000185	30	meter	UO	UO:0000008	Larval fish sampling	T13_3BD4	1992-12-14	Day		30	-33.9	151.417
Project Kamala_89	Kamala_89	P3	P3_566	larval stage	UBERON	UBERON:0000069	New South Wales	GAZ	GAZ:00002793	Bondi	ocean biome	ENVO	ENVO:01000048	-33.9	degree	UO	UO:0000185	151.417	degree	UO	UO:0000185	30	meter	UO	UO:0000008	Larval fish sampling	T13_3BD5	1992-12-14	Day		30	-33.9	151.417
Project Kamala_89	Kamala_89	P3	P3_567	larval stage	UBERON	UBERON:0000069	New South Wales	GAZ	GAZ:00002793	Bondi	ocean biome	ENVO	ENVO:01000048	-33.9	degree	UO	UO:0000185	151.417	degree	UO	UO:0000185	30	meter	UO	UO:0000008	Larval fish sampling	T13_3BD6	1992-12-14	Day		30	-33.9	151.417
Project Kamala_89	Kamala_89	P3	P3_568	larval stage	UBERON	UBERON:0000069	New South Wales	GAZ	GAZ:00002793	Bondi	ocean biome	ENVO	ENVO:01000048	-33.9	degree	UO	UO:0000185	151.417	degree	UO	UO:0000185	0	meter	UO	UO:0000008	Larval fish sampling	T13_3BS1	1992-12-14	Day		0	-33.9	151.417
Project Kamala_89	Kamala_89	P3	P3_569	larval stage	UBERON	UBERON:0000069	New South Wales	GAZ	GAZ:00002793	Bondi	ocean biome	ENVO	ENVO:01000048	-33.9	degree	UO	UO:0000185	151.417	degree	UO	UO:0000185	0	meter	UO	UO:0000008	Larval fish sampling	T13_3BS2	1992-12-14	Day		0	-33.9	151.417
Project Kamala_89	Kamala_89	P3	P3_570	larval stage	UBERON	UBERON:0000069	New South Wales	GAZ	GAZ:00002793	Bondi	ocean biome	ENVO	ENVO:01000048	-33.9	degree	UO	UO:0000185	151.417	degree	UO	UO:0000185	0	meter	UO	UO:0000008	Larval fish sampling	T13_3BS3	1992-12-14	Day		0	-33.9	151.417
Project Kamala_89	Kamala_89	P3	P3_571	larval stage	UBERON	UBERON:0000069	New South Wales	GAZ	GAZ:00002793	Bondi	ocean biome	ENVO	ENVO:01000048	-33.9	degree	UO	UO:0000185	151.417	degree	UO	UO:0000185	0	meter	UO	UO:0000008	Larval fish sampling	T13_3BS4	1992-12-14	Day		0	-33.9	151.417
Project Kamala_89	Kamala_89	P3	P3_572	larval stage	UBERON	UBERON:0000069	New South Wales	GAZ	GAZ:00002793	Bondi	ocean biome	ENVO	ENVO:01000048	-33.9	degree	UO	UO:0000185	151.417	degree	UO	UO:0000185	0	meter	UO	UO:0000008	Larval fish sampling	T13_3BS5	1992-12-14	Day		0	-33.9	151.417
Project Kamala_89	Kamala_89	P3	P3_573	larval stage	UBERON	UBERON:0000069	New South Wales	GAZ	GAZ:00002793	Bondi	ocean biome	ENVO	ENVO:01000048	-33.9	degree	UO	UO:0000185	151.417	degree	UO	UO:0000185	0	meter	UO	UO:0000008	Larval fish sampling	T13_3BS6	1992-12-14	Day		0	-33.9	151.417
Project Kamala_89	Kamala_89	P3	P3_574	larval stage	UBERON	UBERON:0000069	New South Wales	GAZ	GAZ:00002793	Malabar	ocean biome	ENVO	ENVO:01000048	-33.967	degree	UO	UO:0000185	151.367	degree	UO	UO:0000185	30	meter	UO	UO:0000008	Larval fish sampling	T13_4BD1	1992-12-14	Day		30	-33.967	151.367
Project Kamala_89	Kamala_89	P3	P3_575	larval stage	UBERON	UBERON:0000069	New South Wales	GAZ	GAZ:00002793	Malabar	ocean biome	ENVO	ENVO:01000048	-33.967	degree	UO	UO:0000185	151.367	degree	UO	UO:0000185	30	meter	UO	UO:0000008	Larval fish sampling	T13_4BD2	1992-12-14	Day		30	-33.967	151.367
Project Kamala_89	Kamala_89	P3	P3_576	larval stage	UBERON	UBERON:0000069	New South Wales	GAZ	GAZ:00002793	Malabar	ocean biome	ENVO	ENVO:01000048	-33.967	degree	UO	UO:0000185	151.367	degree	UO	UO:0000185	30	meter	UO	UO:0000008	Larval fish sampling	T13_4BD3	1992-12-14	Day		30	-33.967	151.367
Project Kamala_89	Kamala_89	P3	P3_577	larval stage	UBERON	UBERON:0000069	New South Wales	GAZ	GAZ:00002793	Malabar	ocean biome	ENVO	ENVO:01000048	-33.967	degree	UO	UO:0000185	151.367	degree	UO	UO:0000185	30	meter	UO	UO:0000008	Larval fish sampling	T13_4BD4	1992-12-14	Day		30	-33.967	151.367
Project Kamala_89	Kamala_89	P3	P3_578	larval stage	UBERON	UBERON:0000069	New South Wales	GAZ	GAZ:00002793	Malabar	ocean biome	ENVO	ENVO:01000048	-33.967	degree	UO	UO:0000185	151.367	degree	UO	UO:0000185	30	meter	UO	UO:0000008	Larval fish sampling	T13_4BD5	1992-12-14	Day		30	-33.967	151.367
Project Kamala_89	Kamala_89	P3	P3_579	larval stage	UBERON	UBERON:0000069	New South Wales	GAZ	GAZ:00002793	Malabar	ocean biome	ENVO	ENVO:01000048	-33.967	degree	UO	UO:0000185	151.367	degree	UO	UO:0000185	30	meter	UO	UO:0000008	Larval fish sampling	T13_4BD6	1992-12-14	Day		30	-33.967	151.367
Project Kamala_89	Kamala_89	P3	P3_580	larval stage	UBERON	UBERON:0000069	New South Wales	GAZ	GAZ:00002793	Malabar	ocean biome	ENVO	ENVO:01000048	-33.967	degree	UO	UO:0000185	151.367	degree	UO	UO:0000185	0	meter	UO	UO:0000008	Larval fish sampling	T13_4BS1	1992-12-14	Day		0	-33.967	151.367
Project Kamala_89	Kamala_89	P3	P3_581	larval stage	UBERON	UBERON:0000069	New South Wales	GAZ	GAZ:00002793	Malabar	ocean biome	ENVO	ENVO:01000048	-33.967	degree	UO	UO:0000185	151.367	degree	UO	UO:0000185	0	meter	UO	UO:0000008	Larval fish sampling	T13_4BS2	1992-12-14	Day		0	-33.967	151.367
Project Kamala_89	Kamala_89	P3	P3_582	larval stage	UBERON	UBERON:0000069	New South Wales	GAZ	GAZ:00002793	Malabar	ocean biome	ENVO	ENVO:01000048	-33.967	degree	UO	UO:0000185	151.367	degree	UO	UO:0000185	0	meter	UO	UO:0000008	Larval fish sampling	T13_4BS3	1992-12-14	Day		0	-33.967	151.367
[truncated: 1,848 more rows]
