# Supplementary material for: A database of marine larval fish assemblages in Australian temperate and subtropical waters
Source: Sci Data. 2018 Oct 16;5:180207. doi: 10.1038/sdata.2018.207 (PMC6190743; doi:10.1038/sdata.2018.207)
Supplement: Supplementary file 1 [file sdata2018207-isa1.zip › a_Smith_assay.txt]

Sample Name	Protocol REF	Assay Name	Raw Data File	Comment[Data Repository]	Comment[Data Record Accession]	Comment[Data Record URI]	Protocol REF	Derived Data File	Comment[Data Repository]	Comment[Data Record Accession]	Comment[Data Record URI]
SP1-1	Larval fish identification	SP1-1	Larval_fish_dataset.xmlx	Australian Ocean Data Network	doi:10.4225/69/5ab33c62f9c52	http://dx.doi.org/10.4225/69/5ab33c62f9c52	Taxonomic resolution	Master_species_list.xmlx	Australian Ocean Data Network	doi:10.4225/69/5ab33c62f9c52	http://dx.doi.org/10.4225/69/5ab33c62f9c52
SP1-2	Larval fish identification	SP1-2	Larval_fish_dataset.xmlx	Australian Ocean Data Network	doi:10.4225/69/5ab33c62f9c52	http://dx.doi.org/10.4225/69/5ab33c62f9c52	Taxonomic resolution	Master_species_list.xmlx	Australian Ocean Data Network	doi:10.4225/69/5ab33c62f9c52	http://dx.doi.org/10.4225/69/5ab33c62f9c52
SP1-3	Larval fish identification	SP1-3	Larval_fish_dataset.xmlx	Australian Ocean Data Network	doi:10.4225/69/5ab33c62f9c52	http://dx.doi.org/10.4225/69/5ab33c62f9c52	Taxonomic resolution	Master_species_list.xmlx	Australian Ocean Data Network	doi:10.4225/69/5ab33c62f9c52	http://dx.doi.org/10.4225/69/5ab33c62f9c52
SP1-4	Larval fish identification	SP1-4	Larval_fish_dataset.xmlx	Australian Ocean Data Network	doi:10.4225/69/5ab33c62f9c52	http://dx.doi.org/10.4225/69/5ab33c62f9c52	Taxonomic resolution	Master_species_list.xmlx	Australian Ocean Data Network	doi:10.4225/69/5ab33c62f9c52	http://dx.doi.org/10.4225/69/5ab33c62f9c52
SP1-5	Larval fish identification	SP1-5	Larval_fish_dataset.xmlx	Australian Ocean Data Network	doi:10.4225/69/5ab33c62f9c52	http://dx.doi.org/10.4225/69/5ab33c62f9c52	Taxonomic resolution	Master_species_list.xmlx	Australian Ocean Data Network	doi:10.4225/69/5ab33c62f9c52	http://dx.doi.org/10.4225/69/5ab33c62f9c52
SP1-6	Larval fish identification	SP1-6	Larval_fish_dataset.xmlx	Australian Ocean Data Network	doi:10.4225/69/5ab33c62f9c52	http://dx.doi.org/10.4225/69/5ab33c62f9c52	Taxonomic resolution	Master_species_list.xmlx	Australian Ocean Data Network	doi:10.4225/69/5ab33c62f9c52	http://dx.doi.org/10.4225/69/5ab33c62f9c52
SP1-7	Larval fish identification	SP1-7	Larval_fish_dataset.xmlx	Australian Ocean Data Network	doi:10.4225/69/5ab33c62f9c52	http://dx.doi.org/10.4225/69/5ab33c62f9c52	Taxonomic resolution	Master_species_list.xmlx	Australian Ocean Data Network	doi:10.4225/69/5ab33c62f9c52	http://dx.doi.org/10.4225/69/5ab33c62f9c52
SP1-8	Larval fish identification	SP1-8	Larval_fish_dataset.xmlx	Australian Ocean Data Network	doi:10.4225/69/5ab33c62f9c52	http://dx.doi.org/10.4225/69/5ab33c62f9c52	Taxonomic resolution	Master_species_list.xmlx	Australian Ocean Data Network	doi:10.4225/69/5ab33c62f9c52	http://dx.doi.org/10.4225/69/5ab33c62f9c52
SP1-9	Larval fish identification	SP1-9	Larval_fish_dataset.xmlx	Australian Ocean Data Network	doi:10.4225/69/5ab33c62f9c52	http://dx.doi.org/10.4225/69/5ab33c62f9c52	Taxonomic resolution	Master_species_list.xmlx	Australian Ocean Data Network	doi:10.4225/69/5ab33c62f9c52	http://dx.doi.org/10.4225/69/5ab33c62f9c52
SP1-10	Larval fish identification	SP1-10	Larval_fish_dataset.xmlx	Australian Ocean Data Network	doi:10.4225/69/5ab33c62f9c52	http://dx.doi.org/10.4225/69/5ab33c62f9c52	Taxonomic resolution	Master_species_list.xmlx	Australian Ocean Data Network	doi:10.4225/69/5ab33c62f9c52	http://dx.doi.org/10.4225/69/5ab33c62f9c52
SP1-11	Larval fish identification	SP1-11	Larval_fish_dataset.xmlx	Australian Ocean Data Network	doi:10.4225/69/5ab33c62f9c52	http://dx.doi.org/10.4225/69/5ab33c62f9c52	Taxonomic resolution	Master_species_list.xmlx	Australian Ocean Data Network	doi:10.4225/69/5ab33c62f9c52	http://dx.doi.org/10.4225/69/5ab33c62f9c52
SP1-12	Larval fish identification	SP1-12	Larval_fish_dataset.xmlx	Australian Ocean Data Network	doi:10.4225/69/5ab33c62f9c52	http://dx.doi.org/10.4225/69/5ab33c62f9c52	Taxonomic resolution	Master_species_list.xmlx	Australian Ocean Data Network	doi:10.4225/69/5ab33c62f9c52	http://dx.doi.org/10.4225/69/5ab33c62f9c52
SP1-13	Larval fish identification	SP1-13	Larval_fish_dataset.xmlx	Australian Ocean Data Network	doi:10.4225/69/5ab33c62f9c52	http://dx.doi.org/10.4225/69/5ab33c62f9c52	Taxonomic resolution	Master_species_list.xmlx	Australian Ocean Data Network	doi:10.4225/69/5ab33c62f9c52	http://dx.doi.org/10.4225/69/5ab33c62f9c52
SP1-14	Larval fish identification	SP1-14	Larval_fish_dataset.xmlx	Australian Ocean Data Network	doi:10.4225/69/5ab33c62f9c52	http://dx.doi.org/10.4225/69/5ab33c62f9c52	Taxonomic resolution	Master_species_list.xmlx	Australian Ocean Data Network	doi:10.4225/69/5ab33c62f9c52	http://dx.doi.org/10.4225/69/5ab33c62f9c52
SP1-15	Larval fish identification	SP1-15	Larval_fish_dataset.xmlx	Australian Ocean Data Network	doi:10.4225/69/5ab33c62f9c52	http://dx.doi.org/10.4225/69/5ab33c62f9c52	Taxonomic resolution	Master_species_list.xmlx	Australian Ocean Data Network	doi:10.4225/69/5ab33c62f9c52	http://dx.doi.org/10.4225/69/5ab33c62f9c52
SP1-16	Larval fish identification	SP1-16	Larval_fish_dataset.xmlx	Australian Ocean Data Network	doi:10.4225/69/5ab33c62f9c52	http://dx.doi.org/10.4225/69/5ab33c62f9c52	Taxonomic resolution	Master_species_list.xmlx	Australian Ocean Data Network	doi:10.4225/69/5ab33c62f9c52	http://dx.doi.org/10.4225/69/5ab33c62f9c52
SP1-17	Larval fish identification	SP1-17	Larval_fish_dataset.xmlx	Australian Ocean Data Network	doi:10.4225/69/5ab33c62f9c52	http://dx.doi.org/10.4225/69/5ab33c62f9c52	Taxonomic resolution	Master_species_list.xmlx	Australian Ocean Data Network	doi:10.4225/69/5ab33c62f9c52	http://dx.doi.org/10.4225/69/5ab33c62f9c52
SP1-18	Larval fish identification	SP1-18	Larval_fish_dataset.xmlx	Australian Ocean Data Network	doi:10.4225/69/5ab33c62f9c52	http://dx.doi.org/10.4225/69/5ab33c62f9c52	Taxonomic resolution	Master_species_list.xmlx	Australian Ocean Data Network	doi:10.4225/69/5ab33c62f9c52	http://dx.doi.org/10.4225/69/5ab33c62f9c52
SP1-19	Larval fish identification	SP1-19	Larval_fish_dataset.xmlx	Australian Ocean Data Network	doi:10.4225/69/5ab33c62f9c52	http://dx.doi.org/10.4225/69/5ab33c62f9c52	Taxonomic resolution	Master_species_list.xmlx	Australian Ocean Data Network	doi:10.4225/69/5ab33c62f9c52	http://dx.doi.org/10.4225/69/5ab33c62f9c52
SP1-20	Larval fish identification	SP1-20	Larval_fish_dataset.xmlx	Australian Ocean Data Network	doi:10.4225/69/5ab33c62f9c52	http://dx.doi.org/10.4225/69/5ab33c62f9c52	Taxonomic resolution	Master_species_list.xmlx	Australian Ocean Data Network	doi:10.4225/69/5ab33c62f9c52	http://dx.doi.org/10.4225/69/5ab33c62f9c52
SP1-21	Larval fish identification	SP1-21	Larval_fish_dataset.xmlx	Australian Ocean Data Network	doi:10.4225/69/5ab33c62f9c52	http://dx.doi.org/10.4225/69/5ab33c62f9c52	Taxonomic resolution	Master_species_list.xmlx	Australian Ocean Data Network	doi:10.4225/69/5ab33c62f9c52	http://dx.doi.org/10.4225/69/5ab33c62f9c52
SP1-22	Larval fish identification	SP1-22	Larval_fish_dataset.xmlx	Australian Ocean Data Network	doi:10.4225/69/5ab33c62f9c52	http://dx.doi.org/10.4225/69/5ab33c62f9c52	Taxonomic resolution	Master_species_list.xmlx	Australian Ocean Data Network	doi:10.4225/69/5ab33c62f9c52	http://dx.doi.org/10.4225/69/5ab33c62f9c52
SP1-23	Larval fish identification	SP1-23	Larval_fish_dataset.xmlx	Australian Ocean Data Network	doi:10.4225/69/5ab33c62f9c52	http://dx.doi.org/10.4225/69/5ab33c62f9c52	Taxonomic resolution	Master_species_list.xmlx	Australian Ocean Data Network	doi:10.4225/69/5ab33c62f9c52	http://dx.doi.org/10.4225/69/5ab33c62f9c52
SP1-24	Larval fish identification	SP1-24	Larval_fish_dataset.xmlx	Australian Ocean Data Network	doi:10.4225/69/5ab33c62f9c52	http://dx.doi.org/10.4225/69/5ab33c62f9c52	Taxonomic resolution	Master_species_list.xmlx	Australian Ocean Data Network	doi:10.4225/69/5ab33c62f9c52	http://dx.doi.org/10.4225/69/5ab33c62f9c52
SP1-25	Larval fish identification	SP1-25	Larval_fish_dataset.xmlx	Australian Ocean Data Network	doi:10.4225/69/5ab33c62f9c52	http://dx.doi.org/10.4225/69/5ab33c62f9c52	Taxonomic resolution	Master_species_list.xmlx	Australian Ocean Data Network	doi:10.4225/69/5ab33c62f9c52	http://dx.doi.org/10.4225/69/5ab33c62f9c52
SP1-26	Larval fish identification	SP1-26	Larval_fish_dataset.xmlx	Australian Ocean Data Network	doi:10.4225/69/5ab33c62f9c52	http://dx.doi.org/10.4225/69/5ab33c62f9c52	Taxonomic resolution	Master_species_list.xmlx	Australian Ocean Data Network	doi:10.4225/69/5ab33c62f9c52	http://dx.doi.org/10.4225/69/5ab33c62f9c52
SP1-27	Larval fish identification	SP1-27	Larval_fish_dataset.xmlx	Australian Ocean Data Network	doi:10.4225/69/5ab33c62f9c52	http://dx.doi.org/10.4225/69/5ab33c62f9c52	Taxonomic resolution	Master_species_list.xmlx	Australian Ocean Data Network	doi:10.4225/69/5ab33c62f9c52	http://dx.doi.org/10.4225/69/5ab33c62f9c52
SP1-28	Larval fish identification	SP1-28	Larval_fish_dataset.xmlx	Australian Ocean Data Network	doi:10.4225/69/5ab33c62f9c52	http://dx.doi.org/10.4225/69/5ab33c62f9c52	Taxonomic resolution	Master_species_list.xmlx	Australian Ocean Data Network	doi:10.4225/69/5ab33c62f9c52	http://dx.doi.org/10.4225/69/5ab33c62f9c52
SP1-29	Larval fish identification	SP1-29	Larval_fish_dataset.xmlx	Australian Ocean Data Network	doi:10.4225/69/5ab33c62f9c52	http://dx.doi.org/10.4225/69/5ab33c62f9c52	Taxonomic resolution	Master_species_list.xmlx	Australian Ocean Data Network	doi:10.4225/69/5ab33c62f9c52	http://dx.doi.org/10.4225/69/5ab33c62f9c52
SP1-30	Larval fish identification	SP1-30	Larval_fish_dataset.xmlx	Australian Ocean Data Network	doi:10.4225/69/5ab33c62f9c52	http://dx.doi.org/10.4225/69/5ab33c62f9c52	Taxonomic resolution	Master_species_list.xmlx	Australian Ocean Data Network	doi:10.4225/69/5ab33c62f9c52	http://dx.doi.org/10.4225/69/5ab33c62f9c52
SP1-31	Larval fish identification	SP1-31	Larval_fish_dataset.xmlx	Australian Ocean Data Network	doi:10.4225/69/5ab33c62f9c52	http://dx.doi.org/10.4225/69/5ab33c62f9c52	Taxonomic resolution	Master_species_list.xmlx	Australian Ocean Data Network	doi:10.4225/69/5ab33c62f9c52	http://dx.doi.org/10.4225/69/5ab33c62f9c52
SP1-32	Larval fish identification	SP1-32	Larval_fish_dataset.xmlx	Australian Ocean Data Network	doi:10.4225/69/5ab33c62f9c52	http://dx.doi.org/10.4225/69/5ab33c62f9c52	Taxonomic resolution	Master_species_list.xmlx	Australian Ocean Data Network	doi:10.4225/69/5ab33c62f9c52	http://dx.doi.org/10.4225/69/5ab33c62f9c52
SP1-33	Larval fish identification	SP1-33	Larval_fish_dataset.xmlx	Australian Ocean Data Network	doi:10.4225/69/5ab33c62f9c52	http://dx.doi.org/10.4225/69/5ab33c62f9c52	Taxonomic resolution	Master_species_list.xmlx	Australian Ocean Data Network	doi:10.4225/69/5ab33c62f9c52	http://dx.doi.org/10.4225/69/5ab33c62f9c52
SP1-34	Larval fish identification	SP1-34	Larval_fish_dataset.xmlx	Australian Ocean Data Network	doi:10.4225/69/5ab33c62f9c52	http://dx.doi.org/10.4225/69/5ab33c62f9c52	Taxonomic resolution	Master_species_list.xmlx	Australian Ocean Data Network	doi:10.4225/69/5ab33c62f9c52	http://dx.doi.org/10.4225/69/5ab33c62f9c52
SP1-35	Larval fish identification	SP1-35	Larval_fish_dataset.xmlx	Australian Ocean Data Network	doi:10.4225/69/5ab33c62f9c52	http://dx.doi.org/10.4225/69/5ab33c62f9c52	Taxonomic resolution	Master_species_list.xmlx	Australian Ocean Data Network	doi:10.4225/69/5ab33c62f9c52	http://dx.doi.org/10.4225/69/5ab33c62f9c52
SP1-36	Larval fish identification	SP1-36	Larval_fish_dataset.xmlx	Australian Ocean Data Network	doi:10.4225/69/5ab33c62f9c52	http://dx.doi.org/10.4225/69/5ab33c62f9c52	Taxonomic resolution	Master_species_list.xmlx	Australian Ocean Data Network	doi:10.4225/69/5ab33c62f9c52	http://dx.doi.org/10.4225/69/5ab33c62f9c52
SP1-37	Larval fish identification	SP1-37	Larval_fish_dataset.xmlx	Australian Ocean Data Network	doi:10.4225/69/5ab33c62f9c52	http://dx.doi.org/10.4225/69/5ab33c62f9c52	Taxonomic resolution	Master_species_list.xmlx	Australian Ocean Data Network	doi:10.4225/69/5ab33c62f9c52	http://dx.doi.org/10.4225/69/5ab33c62f9c52
SP1-38	Larval fish identification	SP1-38	Larval_fish_dataset.xmlx	Australian Ocean Data Network	doi:10.4225/69/5ab33c62f9c52	http://dx.doi.org/10.4225/69/5ab33c62f9c52	Taxonomic resolution	Master_species_list.xmlx	Australian Ocean Data Network	doi:10.4225/69/5ab33c62f9c52	http://dx.doi.org/10.4225/69/5ab33c62f9c52
SP1-39	Larval fish identification	SP1-39	Larval_fish_dataset.xmlx	Australian Ocean Data Network	doi:10.4225/69/5ab33c62f9c52	http://dx.doi.org/10.4225/69/5ab33c62f9c52	Taxonomic resolution	Master_species_list.xmlx	Australian Ocean Data Network	doi:10.4225/69/5ab33c62f9c52	http://dx.doi.org/10.4225/69/5ab33c62f9c52
SP1-40	Larval fish identification	SP1-40	Larval_fish_dataset.xmlx	Australian Ocean Data Network	doi:10.4225/69/5ab33c62f9c52	http://dx.doi.org/10.4225/69/5ab33c62f9c52	Taxonomic resolution	Master_species_list.xmlx	Australian Ocean Data Network	doi:10.4225/69/5ab33c62f9c52	http://dx.doi.org/10.4225/69/5ab33c62f9c52
SP1-41	Larval fish identification	SP1-41	Larval_fish_dataset.xmlx	Australian Ocean Data Network	doi:10.4225/69/5ab33c62f9c52	http://dx.doi.org/10.4225/69/5ab33c62f9c52	Taxonomic resolution	Master_species_list.xmlx	Australian Ocean Data Network	doi:10.4225/69/5ab33c62f9c52	http://dx.doi.org/10.4225/69/5ab33c62f9c52
SP1-42	Larval fish identification	SP1-42	Larval_fish_dataset.xmlx	Australian Ocean Data Network	doi:10.4225/69/5ab33c62f9c52	http://dx.doi.org/10.4225/69/5ab33c62f9c52	Taxonomic resolution	Master_species_list.xmlx	Australian Ocean Data Network	doi:10.4225/69/5ab33c62f9c52	http://dx.doi.org/10.4225/69/5ab33c62f9c52
SP1-43	Larval fish identification	SP1-43	Larval_fish_dataset.xmlx	Australian Ocean Data Network	doi:10.4225/69/5ab33c62f9c52	http://dx.doi.org/10.4225/69/5ab33c62f9c52	Taxonomic resolution	Master_species_list.xmlx	Australian Ocean Data Network	doi:10.4225/69/5ab33c62f9c52	http://dx.doi.org/10.4225/69/5ab33c62f9c52
SP1-44	Larval fish identification	SP1-44	Larval_fish_dataset.xmlx	Australian Ocean Data Network	doi:10.4225/69/5ab33c62f9c52	http://dx.doi.org/10.4225/69/5ab33c62f9c52	Taxonomic resolution	Master_species_list.xmlx	Australian Ocean Data Network	doi:10.4225/69/5ab33c62f9c52	http://dx.doi.org/10.4225/69/5ab33c62f9c52
SP1-45	Larval fish identification	SP1-45	Larval_fish_dataset.xmlx	Australian Ocean Data Network	doi:10.4225/69/5ab33c62f9c52	http://dx.doi.org/10.4225/69/5ab33c62f9c52	Taxonomic resolution	Master_species_list.xmlx	Australian Ocean Data Network	doi:10.4225/69/5ab33c62f9c52	http://dx.doi.org/10.4225/69/5ab33c62f9c52
SP1-46	Larval fish identification	SP1-46	Larval_fish_dataset.xmlx	Australian Ocean Data Network	doi:10.4225/69/5ab33c62f9c52	http://dx.doi.org/10.4225/69/5ab33c62f9c52	Taxonomic resolution	Master_species_list.xmlx	Australian Ocean Data Network	doi:10.4225/69/5ab33c62f9c52	http://dx.doi.org/10.4225/69/5ab33c62f9c52
SP1-47	Larval fish identification	SP1-47	Larval_fish_dataset.xmlx	Australian Ocean Data Network	doi:10.4225/69/5ab33c62f9c52	http://dx.doi.org/10.4225/69/5ab33c62f9c52	Taxonomic resolution	Master_species_list.xmlx	Australian Ocean Data Network	doi:10.4225/69/5ab33c62f9c52	http://dx.doi.org/10.4225/69/5ab33c62f9c52
SP1-48	Larval fish identification	SP1-48	Larval_fish_dataset.xmlx	Australian Ocean Data Network	doi:10.4225/69/5ab33c62f9c52	http://dx.doi.org/10.4225/69/5ab33c62f9c52	Taxonomic resolution	Master_species_list.xmlx	Australian Ocean Data Network	doi:10.4225/69/5ab33c62f9c52	http://dx.doi.org/10.4225/69/5ab33c62f9c52
SP1-49	Larval fish identification	SP1-49	Larval_fish_dataset.xmlx	Australian Ocean Data Network	doi:10.4225/69/5ab33c62f9c52	http://dx.doi.org/10.4225/69/5ab33c62f9c52	Taxonomic resolution	Master_species_list.xmlx	Australian Ocean Data Network	doi:10.4225/69/5ab33c62f9c52	http://dx.doi.org/10.4225/69/5ab33c62f9c52
SP1-50	Larval fish identification	SP1-50	Larval_fish_dataset.xmlx	Australian Ocean Data Network	doi:10.4225/69/5ab33c62f9c52	http://dx.doi.org/10.4225/69/5ab33c62f9c52	Taxonomic resolution	Master_species_list.xmlx	Australian Ocean Data Network	doi:10.4225/69/5ab33c62f9c52	http://dx.doi.org/10.4225/69/5ab33c62f9c52
SP1-51	Larval fish identification	SP1-51	Larval_fish_dataset.xmlx	Australian Ocean Data Network	doi:10.4225/69/5ab33c62f9c52	http://dx.doi.org/10.4225/69/5ab33c62f9c52	Taxonomic resolution	Master_species_list.xmlx	Australian Ocean Data Network	doi:10.4225/69/5ab33c62f9c52	http://dx.doi.org/10.4225/69/5ab33c62f9c52
SP1-52	Larval fish identification	SP1-52	Larval_fish_dataset.xmlx	Australian Ocean Data Network	doi:10.4225/69/5ab33c62f9c52	http://dx.doi.org/10.4225/69/5ab33c62f9c52	Taxonomic resolution	Master_species_list.xmlx	Australian Ocean Data Network	doi:10.4225/69/5ab33c62f9c52	http://dx.doi.org/10.4225/69/5ab33c62f9c52
SP1-53	Larval fish identification	SP1-53	Larval_fish_dataset.xmlx	Australian Ocean Data Network	doi:10.4225/69/5ab33c62f9c52	http://dx.doi.org/10.4225/69/5ab33c62f9c52	Taxonomic resolution	Master_species_list.xmlx	Australian Ocean Data Network	doi:10.4225/69/5ab33c62f9c52	http://dx.doi.org/10.4225/69/5ab33c62f9c52
SP1-54	Larval fish identification	SP1-54	Larval_fish_dataset.xmlx	Australian Ocean Data Network	doi:10.4225/69/5ab33c62f9c52	http://dx.doi.org/10.4225/69/5ab33c62f9c52	Taxonomic resolution	Master_species_list.xmlx	Australian Ocean Data Network	doi:10.4225/69/5ab33c62f9c52	http://dx.doi.org/10.4225/69/5ab33c62f9c52
SP1-55	Larval fish identification	SP1-55	Larval_fish_dataset.xmlx	Australian Ocean Data Network	doi:10.4225/69/5ab33c62f9c52	http://dx.doi.org/10.4225/69/5ab33c62f9c52	Taxonomic resolution	Master_species_list.xmlx	Australian Ocean Data Network	doi:10.4225/69/5ab33c62f9c52	http://dx.doi.org/10.4225/69/5ab33c62f9c52
SP1-56	Larval fish identification	SP1-56	Larval_fish_dataset.xmlx	Australian Ocean Data Network	doi:10.4225/69/5ab33c62f9c52	http://dx.doi.org/10.4225/69/5ab33c62f9c52	Taxonomic resolution	Master_species_list.xmlx	Australian Ocean Data Network	doi:10.4225/69/5ab33c62f9c52	http://dx.doi.org/10.4225/69/5ab33c62f9c52
SP1-57	Larval fish identification	SP1-57	Larval_fish_dataset.xmlx	Australian Ocean Data Network	doi:10.4225/69/5ab33c62f9c52	http://dx.doi.org/10.4225/69/5ab33c62f9c52	Taxonomic resolution	Master_species_list.xmlx	Australian Ocean Data Network	doi:10.4225/69/5ab33c62f9c52	http://dx.doi.org/10.4225/69/5ab33c62f9c52
SP1-58	Larval fish identification	SP1-58	Larval_fish_dataset.xmlx	Australian Ocean Data Network	doi:10.4225/69/5ab33c62f9c52	http://dx.doi.org/10.4225/69/5ab33c62f9c52	Taxonomic resolution	Master_species_list.xmlx	Australian Ocean Data Network	doi:10.4225/69/5ab33c62f9c52	http://dx.doi.org/10.4225/69/5ab33c62f9c52
SP1-59	Larval fish identification	SP1-59	Larval_fish_dataset.xmlx	Australian Ocean Data Network	doi:10.4225/69/5ab33c62f9c52	http://dx.doi.org/10.4225/69/5ab33c62f9c52	Taxonomic resolution	Master_species_list.xmlx	Australian Ocean Data Network	doi:10.4225/69/5ab33c62f9c52	http://dx.doi.org/10.4225/69/5ab33c62f9c52
SP1-60	Larval fish identification	SP1-60	Larval_fish_dataset.xmlx	Australian Ocean Data Network	doi:10.4225/69/5ab33c62f9c52	http://dx.doi.org/10.4225/69/5ab33c62f9c52	Taxonomic resolution	Master_species_list.xmlx	Australian Ocean Data Network	doi:10.4225/69/5ab33c62f9c52	http://dx.doi.org/10.4225/69/5ab33c62f9c52
SP1-61	Larval fish identification	SP1-61	Larval_fish_dataset.xmlx	Australian Ocean Data Network	doi:10.4225/69/5ab33c62f9c52	http://dx.doi.org/10.4225/69/5ab33c62f9c52	Taxonomic resolution	Master_species_list.xmlx	Australian Ocean Data Network	doi:10.4225/69/5ab33c62f9c52	http://dx.doi.org/10.4225/69/5ab33c62f9c52
SP1-62	Larval fish identification	SP1-62	Larval_fish_dataset.xmlx	Australian Ocean Data Network	doi:10.4225/69/5ab33c62f9c52	http://dx.doi.org/10.4225/69/5ab33c62f9c52	Taxonomic resolution	Master_species_list.xmlx	Australian Ocean Data Network	doi:10.4225/69/5ab33c62f9c52	http://dx.doi.org/10.4225/69/5ab33c62f9c52
SP1-63	Larval fish identification	SP1-63	Larval_fish_dataset.xmlx	Australian Ocean Data Network	doi:10.4225/69/5ab33c62f9c52	http://dx.doi.org/10.4225/69/5ab33c62f9c52	Taxonomic resolution	Master_species_list.xmlx	Australian Ocean Data Network	doi:10.4225/69/5ab33c62f9c52	http://dx.doi.org/10.4225/69/5ab33c62f9c52
SP1-64	Larval fish identification	SP1-64	Larval_fish_dataset.xmlx	Australian Ocean Data Network	doi:10.4225/69/5ab33c62f9c52	http://dx.doi.org/10.4225/69/5ab33c62f9c52	Taxonomic resolution	Master_species_list.xmlx	Australian Ocean Data Network	doi:10.4225/69/5ab33c62f9c52	http://dx.doi.org/10.4225/69/5ab33c62f9c52
SP1-65	Larval fish identification	SP1-65	Larval_fish_dataset.xmlx	Australian Ocean Data Network	doi:10.4225/69/5ab33c62f9c52	http://dx.doi.org/10.4225/69/5ab33c62f9c52	Taxonomic resolution	Master_species_list.xmlx	Australian Ocean Data Network	doi:10.4225/69/5ab33c62f9c52	http://dx.doi.org/10.4225/69/5ab33c62f9c52
SP1-66	Larval fish identification	SP1-66	Larval_fish_dataset.xmlx	Australian Ocean Data Network	doi:10.4225/69/5ab33c62f9c52	http://dx.doi.org/10.4225/69/5ab33c62f9c52	Taxonomic resolution	Master_species_list.xmlx	Australian Ocean Data Network	doi:10.4225/69/5ab33c62f9c52	http://dx.doi.org/10.4225/69/5ab33c62f9c52
SP1-67	Larval fish identification	SP1-67	Larval_fish_dataset.xmlx	Australian Ocean Data Network	doi:10.4225/69/5ab33c62f9c52	http://dx.doi.org/10.4225/69/5ab33c62f9c52	Taxonomic resolution	Master_species_list.xmlx	Australian Ocean Data Network	doi:10.4225/69/5ab33c62f9c52	http://dx.doi.org/10.4225/69/5ab33c62f9c52
SP1-68	Larval fish identification	SP1-68	Larval_fish_dataset.xmlx	Australian Ocean Data Network	doi:10.4225/69/5ab33c62f9c52	http://dx.doi.org/10.4225/69/5ab33c62f9c52	Taxonomic resolution	Master_species_list.xmlx	Australian Ocean Data Network	doi:10.4225/69/5ab33c62f9c52	http://dx.doi.org/10.4225/69/5ab33c62f9c52
SP6-1	Larval fish identification	SP6-1	Larval_fish_dataset.xmlx	Australian Ocean Data Network	doi:10.4225/69/5ab33c62f9c52	http://dx.doi.org/10.4225/69/5ab33c62f9c52	Taxonomic resolution	Master_species_list.xmlx	Australian Ocean Data Network	doi:10.4225/69/5ab33c62f9c52	http://dx.doi.org/10.4225/69/5ab33c62f9c52
SP6-2	Larval fish identification	SP6-2	Larval_fish_dataset.xmlx	Australian Ocean Data Network	doi:10.4225/69/5ab33c62f9c52	http://dx.doi.org/10.4225/69/5ab33c62f9c52	Taxonomic resolution	Master_species_list.xmlx	Australian Ocean Data Network	doi:10.4225/69/5ab33c62f9c52	http://dx.doi.org/10.4225/69/5ab33c62f9c52
SP6-3	Larval fish identification	SP6-3	Larval_fish_dataset.xmlx	Australian Ocean Data Network	doi:10.4225/69/5ab33c62f9c52	http://dx.doi.org/10.4225/69/5ab33c62f9c52	Taxonomic resolution	Master_species_list.xmlx	Australian Ocean Data Network	doi:10.4225/69/5ab33c62f9c52	http://dx.doi.org/10.4225/69/5ab33c62f9c52
SP6-4	Larval fish identification	SP6-4	Larval_fish_dataset.xmlx	Australian Ocean Data Network	doi:10.4225/69/5ab33c62f9c52	http://dx.doi.org/10.4225/69/5ab33c62f9c52	Taxonomic resolution	Master_species_list.xmlx	Australian Ocean Data Network	doi:10.4225/69/5ab33c62f9c52	http://dx.doi.org/10.4225/69/5ab33c62f9c52
SP6-5	Larval fish identification	SP6-5	Larval_fish_dataset.xmlx	Australian Ocean Data Network	doi:10.4225/69/5ab33c62f9c52	http://dx.doi.org/10.4225/69/5ab33c62f9c52	Taxonomic resolution	Master_species_list.xmlx	Australian Ocean Data Network	doi:10.4225/69/5ab33c62f9c52	http://dx.doi.org/10.4225/69/5ab33c62f9c52
SP6-6	Larval fish identification	SP6-6	Larval_fish_dataset.xmlx	Australian Ocean Data Network	doi:10.4225/69/5ab33c62f9c52	http://dx.doi.org/10.4225/69/5ab33c62f9c52	Taxonomic resolution	Master_species_list.xmlx	Australian Ocean Data Network	doi:10.4225/69/5ab33c62f9c52	http://dx.doi.org/10.4225/69/5ab33c62f9c52
SP6-7	Larval fish identification	SP6-7	Larval_fish_dataset.xmlx	Australian Ocean Data Network	doi:10.4225/69/5ab33c62f9c52	http://dx.doi.org/10.4225/69/5ab33c62f9c52	Taxonomic resolution	Master_species_list.xmlx	Australian Ocean Data Network	doi:10.4225/69/5ab33c62f9c52	http://dx.doi.org/10.4225/69/5ab33c62f9c52
SP6-8	Larval fish identification	SP6-8	Larval_fish_dataset.xmlx	Australian Ocean Data Network	doi:10.4225/69/5ab33c62f9c52	http://dx.doi.org/10.4225/69/5ab33c62f9c52	Taxonomic resolution	Master_species_list.xmlx	Australian Ocean Data Network	doi:10.4225/69/5ab33c62f9c52	http://dx.doi.org/10.4225/69/5ab33c62f9c52
SP6-9	Larval fish identification	SP6-9	Larval_fish_dataset.xmlx	Australian Ocean Data Network	doi:10.4225/69/5ab33c62f9c52	http://dx.doi.org/10.4225/69/5ab33c62f9c52	Taxonomic resolution	Master_species_list.xmlx	Australian Ocean Data Network	doi:10.4225/69/5ab33c62f9c52	http://dx.doi.org/10.4225/69/5ab33c62f9c52
SP6-10	Larval fish identification	SP6-10	Larval_fish_dataset.xmlx	Australian Ocean Data Network	doi:10.4225/69/5ab33c62f9c52	http://dx.doi.org/10.4225/69/5ab33c62f9c52	Taxonomic resolution	Master_species_list.xmlx	Australian Ocean Data Network	doi:10.4225/69/5ab33c62f9c52	http://dx.doi.org/10.4225/69/5ab33c62f9c52
SP6-11	Larval fish identification	SP6-11	Larval_fish_dataset.xmlx	Australian Ocean Data Network	doi:10.4225/69/5ab33c62f9c52	http://dx.doi.org/10.4225/69/5ab33c62f9c52	Taxonomic resolution	Master_species_list.xmlx	Australian Ocean Data Network	doi:10.4225/69/5ab33c62f9c52	http://dx.doi.org/10.4225/69/5ab33c62f9c52
SP6-12	Larval fish identification	SP6-12	Larval_fish_dataset.xmlx	Australian Ocean Data Network	doi:10.4225/69/5ab33c62f9c52	http://dx.doi.org/10.4225/69/5ab33c62f9c52	Taxonomic resolution	Master_species_list.xmlx	Australian Ocean Data Network	doi:10.4225/69/5ab33c62f9c52	http://dx.doi.org/10.4225/69/5ab33c62f9c52
SP6-13	Larval fish identification	SP6-13	Larval_fish_dataset.xmlx	Australian Ocean Data Network	doi:10.4225/69/5ab33c62f9c52	http://dx.doi.org/10.4225/69/5ab33c62f9c52	Taxonomic resolution	Master_species_list.xmlx	Australian Ocean Data Network	doi:10.4225/69/5ab33c62f9c52	http://dx.doi.org/10.4225/69/5ab33c62f9c52
SP6-14	Larval fish identification	SP6-14	Larval_fish_dataset.xmlx	Australian Ocean Data Network	doi:10.4225/69/5ab33c62f9c52	http://dx.doi.org/10.4225/69/5ab33c62f9c52	Taxonomic resolution	Master_species_list.xmlx	Australian Ocean Data Network	doi:10.4225/69/5ab33c62f9c52	http://dx.doi.org/10.4225/69/5ab33c62f9c52
SP6-15	Larval fish identification	SP6-15	Larval_fish_dataset.xmlx	Australian Ocean Data Network	doi:10.4225/69/5ab33c62f9c52	http://dx.doi.org/10.4225/69/5ab33c62f9c52	Taxonomic resolution	Master_species_list.xmlx	Australian Ocean Data Network	doi:10.4225/69/5ab33c62f9c52	http://dx.doi.org/10.4225/69/5ab33c62f9c52
SP6-16	Larval fish identification	SP6-16	Larval_fish_dataset.xmlx	Australian Ocean Data Network	doi:10.4225/69/5ab33c62f9c52	http://dx.doi.org/10.4225/69/5ab33c62f9c52	Taxonomic resolution	Master_species_list.xmlx	Australian Ocean Data Network	doi:10.4225/69/5ab33c62f9c52	http://dx.doi.org/10.4225/69/5ab33c62f9c52
SP6-17	Larval fish identification	SP6-17	Larval_fish_dataset.xmlx	Australian Ocean Data Network	doi:10.4225/69/5ab33c62f9c52	http://dx.doi.org/10.4225/69/5ab33c62f9c52	Taxonomic resolution	Master_species_list.xmlx	Australian Ocean Data Network	doi:10.4225/69/5ab33c62f9c52	http://dx.doi.org/10.4225/69/5ab33c62f9c52
SP6-18	Larval fish identification	SP6-18	Larval_fish_dataset.xmlx	Australian Ocean Data Network	doi:10.4225/69/5ab33c62f9c52	http://dx.doi.org/10.4225/69/5ab33c62f9c52	Taxonomic resolution	Master_species_list.xmlx	Australian Ocean Data Network	doi:10.4225/69/5ab33c62f9c52	http://dx.doi.org/10.4225/69/5ab33c62f9c52
SP6-19	Larval fish identification	SP6-19	Larval_fish_dataset.xmlx	Australian Ocean Data Network	doi:10.4225/69/5ab33c62f9c52	http://dx.doi.org/10.4225/69/5ab33c62f9c52	Taxonomic resolution	Master_species_list.xmlx	Australian Ocean Data Network	doi:10.4225/69/5ab33c62f9c52	http://dx.doi.org/10.4225/69/5ab33c62f9c52
SP6-20	Larval fish identification	SP6-20	Larval_fish_dataset.xmlx	Australian Ocean Data Network	doi:10.4225/69/5ab33c62f9c52	http://dx.doi.org/10.4225/69/5ab33c62f9c52	Taxonomic resolution	Master_species_list.xmlx	Australian Ocean Data Network	doi:10.4225/69/5ab33c62f9c52	http://dx.doi.org/10.4225/69/5ab33c62f9c52
SP6-21	Larval fish identification	SP6-21	Larval_fish_dataset.xmlx	Australian Ocean Data Network	doi:10.4225/69/5ab33c62f9c52	http://dx.doi.org/10.4225/69/5ab33c62f9c52	Taxonomic resolution	Master_species_list.xmlx	Australian Ocean Data Network	doi:10.4225/69/5ab33c62f9c52	http://dx.doi.org/10.4225/69/5ab33c62f9c52
SP6-22	Larval fish identification	SP6-22	Larval_fish_dataset.xmlx	Australian Ocean Data Network	doi:10.4225/69/5ab33c62f9c52	http://dx.doi.org/10.4225/69/5ab33c62f9c52	Taxonomic resolution	Master_species_list.xmlx	Australian Ocean Data Network	doi:10.4225/69/5ab33c62f9c52	http://dx.doi.org/10.4225/69/5ab33c62f9c52
SP6-23	Larval fish identification	SP6-23	Larval_fish_dataset.xmlx	Australian Ocean Data Network	doi:10.4225/69/5ab33c62f9c52	http://dx.doi.org/10.4225/69/5ab33c62f9c52	Taxonomic resolution	Master_species_list.xmlx	Australian Ocean Data Network	doi:10.4225/69/5ab33c62f9c52	http://dx.doi.org/10.4225/69/5ab33c62f9c52
SP6-24	Larval fish identification	SP6-24	Larval_fish_dataset.xmlx	Australian Ocean Data Network	doi:10.4225/69/5ab33c62f9c52	http://dx.doi.org/10.4225/69/5ab33c62f9c52	Taxonomic resolution	Master_species_list.xmlx	Australian Ocean Data Network	doi:10.4225/69/5ab33c62f9c52	http://dx.doi.org/10.4225/69/5ab33c62f9c52
SP6-25	Larval fish identification	SP6-25	Larval_fish_dataset.xmlx	Australian Ocean Data Network	doi:10.4225/69/5ab33c62f9c52	http://dx.doi.org/10.4225/69/5ab33c62f9c52	Taxonomic resolution	Master_species_list.xmlx	Australian Ocean Data Network	doi:10.4225/69/5ab33c62f9c52	http://dx.doi.org/10.4225/69/5ab33c62f9c52
SP6-26	Larval fish identification	SP6-26	Larval_fish_dataset.xmlx	Australian Ocean Data Network	doi:10.4225/69/5ab33c62f9c52	http://dx.doi.org/10.4225/69/5ab33c62f9c52	Taxonomic resolution	Master_species_list.xmlx	Australian Ocean Data Network	doi:10.4225/69/5ab33c62f9c52	http://dx.doi.org/10.4225/69/5ab33c62f9c52
SP6-27	Larval fish identification	SP6-27	Larval_fish_dataset.xmlx	Australian Ocean Data Network	doi:10.4225/69/5ab33c62f9c52	http://dx.doi.org/10.4225/69/5ab33c62f9c52	Taxonomic resolution	Master_species_list.xmlx	Australian Ocean Data Network	doi:10.4225/69/5ab33c62f9c52	http://dx.doi.org/10.4225/69/5ab33c62f9c52
SP6-28	Larval fish identification	SP6-28	Larval_fish_dataset.xmlx	Australian Ocean Data Network	doi:10.4225/69/5ab33c62f9c52	http://dx.doi.org/10.4225/69/5ab33c62f9c52	Taxonomic resolution	Master_species_list.xmlx	Australian Ocean Data Network	doi:10.4225/69/5ab33c62f9c52	http://dx.doi.org/10.4225/69/5ab33c62f9c52
SP6-29	Larval fish identification	SP6-29	Larval_fish_dataset.xmlx	Australian Ocean Data Network	doi:10.4225/69/5ab33c62f9c52	http://dx.doi.org/10.4225/69/5ab33c62f9c52	Taxonomic resolution	Master_species_list.xmlx	Australian Ocean Data Network	doi:10.4225/69/5ab33c62f9c52	http://dx.doi.org/10.4225/69/5ab33c62f9c52
SP6-30	Larval fish identification	SP6-30	Larval_fish_dataset.xmlx	Australian Ocean Data Network	doi:10.4225/69/5ab33c62f9c52	http://dx.doi.org/10.4225/69/5ab33c62f9c52	Taxonomic resolution	Master_species_list.xmlx	Australian Ocean Data Network	doi:10.4225/69/5ab33c62f9c52	http://dx.doi.org/10.4225/69/5ab33c62f9c52
SP6-31	Larval fish identification	SP6-31	Larval_fish_dataset.xmlx	Australian Ocean Data Network	doi:10.4225/69/5ab33c62f9c52	http://dx.doi.org/10.4225/69/5ab33c62f9c52	Taxonomic resolution	Master_species_list.xmlx	Australian Ocean Data Network	doi:10.4225/69/5ab33c62f9c52	http://dx.doi.org/10.4225/69/5ab33c62f9c52
SP6-32	Larval fish identification	SP6-32	Larval_fish_dataset.xmlx	Australian Ocean Data Network	doi:10.4225/69/5ab33c62f9c52	http://dx.doi.org/10.4225/69/5ab33c62f9c52	Taxonomic resolution	Master_species_list.xmlx	Australian Ocean Data Network	doi:10.4225/69/5ab33c62f9c52	http://dx.doi.org/10.4225/69/5ab33c62f9c52
SP6-33	Larval fish identification	SP6-33	Larval_fish_dataset.xmlx	Australian Ocean Data Network	doi:10.4225/69/5ab33c62f9c52	http://dx.doi.org/10.4225/69/5ab33c62f9c52	Taxonomic resolution	Master_species_list.xmlx	Australian Ocean Data Network	doi:10.4225/69/5ab33c62f9c52	http://dx.doi.org/10.4225/69/5ab33c62f9c52
SP6-34	Larval fish identification	SP6-34	Larval_fish_dataset.xmlx	Australian Ocean Data Network	doi:10.4225/69/5ab33c62f9c52	http://dx.doi.org/10.4225/69/5ab33c62f9c52	Taxonomic resolution	Master_species_list.xmlx	Australian Ocean Data Network	doi:10.4225/69/5ab33c62f9c52	http://dx.doi.org/10.4225/69/5ab33c62f9c52
SP6-35	Larval fish identification	SP6-35	Larval_fish_dataset.xmlx	Australian Ocean Data Network	doi:10.4225/69/5ab33c62f9c52	http://dx.doi.org/10.4225/69/5ab33c62f9c52	Taxonomic resolution	Master_species_list.xmlx	Australian Ocean Data Network	doi:10.4225/69/5ab33c62f9c52	http://dx.doi.org/10.4225/69/5ab33c62f9c52
SP6-36	Larval fish identification	SP6-36	Larval_fish_dataset.xmlx	Australian Ocean Data Network	doi:10.4225/69/5ab33c62f9c52	http://dx.doi.org/10.4225/69/5ab33c62f9c52	Taxonomic resolution	Master_species_list.xmlx	Australian Ocean Data Network	doi:10.4225/69/5ab33c62f9c52	http://dx.doi.org/10.4225/69/5ab33c62f9c52
SP6-37	Larval fish identification	SP6-37	Larval_fish_dataset.xmlx	Australian Ocean Data Network	doi:10.4225/69/5ab33c62f9c52	http://dx.doi.org/10.4225/69/5ab33c62f9c52	Taxonomic resolution	Master_species_list.xmlx	Australian Ocean Data Network	doi:10.4225/69/5ab33c62f9c52	http://dx.doi.org/10.4225/69/5ab33c62f9c52
SP6-38	Larval fish identification	SP6-38	Larval_fish_dataset.xmlx	Australian Ocean Data Network	doi:10.4225/69/5ab33c62f9c52	http://dx.doi.org/10.4225/69/5ab33c62f9c52	Taxonomic resolution	Master_species_list.xmlx	Australian Ocean Data Network	doi:10.4225/69/5ab33c62f9c52	http://dx.doi.org/10.4225/69/5ab33c62f9c52
SP6-39	Larval fish identification	SP6-39	Larval_fish_dataset.xmlx	Australian Ocean Data Network	doi:10.4225/69/5ab33c62f9c52	http://dx.doi.org/10.4225/69/5ab33c62f9c52	Taxonomic resolution	Master_species_list.xmlx	Australian Ocean Data Network	doi:10.4225/69/5ab33c62f9c52	http://dx.doi.org/10.4225/69/5ab33c62f9c52
SP6-40	Larval fish identification	SP6-40	Larval_fish_dataset.xmlx	Australian Ocean Data Network	doi:10.4225/69/5ab33c62f9c52	http://dx.doi.org/10.4225/69/5ab33c62f9c52	Taxonomic resolution	Master_species_list.xmlx	Australian Ocean Data Network	doi:10.4225/69/5ab33c62f9c52	http://dx.doi.org/10.4225/69/5ab33c62f9c52
SP6-41	Larval fish identification	SP6-41	Larval_fish_dataset.xmlx	Australian Ocean Data Network	doi:10.4225/69/5ab33c62f9c52	http://dx.doi.org/10.4225/69/5ab33c62f9c52	Taxonomic resolution	Master_species_list.xmlx	Australian Ocean Data Network	doi:10.4225/69/5ab33c62f9c52	http://dx.doi.org/10.4225/69/5ab33c62f9c52
SP6-42	Larval fish identification	SP6-42	Larval_fish_dataset.xmlx	Australian Ocean Data Network	doi:10.4225/69/5ab33c62f9c52	http://dx.doi.org/10.4225/69/5ab33c62f9c52	Taxonomic resolution	Master_species_list.xmlx	Australian Ocean Data Network	doi:10.4225/69/5ab33c62f9c52	http://dx.doi.org/10.4225/69/5ab33c62f9c52
SP6-43	Larval fish identification	SP6-43	Larval_fish_dataset.xmlx	Australian Ocean Data Network	doi:10.4225/69/5ab33c62f9c52	http://dx.doi.org/10.4225/69/5ab33c62f9c52	Taxonomic resolution	Master_species_list.xmlx	Australian Ocean Data Network	doi:10.4225/69/5ab33c62f9c52	http://dx.doi.org/10.4225/69/5ab33c62f9c52
SP6-44	Larval fish identification	SP6-44	Larval_fish_dataset.xmlx	Australian Ocean Data Network	doi:10.4225/69/5ab33c62f9c52	http://dx.doi.org/10.4225/69/5ab33c62f9c52	Taxonomic resolution	Master_species_list.xmlx	Australian Ocean Data Network	doi:10.4225/69/5ab33c62f9c52	http://dx.doi.org/10.4225/69/5ab33c62f9c52
SP6-45	Larval fish identification	SP6-45	Larval_fish_dataset.xmlx	Australian Ocean Data Network	doi:10.4225/69/5ab33c62f9c52	http://dx.doi.org/10.4225/69/5ab33c62f9c52	Taxonomic resolution	Master_species_list.xmlx	Australian Ocean Data Network	doi:10.4225/69/5ab33c62f9c52	http://dx.doi.org/10.4225/69/5ab33c62f9c52
SP6-46	Larval fish identification	SP6-46	Larval_fish_dataset.xmlx	Australian Ocean Data Network	doi:10.4225/69/5ab33c62f9c52	http://dx.doi.org/10.4225/69/5ab33c62f9c52	Taxonomic resolution	Master_species_list.xmlx	Australian Ocean Data Network	doi:10.4225/69/5ab33c62f9c52	http://dx.doi.org/10.4225/69/5ab33c62f9c52
SP6-47	Larval fish identification	SP6-47	Larval_fish_dataset.xmlx	Australian Ocean Data Network	doi:10.4225/69/5ab33c62f9c52	http://dx.doi.org/10.4225/69/5ab33c62f9c52	Taxonomic resolution	Master_species_list.xmlx	Australian Ocean Data Network	doi:10.4225/69/5ab33c62f9c52	http://dx.doi.org/10.4225/69/5ab33c62f9c52
SP6-48	Larval fish identification	SP6-48	Larval_fish_dataset.xmlx	Australian Ocean Data Network	doi:10.4225/69/5ab33c62f9c52	http://dx.doi.org/10.4225/69/5ab33c62f9c52	Taxonomic resolution	Master_species_list.xmlx	Australian Ocean Data Network	doi:10.4225/69/5ab33c62f9c52	http://dx.doi.org/10.4225/69/5ab33c62f9c52
SP6-49	Larval fish identification	SP6-49	Larval_fish_dataset.xmlx	Australian Ocean Data Network	doi:10.4225/69/5ab33c62f9c52	http://dx.doi.org/10.4225/69/5ab33c62f9c52	Taxonomic resolution	Master_species_list.xmlx	Australian Ocean Data Network	doi:10.4225/69/5ab33c62f9c52	http://dx.doi.org/10.4225/69/5ab33c62f9c52
SP6-50	Larval fish identification	SP6-50	Larval_fish_dataset.xmlx	Australian Ocean Data Network	doi:10.4225/69/5ab33c62f9c52	http://dx.doi.org/10.4225/69/5ab33c62f9c52	Taxonomic resolution	Master_species_list.xmlx	Australian Ocean Data Network	doi:10.4225/69/5ab33c62f9c52	http://dx.doi.org/10.4225/69/5ab33c62f9c52
SP6-51	Larval fish identification	SP6-51	Larval_fish_dataset.xmlx	Australian Ocean Data Network	doi:10.4225/69/5ab33c62f9c52	http://dx.doi.org/10.4225/69/5ab33c62f9c52	Taxonomic resolution	Master_species_list.xmlx	Australian Ocean Data Network	doi:10.4225/69/5ab33c62f9c52	http://dx.doi.org/10.4225/69/5ab33c62f9c52
SP6-52	Larval fish identification	SP6-52	Larval_fish_dataset.xmlx	Australian Ocean Data Network	doi:10.4225/69/5ab33c62f9c52	http://dx.doi.org/10.4225/69/5ab33c62f9c52	Taxonomic resolution	Master_species_list.xmlx	Australian Ocean Data Network	doi:10.4225/69/5ab33c62f9c52	http://dx.doi.org/10.4225/69/5ab33c62f9c52
SP6-53	Larval fish identification	SP6-53	Larval_fish_dataset.xmlx	Australian Ocean Data Network	doi:10.4225/69/5ab33c62f9c52	http://dx.doi.org/10.4225/69/5ab33c62f9c52	Taxonomic resolution	Master_species_list.xmlx	Australian Ocean Data Network	doi:10.4225/69/5ab33c62f9c52	http://dx.doi.org/10.4225/69/5ab33c62f9c52
SP6-54	Larval fish identification	SP6-54	Larval_fish_dataset.xmlx	Australian Ocean Data Network	doi:10.4225/69/5ab33c62f9c52	http://dx.doi.org/10.4225/69/5ab33c62f9c52	Taxonomic resolution	Master_species_list.xmlx	Australian Ocean Data Network	doi:10.4225/69/5ab33c62f9c52	http://dx.doi.org/10.4225/69/5ab33c62f9c52
SP6-55	Larval fish identification	SP6-55	Larval_fish_dataset.xmlx	Australian Ocean Data Network	doi:10.4225/69/5ab33c62f9c52	http://dx.doi.org/10.4225/69/5ab33c62f9c52	Taxonomic resolution	Master_species_list.xmlx	Australian Ocean Data Network	doi:10.4225/69/5ab33c62f9c52	http://dx.doi.org/10.4225/69/5ab33c62f9c52
SP6-56	Larval fish identification	SP6-56	Larval_fish_dataset.xmlx	Australian Ocean Data Network	doi:10.4225/69/5ab33c62f9c52	http://dx.doi.org/10.4225/69/5ab33c62f9c52	Taxonomic resolution	Master_species_list.xmlx	Australian Ocean Data Network	doi:10.4225/69/5ab33c62f9c52	http://dx.doi.org/10.4225/69/5ab33c62f9c52
SP6-57	Larval fish identification	SP6-57	Larval_fish_dataset.xmlx	Australian Ocean Data Network	doi:10.4225/69/5ab33c62f9c52	http://dx.doi.org/10.4225/69/5ab33c62f9c52	Taxonomic resolution	Master_species_list.xmlx	Australian Ocean Data Network	doi:10.4225/69/5ab33c62f9c52	http://dx.doi.org/10.4225/69/5ab33c62f9c52
SP6-58	Larval fish identification	SP6-58	Larval_fish_dataset.xmlx	Australian Ocean Data Network	doi:10.4225/69/5ab33c62f9c52	http://dx.doi.org/10.4225/69/5ab33c62f9c52	Taxonomic resolution	Master_species_list.xmlx	Australian Ocean Data Network	doi:10.4225/69/5ab33c62f9c52	http://dx.doi.org/10.4225/69/5ab33c62f9c52
SP6-59	Larval fish identification	SP6-59	Larval_fish_dataset.xmlx	Australian Ocean Data Network	doi:10.4225/69/5ab33c62f9c52	http://dx.doi.org/10.4225/69/5ab33c62f9c52	Taxonomic resolution	Master_species_list.xmlx	Australian Ocean Data Network	doi:10.4225/69/5ab33c62f9c52	http://dx.doi.org/10.4225/69/5ab33c62f9c52
SP6-60	Larval fish identification	SP6-60	Larval_fish_dataset.xmlx	Australian Ocean Data Network	doi:10.4225/69/5ab33c62f9c52	http://dx.doi.org/10.4225/69/5ab33c62f9c52	Taxonomic resolution	Master_species_list.xmlx	Australian Ocean Data Network	doi:10.4225/69/5ab33c62f9c52	http://dx.doi.org/10.4225/69/5ab33c62f9c52
SP6-61	Larval fish identification	SP6-61	Larval_fish_dataset.xmlx	Australian Ocean Data Network	doi:10.4225/69/5ab33c62f9c52	http://dx.doi.org/10.4225/69/5ab33c62f9c52	Taxonomic resolution	Master_species_list.xmlx	Australian Ocean Data Network	doi:10.4225/69/5ab33c62f9c52	http://dx.doi.org/10.4225/69/5ab33c62f9c52
SP6-62	Larval fish identification	SP6-62	Larval_fish_dataset.xmlx	Australian Ocean Data Network	doi:10.4225/69/5ab33c62f9c52	http://dx.doi.org/10.4225/69/5ab33c62f9c52	Taxonomic resolution	Master_species_list.xmlx	Australian Ocean Data Network	doi:10.4225/69/5ab33c62f9c52	http://dx.doi.org/10.4225/69/5ab33c62f9c52
SP6-63	Larval fish identification	SP6-63	Larval_fish_dataset.xmlx	Australian Ocean Data Network	doi:10.4225/69/5ab33c62f9c52	http://dx.doi.org/10.4225/69/5ab33c62f9c52	Taxonomic resolution	Master_species_list.xmlx	Australian Ocean Data Network	doi:10.4225/69/5ab33c62f9c52	http://dx.doi.org/10.4225/69/5ab33c62f9c52
SP6-64	Larval fish identification	SP6-64	Larval_fish_dataset.xmlx	Australian Ocean Data Network	doi:10.4225/69/5ab33c62f9c52	http://dx.doi.org/10.4225/69/5ab33c62f9c52	Taxonomic resolution	Master_species_list.xmlx	Australian Ocean Data Network	doi:10.4225/69/5ab33c62f9c52	http://dx.doi.org/10.4225/69/5ab33c62f9c52
SP6-65	Larval fish identification	SP6-65	Larval_fish_dataset.xmlx	Australian Ocean Data Network	doi:10.4225/69/5ab33c62f9c52	http://dx.doi.org/10.4225/69/5ab33c62f9c52	Taxonomic resolution	Master_species_list.xmlx	Australian Ocean Data Network	doi:10.4225/69/5ab33c62f9c52	http://dx.doi.org/10.4225/69/5ab33c62f9c52
SP6-66	Larval fish identification	SP6-66	Larval_fish_dataset.xmlx	Australian Ocean Data Network	doi:10.4225/69/5ab33c62f9c52	http://dx.doi.org/10.4225/69/5ab33c62f9c52	Taxonomic resolution	Master_species_list.xmlx	Australian Ocean Data Network	doi:10.4225/69/5ab33c62f9c52	http://dx.doi.org/10.4225/69/5ab33c62f9c52
SP9-1	Larval fish identification	SP9-1	Larval_fish_dataset.xmlx	Australian Ocean Data Network	doi:10.4225/69/5ab33c62f9c52	http://dx.doi.org/10.4225/69/5ab33c62f9c52	Taxonomic resolution	Master_species_list.xmlx	Australian Ocean Data Network	doi:10.4225/69/5ab33c62f9c52	http://dx.doi.org/10.4225/69/5ab33c62f9c52
SP9-2	Larval fish identification	SP9-2	Larval_fish_dataset.xmlx	Australian Ocean Data Network	doi:10.4225/69/5ab33c62f9c52	http://dx.doi.org/10.4225/69/5ab33c62f9c52	Taxonomic resolution	Master_species_list.xmlx	Australian Ocean Data Network	doi:10.4225/69/5ab33c62f9c52	http://dx.doi.org/10.4225/69/5ab33c62f9c52
SP9-3	Larval fish identification	SP9-3	Larval_fish_dataset.xmlx	Australian Ocean Data Network	doi:10.4225/69/5ab33c62f9c52	http://dx.doi.org/10.4225/69/5ab33c62f9c52	Taxonomic resolution	Master_species_list.xmlx	Australian Ocean Data Network	doi:10.4225/69/5ab33c62f9c52	http://dx.doi.org/10.4225/69/5ab33c62f9c52
SP9-4	Larval fish identification	SP9-4	Larval_fish_dataset.xmlx	Australian Ocean Data Network	doi:10.4225/69/5ab33c62f9c52	http://dx.doi.org/10.4225/69/5ab33c62f9c52	Taxonomic resolution	Master_species_list.xmlx	Australian Ocean Data Network	doi:10.4225/69/5ab33c62f9c52	http://dx.doi.org/10.4225/69/5ab33c62f9c52
SP9-5	Larval fish identification	SP9-5	Larval_fish_dataset.xmlx	Australian Ocean Data Network	doi:10.4225/69/5ab33c62f9c52	http://dx.doi.org/10.4225/69/5ab33c62f9c52	Taxonomic resolution	Master_species_list.xmlx	Australian Ocean Data Network	doi:10.4225/69/5ab33c62f9c52	http://dx.doi.org/10.4225/69/5ab33c62f9c52
SP9-6	Larval fish identification	SP9-6	Larval_fish_dataset.xmlx	Australian Ocean Data Network	doi:10.4225/69/5ab33c62f9c52	http://dx.doi.org/10.4225/69/5ab33c62f9c52	Taxonomic resolution	Master_species_list.xmlx	Australian Ocean Data Network	doi:10.4225/69/5ab33c62f9c52	http://dx.doi.org/10.4225/69/5ab33c62f9c52
SP9-7	Larval fish identification	SP9-7	Larval_fish_dataset.xmlx	Australian Ocean Data Network	doi:10.4225/69/5ab33c62f9c52	http://dx.doi.org/10.4225/69/5ab33c62f9c52	Taxonomic resolution	Master_species_list.xmlx	Australian Ocean Data Network	doi:10.4225/69/5ab33c62f9c52	http://dx.doi.org/10.4225/69/5ab33c62f9c52
SP9-8	Larval fish identification	SP9-8	Larval_fish_dataset.xmlx	Australian Ocean Data Network	doi:10.4225/69/5ab33c62f9c52	http://dx.doi.org/10.4225/69/5ab33c62f9c52	Taxonomic resolution	Master_species_list.xmlx	Australian Ocean Data Network	doi:10.4225/69/5ab33c62f9c52	http://dx.doi.org/10.4225/69/5ab33c62f9c52
SP9-9	Larval fish identification	SP9-9	Larval_fish_dataset.xmlx	Australian Ocean Data Network	doi:10.4225/69/5ab33c62f9c52	http://dx.doi.org/10.4225/69/5ab33c62f9c52	Taxonomic resolution	Master_species_list.xmlx	Australian Ocean Data Network	doi:10.4225/69/5ab33c62f9c52	http://dx.doi.org/10.4225/69/5ab33c62f9c52
SP9-10	Larval fish identification	SP9-10	Larval_fish_dataset.xmlx	Australian Ocean Data Network	doi:10.4225/69/5ab33c62f9c52	http://dx.doi.org/10.4225/69/5ab33c62f9c52	Taxonomic resolution	Master_species_list.xmlx	Australian Ocean Data Network	doi:10.4225/69/5ab33c62f9c52	http://dx.doi.org/10.4225/69/5ab33c62f9c52
SP9-11	Larval fish identification	SP9-11	Larval_fish_dataset.xmlx	Australian Ocean Data Network	doi:10.4225/69/5ab33c62f9c52	http://dx.doi.org/10.4225/69/5ab33c62f9c52	Taxonomic resolution	Master_species_list.xmlx	Australian Ocean Data Network	doi:10.4225/69/5ab33c62f9c52	http://dx.doi.org/10.4225/69/5ab33c62f9c52
SP9-12	Larval fish identification	SP9-12	Larval_fish_dataset.xmlx	Australian Ocean Data Network	doi:10.4225/69/5ab33c62f9c52	http://dx.doi.org/10.4225/69/5ab33c62f9c52	Taxonomic resolution	Master_species_list.xmlx	Australian Ocean Data Network	doi:10.4225/69/5ab33c62f9c52	http://dx.doi.org/10.4225/69/5ab33c62f9c52
SP9-13	Larval fish identification	SP9-13	Larval_fish_dataset.xmlx	Australian Ocean Data Network	doi:10.4225/69/5ab33c62f9c52	http://dx.doi.org/10.4225/69/5ab33c62f9c52	Taxonomic resolution	Master_species_list.xmlx	Australian Ocean Data Network	doi:10.4225/69/5ab33c62f9c52	http://dx.doi.org/10.4225/69/5ab33c62f9c52
SP9-14	Larval fish identification	SP9-14	Larval_fish_dataset.xmlx	Australian Ocean Data Network	doi:10.4225/69/5ab33c62f9c52	http://dx.doi.org/10.4225/69/5ab33c62f9c52	Taxonomic resolution	Master_species_list.xmlx	Australian Ocean Data Network	doi:10.4225/69/5ab33c62f9c52	http://dx.doi.org/10.4225/69/5ab33c62f9c52
SP9-15	Larval fish identification	SP9-15	Larval_fish_dataset.xmlx	Australian Ocean Data Network	doi:10.4225/69/5ab33c62f9c52	http://dx.doi.org/10.4225/69/5ab33c62f9c52	Taxonomic resolution	Master_species_list.xmlx	Australian Ocean Data Network	doi:10.4225/69/5ab33c62f9c52	http://dx.doi.org/10.4225/69/5ab33c62f9c52
SP9-16	Larval fish identification	SP9-16	Larval_fish_dataset.xmlx	Australian Ocean Data Network	doi:10.4225/69/5ab33c62f9c52	http://dx.doi.org/10.4225/69/5ab33c62f9c52	Taxonomic resolution	Master_species_list.xmlx	Australian Ocean Data Network	doi:10.4225/69/5ab33c62f9c52	http://dx.doi.org/10.4225/69/5ab33c62f9c52
SP9-17	Larval fish identification	SP9-17	Larval_fish_dataset.xmlx	Australian Ocean Data Network	doi:10.4225/69/5ab33c62f9c52	http://dx.doi.org/10.4225/69/5ab33c62f9c52	Taxonomic resolution	Master_species_list.xmlx	Australian Ocean Data Network	doi:10.4225/69/5ab33c62f9c52	http://dx.doi.org/10.4225/69/5ab33c62f9c52
SP9-18	Larval fish identification	SP9-18	Larval_fish_dataset.xmlx	Australian Ocean Data Network	doi:10.4225/69/5ab33c62f9c52	http://dx.doi.org/10.4225/69/5ab33c62f9c52	Taxonomic resolution	Master_species_list.xmlx	Australian Ocean Data Network	doi:10.4225/69/5ab33c62f9c52	http://dx.doi.org/10.4225/69/5ab33c62f9c52
SP9-19	Larval fish identification	SP9-19	Larval_fish_dataset.xmlx	Australian Ocean Data Network	doi:10.4225/69/5ab33c62f9c52	http://dx.doi.org/10.4225/69/5ab33c62f9c52	Taxonomic resolution	Master_species_list.xmlx	Australian Ocean Data Network	doi:10.4225/69/5ab33c62f9c52	http://dx.doi.org/10.4225/69/5ab33c62f9c52
SP9-20	Larval fish identification	SP9-20	Larval_fish_dataset.xmlx	Australian Ocean Data Network	doi:10.4225/69/5ab33c62f9c52	http://dx.doi.org/10.4225/69/5ab33c62f9c52	Taxonomic resolution	Master_species_list.xmlx	Australian Ocean Data Network	doi:10.4225/69/5ab33c62f9c52	http://dx.doi.org/10.4225/69/5ab33c62f9c52
SP9-21	Larval fish identification	SP9-21	Larval_fish_dataset.xmlx	Australian Ocean Data Network	doi:10.4225/69/5ab33c62f9c52	http://dx.doi.org/10.4225/69/5ab33c62f9c52	Taxonomic resolution	Master_species_list.xmlx	Australian Ocean Data Network	doi:10.4225/69/5ab33c62f9c52	http://dx.doi.org/10.4225/69/5ab33c62f9c52
SP9-22	Larval fish identification	SP9-22	Larval_fish_dataset.xmlx	Australian Ocean Data Network	doi:10.4225/69/5ab33c62f9c52	http://dx.doi.org/10.4225/69/5ab33c62f9c52	Taxonomic resolution	Master_species_list.xmlx	Australian Ocean Data Network	doi:10.4225/69/5ab33c62f9c52	http://dx.doi.org/10.4225/69/5ab33c62f9c52
SP9-23	Larval fish identification	SP9-23	Larval_fish_dataset.xmlx	Australian Ocean Data Network	doi:10.4225/69/5ab33c62f9c52	http://dx.doi.org/10.4225/69/5ab33c62f9c52	Taxonomic resolution	Master_species_list.xmlx	Australian Ocean Data Network	doi:10.4225/69/5ab33c62f9c52	http://dx.doi.org/10.4225/69/5ab33c62f9c52
SP9-24	Larval fish identification	SP9-24	Larval_fish_dataset.xmlx	Australian Ocean Data Network	doi:10.4225/69/5ab33c62f9c52	http://dx.doi.org/10.4225/69/5ab33c62f9c52	Taxonomic resolution	Master_species_list.xmlx	Australian Ocean Data Network	doi:10.4225/69/5ab33c62f9c52	http://dx.doi.org/10.4225/69/5ab33c62f9c52
SP9-25	Larval fish identification	SP9-25	Larval_fish_dataset.xmlx	Australian Ocean Data Network	doi:10.4225/69/5ab33c62f9c52	http://dx.doi.org/10.4225/69/5ab33c62f9c52	Taxonomic resolution	Master_species_list.xmlx	Australian Ocean Data Network	doi:10.4225/69/5ab33c62f9c52	http://dx.doi.org/10.4225/69/5ab33c62f9c52
SP9-26	Larval fish identification	SP9-26	Larval_fish_dataset.xmlx	Australian Ocean Data Network	doi:10.4225/69/5ab33c62f9c52	http://dx.doi.org/10.4225/69/5ab33c62f9c52	Taxonomic resolution	Master_species_list.xmlx	Australian Ocean Data Network	doi:10.4225/69/5ab33c62f9c52	http://dx.doi.org/10.4225/69/5ab33c62f9c52
SP9-27	Larval fish identification	SP9-27	Larval_fish_dataset.xmlx	Australian Ocean Data Network	doi:10.4225/69/5ab33c62f9c52	http://dx.doi.org/10.4225/69/5ab33c62f9c52	Taxonomic resolution	Master_species_list.xmlx	Australian Ocean Data Network	doi:10.4225/69/5ab33c62f9c52	http://dx.doi.org/10.4225/69/5ab33c62f9c52
SP9-28	Larval fish identification	SP9-28	Larval_fish_dataset.xmlx	Australian Ocean Data Network	doi:10.4225/69/5ab33c62f9c52	http://dx.doi.org/10.4225/69/5ab33c62f9c52	Taxonomic resolution	Master_species_list.xmlx	Australian Ocean Data Network	doi:10.4225/69/5ab33c62f9c52	http://dx.doi.org/10.4225/69/5ab33c62f9c52
SP9-29	Larval fish identification	SP9-29	Larval_fish_dataset.xmlx	Australian Ocean Data Network	doi:10.4225/69/5ab33c62f9c52	http://dx.doi.org/10.4225/69/5ab33c62f9c52	Taxonomic resolution	Master_species_list.xmlx	Australian Ocean Data Network	doi:10.4225/69/5ab33c62f9c52	http://dx.doi.org/10.4225/69/5ab33c62f9c52
SP9-30	Larval fish identification	SP9-30	Larval_fish_dataset.xmlx	Australian Ocean Data Network	doi:10.4225/69/5ab33c62f9c52	http://dx.doi.org/10.4225/69/5ab33c62f9c52	Taxonomic resolution	Master_species_list.xmlx	Australian Ocean Data Network	doi:10.4225/69/5ab33c62f9c52	http://dx.doi.org/10.4225/69/5ab33c62f9c52
SP9-31	Larval fish identification	SP9-31	Larval_fish_dataset.xmlx	Australian Ocean Data Network	doi:10.4225/69/5ab33c62f9c52	http://dx.doi.org/10.4225/69/5ab33c62f9c52	Taxonomic resolution	Master_species_list.xmlx	Australian Ocean Data Network	doi:10.4225/69/5ab33c62f9c52	http://dx.doi.org/10.4225/69/5ab33c62f9c52
SP9-32	Larval fish identification	SP9-32	Larval_fish_dataset.xmlx	Australian Ocean Data Network	doi:10.4225/69/5ab33c62f9c52	http://dx.doi.org/10.4225/69/5ab33c62f9c52	Taxonomic resolution	Master_species_list.xmlx	Australian Ocean Data Network	doi:10.4225/69/5ab33c62f9c52	http://dx.doi.org/10.4225/69/5ab33c62f9c52
SP9-33	Larval fish identification	SP9-33	Larval_fish_dataset.xmlx	Australian Ocean Data Network	doi:10.4225/69/5ab33c62f9c52	http://dx.doi.org/10.4225/69/5ab33c62f9c52	Taxonomic resolution	Master_species_list.xmlx	Australian Ocean Data Network	doi:10.4225/69/5ab33c62f9c52	http://dx.doi.org/10.4225/69/5ab33c62f9c52
SP9-34	Larval fish identification	SP9-34	Larval_fish_dataset.xmlx	Australian Ocean Data Network	doi:10.4225/69/5ab33c62f9c52	http://dx.doi.org/10.4225/69/5ab33c62f9c52	Taxonomic resolution	Master_species_list.xmlx	Australian Ocean Data Network	doi:10.4225/69/5ab33c62f9c52	http://dx.doi.org/10.4225/69/5ab33c62f9c52
SP9-35	Larval fish identification	SP9-35	Larval_fish_dataset.xmlx	Australian Ocean Data Network	doi:10.4225/69/5ab33c62f9c52	http://dx.doi.org/10.4225/69/5ab33c62f9c52	Taxonomic resolution	Master_species_list.xmlx	Australian Ocean Data Network	doi:10.4225/69/5ab33c62f9c52	http://dx.doi.org/10.4225/69/5ab33c62f9c52
SP9-36	Larval fish identification	SP9-36	Larval_fish_dataset.xmlx	Australian Ocean Data Network	doi:10.4225/69/5ab33c62f9c52	http://dx.doi.org/10.4225/69/5ab33c62f9c52	Taxonomic resolution	Master_species_list.xmlx	Australian Ocean Data Network	doi:10.4225/69/5ab33c62f9c52	http://dx.doi.org/10.4225/69/5ab33c62f9c52
SP9-37	Larval fish identification	SP9-37	Larval_fish_dataset.xmlx	Australian Ocean Data Network	doi:10.4225/69/5ab33c62f9c52	http://dx.doi.org/10.4225/69/5ab33c62f9c52	Taxonomic resolution	Master_species_list.xmlx	Australian Ocean Data Network	doi:10.4225/69/5ab33c62f9c52	http://dx.doi.org/10.4225/69/5ab33c62f9c52
SP9-38	Larval fish identification	SP9-38	Larval_fish_dataset.xmlx	Australian Ocean Data Network	doi:10.4225/69/5ab33c62f9c52	http://dx.doi.org/10.4225/69/5ab33c62f9c52	Taxonomic resolution	Master_species_list.xmlx	Australian Ocean Data Network	doi:10.4225/69/5ab33c62f9c52	http://dx.doi.org/10.4225/69/5ab33c62f9c52
SP9-39	Larval fish identification	SP9-39	Larval_fish_dataset.xmlx	Australian Ocean Data Network	doi:10.4225/69/5ab33c62f9c52	http://dx.doi.org/10.4225/69/5ab33c62f9c52	Taxonomic resolution	Master_species_list.xmlx	Australian Ocean Data Network	doi:10.4225/69/5ab33c62f9c52	http://dx.doi.org/10.4225/69/5ab33c62f9c52
SP9-40	Larval fish identification	SP9-40	Larval_fish_dataset.xmlx	Australian Ocean Data Network	doi:10.4225/69/5ab33c62f9c52	http://dx.doi.org/10.4225/69/5ab33c62f9c52	Taxonomic resolution	Master_species_list.xmlx	Australian Ocean Data Network	doi:10.4225/69/5ab33c62f9c52	http://dx.doi.org/10.4225/69/5ab33c62f9c52
SP9-41	Larval fish identification	SP9-41	Larval_fish_dataset.xmlx	Australian Ocean Data Network	doi:10.4225/69/5ab33c62f9c52	http://dx.doi.org/10.4225/69/5ab33c62f9c52	Taxonomic resolution	Master_species_list.xmlx	Australian Ocean Data Network	doi:10.4225/69/5ab33c62f9c52	http://dx.doi.org/10.4225/69/5ab33c62f9c52
SP9-42	Larval fish identification	SP9-42	Larval_fish_dataset.xmlx	Australian Ocean Data Network	doi:10.4225/69/5ab33c62f9c52	http://dx.doi.org/10.4225/69/5ab33c62f9c52	Taxonomic resolution	Master_species_list.xmlx	Australian Ocean Data Network	doi:10.4225/69/5ab33c62f9c52	http://dx.doi.org/10.4225/69/5ab33c62f9c52
SP9-43	Larval fish identification	SP9-43	Larval_fish_dataset.xmlx	Australian Ocean Data Network	doi:10.4225/69/5ab33c62f9c52	http://dx.doi.org/10.4225/69/5ab33c62f9c52	Taxonomic resolution	Master_species_list.xmlx	Australian Ocean Data Network	doi:10.4225/69/5ab33c62f9c52	http://dx.doi.org/10.4225/69/5ab33c62f9c52
SP9-44	Larval fish identification	SP9-44	Larval_fish_dataset.xmlx	Australian Ocean Data Network	doi:10.4225/69/5ab33c62f9c52	http://dx.doi.org/10.4225/69/5ab33c62f9c52	Taxonomic resolution	Master_species_list.xmlx	Australian Ocean Data Network	doi:10.4225/69/5ab33c62f9c52	http://dx.doi.org/10.4225/69/5ab33c62f9c52
SP9-45	Larval fish identification	SP9-45	Larval_fish_dataset.xmlx	Australian Ocean Data Network	doi:10.4225/69/5ab33c62f9c52	http://dx.doi.org/10.4225/69/5ab33c62f9c52	Taxonomic resolution	Master_species_list.xmlx	Australian Ocean Data Network	doi:10.4225/69/5ab33c62f9c52	http://dx.doi.org/10.4225/69/5ab33c62f9c52
SP9-46	Larval fish identification	SP9-46	Larval_fish_dataset.xmlx	Australian Ocean Data Network	doi:10.4225/69/5ab33c62f9c52	http://dx.doi.org/10.4225/69/5ab33c62f9c52	Taxonomic resolution	Master_species_list.xmlx	Australian Ocean Data Network	doi:10.4225/69/5ab33c62f9c52	http://dx.doi.org/10.4225/69/5ab33c62f9c52
SP9-47	Larval fish identification	SP9-47	Larval_fish_dataset.xmlx	Australian Ocean Data Network	doi:10.4225/69/5ab33c62f9c52	http://dx.doi.org/10.4225/69/5ab33c62f9c52	Taxonomic resolution	Master_species_list.xmlx	Australian Ocean Data Network	doi:10.4225/69/5ab33c62f9c52	http://dx.doi.org/10.4225/69/5ab33c62f9c52
SP9-48	Larval fish identification	SP9-48	Larval_fish_dataset.xmlx	Australian Ocean Data Network	doi:10.4225/69/5ab33c62f9c52	http://dx.doi.org/10.4225/69/5ab33c62f9c52	Taxonomic resolution	Master_species_list.xmlx	Australian Ocean Data Network	doi:10.4225/69/5ab33c62f9c52	http://dx.doi.org/10.4225/69/5ab33c62f9c52
SP9-49	Larval fish identification	SP9-49	Larval_fish_dataset.xmlx	Australian Ocean Data Network	doi:10.4225/69/5ab33c62f9c52	http://dx.doi.org/10.4225/69/5ab33c62f9c52	Taxonomic resolution	Master_species_list.xmlx	Australian Ocean Data Network	doi:10.4225/69/5ab33c62f9c52	http://dx.doi.org/10.4225/69/5ab33c62f9c52
SP9-50	Larval fish identification	SP9-50	Larval_fish_dataset.xmlx	Australian Ocean Data Network	doi:10.4225/69/5ab33c62f9c52	http://dx.doi.org/10.4225/69/5ab33c62f9c52	Taxonomic resolution	Master_species_list.xmlx	Australian Ocean Data Network	doi:10.4225/69/5ab33c62f9c52	http://dx.doi.org/10.4225/69/5ab33c62f9c52
SP1S-1	Larval fish identification	SP1S-1	Larval_fish_dataset.xmlx	Australian Ocean Data Network	doi:10.4225/69/5ab33c62f9c52	http://dx.doi.org/10.4225/69/5ab33c62f9c52	Taxonomic resolution	Master_species_list.xmlx	Australian Ocean Data Network	doi:10.4225/69/5ab33c62f9c52	http://dx.doi.org/10.4225/69/5ab33c62f9c52
SP1S-2	Larval fish identification	SP1S-2	Larval_fish_dataset.xmlx	Australian Ocean Data Network	doi:10.4225/69/5ab33c62f9c52	http://dx.doi.org/10.4225/69/5ab33c62f9c52	Taxonomic resolution	Master_species_list.xmlx	Australian Ocean Data Network	doi:10.4225/69/5ab33c62f9c52	http://dx.doi.org/10.4225/69/5ab33c62f9c52
SP1S-3	Larval fish identification	SP1S-3	Larval_fish_dataset.xmlx	Australian Ocean Data Network	doi:10.4225/69/5ab33c62f9c52	http://dx.doi.org/10.4225/69/5ab33c62f9c52	Taxonomic resolution	Master_species_list.xmlx	Australian Ocean Data Network	doi:10.4225/69/5ab33c62f9c52	http://dx.doi.org/10.4225/69/5ab33c62f9c52
SP1S-4	Larval fish identification	SP1S-4	Larval_fish_dataset.xmlx	Australian Ocean Data Network	doi:10.4225/69/5ab33c62f9c52	http://dx.doi.org/10.4225/69/5ab33c62f9c52	Taxonomic resolution	Master_species_list.xmlx	Australian Ocean Data Network	doi:10.4225/69/5ab33c62f9c52	http://dx.doi.org/10.4225/69/5ab33c62f9c52
SP1S-5	Larval fish identification	SP1S-5	Larval_fish_dataset.xmlx	Australian Ocean Data Network	doi:10.4225/69/5ab33c62f9c52	http://dx.doi.org/10.4225/69/5ab33c62f9c52	Taxonomic resolution	Master_species_list.xmlx	Australian Ocean Data Network	doi:10.4225/69/5ab33c62f9c52	http://dx.doi.org/10.4225/69/5ab33c62f9c52
SP1S-6	Larval fish identification	SP1S-6	Larval_fish_dataset.xmlx	Australian Ocean Data Network	doi:10.4225/69/5ab33c62f9c52	http://dx.doi.org/10.4225/69/5ab33c62f9c52	Taxonomic resolution	Master_species_list.xmlx	Australian Ocean Data Network	doi:10.4225/69/5ab33c62f9c52	http://dx.doi.org/10.4225/69/5ab33c62f9c52
SP1S-7	Larval fish identification	SP1S-7	Larval_fish_dataset.xmlx	Australian Ocean Data Network	doi:10.4225/69/5ab33c62f9c52	http://dx.doi.org/10.4225/69/5ab33c62f9c52	Taxonomic resolution	Master_species_list.xmlx	Australian Ocean Data Network	doi:10.4225/69/5ab33c62f9c52	http://dx.doi.org/10.4225/69/5ab33c62f9c52
SP1S-8	Larval fish identification	SP1S-8	Larval_fish_dataset.xmlx	Australian Ocean Data Network	doi:10.4225/69/5ab33c62f9c52	http://dx.doi.org/10.4225/69/5ab33c62f9c52	Taxonomic resolution	Master_species_list.xmlx	Australian Ocean Data Network	doi:10.4225/69/5ab33c62f9c52	http://dx.doi.org/10.4225/69/5ab33c62f9c52
SP1S-9	Larval fish identification	SP1S-9	Larval_fish_dataset.xmlx	Australian Ocean Data Network	doi:10.4225/69/5ab33c62f9c52	http://dx.doi.org/10.4225/69/5ab33c62f9c52	Taxonomic resolution	Master_species_list.xmlx	Australian Ocean Data Network	doi:10.4225/69/5ab33c62f9c52	http://dx.doi.org/10.4225/69/5ab33c62f9c52
SP1S-10	Larval fish identification	SP1S-10	Larval_fish_dataset.xmlx	Australian Ocean Data Network	doi:10.4225/69/5ab33c62f9c52	http://dx.doi.org/10.4225/69/5ab33c62f9c52	Taxonomic resolution	Master_species_list.xmlx	Australian Ocean Data Network	doi:10.4225/69/5ab33c62f9c52	http://dx.doi.org/10.4225/69/5ab33c62f9c52
SP1S-11	Larval fish identification	SP1S-11	Larval_fish_dataset.xmlx	Australian Ocean Data Network	doi:10.4225/69/5ab33c62f9c52	http://dx.doi.org/10.4225/69/5ab33c62f9c52	Taxonomic resolution	Master_species_list.xmlx	Australian Ocean Data Network	doi:10.4225/69/5ab33c62f9c52	http://dx.doi.org/10.4225/69/5ab33c62f9c52
SP1S-12	Larval fish identification	SP1S-12	Larval_fish_dataset.xmlx	Australian Ocean Data Network	doi:10.4225/69/5ab33c62f9c52	http://dx.doi.org/10.4225/69/5ab33c62f9c52	Taxonomic resolution	Master_species_list.xmlx	Australian Ocean Data Network	doi:10.4225/69/5ab33c62f9c52	http://dx.doi.org/10.4225/69/5ab33c62f9c52
SP1S-13	Larval fish identification	SP1S-13	Larval_fish_dataset.xmlx	Australian Ocean Data Network	doi:10.4225/69/5ab33c62f9c52	http://dx.doi.org/10.4225/69/5ab33c62f9c52	Taxonomic resolution	Master_species_list.xmlx	Australian Ocean Data Network	doi:10.4225/69/5ab33c62f9c52	http://dx.doi.org/10.4225/69/5ab33c62f9c52
SP1S-14	Larval fish identification	SP1S-14	Larval_fish_dataset.xmlx	Australian Ocean Data Network	doi:10.4225/69/5ab33c62f9c52	http://dx.doi.org/10.4225/69/5ab33c62f9c52	Taxonomic resolution	Master_species_list.xmlx	Australian Ocean Data Network	doi:10.4225/69/5ab33c62f9c52	http://dx.doi.org/10.4225/69/5ab33c62f9c52
SP1S-15	Larval fish identification	SP1S-15	Larval_fish_dataset.xmlx	Australian Ocean Data Network	doi:10.4225/69/5ab33c62f9c52	http://dx.doi.org/10.4225/69/5ab33c62f9c52	Taxonomic resolution	Master_species_list.xmlx	Australian Ocean Data Network	doi:10.4225/69/5ab33c62f9c52	http://dx.doi.org/10.4225/69/5ab33c62f9c52
SP1S-16	Larval fish identification	SP1S-16	Larval_fish_dataset.xmlx	Australian Ocean Data Network	doi:10.4225/69/5ab33c62f9c52	http://dx.doi.org/10.4225/69/5ab33c62f9c52	Taxonomic resolution	Master_species_list.xmlx	Australian Ocean Data Network	doi:10.4225/69/5ab33c62f9c52	http://dx.doi.org/10.4225/69/5ab33c62f9c52
SP1S-17	Larval fish identification	SP1S-17	Larval_fish_dataset.xmlx	Australian Ocean Data Network	doi:10.4225/69/5ab33c62f9c52	http://dx.doi.org/10.4225/69/5ab33c62f9c52	Taxonomic resolution	Master_species_list.xmlx	Australian Ocean Data Network	doi:10.4225/69/5ab33c62f9c52	http://dx.doi.org/10.4225/69/5ab33c62f9c52
SP1S-18	Larval fish identification	SP1S-18	Larval_fish_dataset.xmlx	Australian Ocean Data Network	doi:10.4225/69/5ab33c62f9c52	http://dx.doi.org/10.4225/69/5ab33c62f9c52	Taxonomic resolution	Master_species_list.xmlx	Australian Ocean Data Network	doi:10.4225/69/5ab33c62f9c52	http://dx.doi.org/10.4225/69/5ab33c62f9c52
SP1S-19	Larval fish identification	SP1S-19	Larval_fish_dataset.xmlx	Australian Ocean Data Network	doi:10.4225/69/5ab33c62f9c52	http://dx.doi.org/10.4225/69/5ab33c62f9c52	Taxonomic resolution	Master_species_list.xmlx	Australian Ocean Data Network	doi:10.4225/69/5ab33c62f9c52	http://dx.doi.org/10.4225/69/5ab33c62f9c52
SP1S-20	Larval fish identification	SP1S-20	Larval_fish_dataset.xmlx	Australian Ocean Data Network	doi:10.4225/69/5ab33c62f9c52	http://dx.doi.org/10.4225/69/5ab33c62f9c52	Taxonomic resolution	Master_species_list.xmlx	Australian Ocean Data Network	doi:10.4225/69/5ab33c62f9c52	http://dx.doi.org/10.4225/69/5ab33c62f9c52
SP1S-21	Larval fish identification	SP1S-21	Larval_fish_dataset.xmlx	Australian Ocean Data Network	doi:10.4225/69/5ab33c62f9c52	http://dx.doi.org/10.4225/69/5ab33c62f9c52	Taxonomic resolution	Master_species_list.xmlx	Australian Ocean Data Network	doi:10.4225/69/5ab33c62f9c52	http://dx.doi.org/10.4225/69/5ab33c62f9c52
SP1S-22	Larval fish identification	SP1S-22	Larval_fish_dataset.xmlx	Australian Ocean Data Network	doi:10.4225/69/5ab33c62f9c52	http://dx.doi.org/10.4225/69/5ab33c62f9c52	Taxonomic resolution	Master_species_list.xmlx	Australian Ocean Data Network	doi:10.4225/69/5ab33c62f9c52	http://dx.doi.org/10.4225/69/5ab33c62f9c52
SP1S-23	Larval fish identification	SP1S-23	Larval_fish_dataset.xmlx	Australian Ocean Data Network	doi:10.4225/69/5ab33c62f9c52	http://dx.doi.org/10.4225/69/5ab33c62f9c52	Taxonomic resolution	Master_species_list.xmlx	Australian Ocean Data Network	doi:10.4225/69/5ab33c62f9c52	http://dx.doi.org/10.4225/69/5ab33c62f9c52
SP1S-24	Larval fish identification	SP1S-24	Larval_fish_dataset.xmlx	Australian Ocean Data Network	doi:10.4225/69/5ab33c62f9c52	http://dx.doi.org/10.4225/69/5ab33c62f9c52	Taxonomic resolution	Master_species_list.xmlx	Australian Ocean Data Network	doi:10.4225/69/5ab33c62f9c52	http://dx.doi.org/10.4225/69/5ab33c62f9c52
SP1S-25	Larval fish identification	SP1S-25	Larval_fish_dataset.xmlx	Australian Ocean Data Network	doi:10.4225/69/5ab33c62f9c52	http://dx.doi.org/10.4225/69/5ab33c62f9c52	Taxonomic resolution	Master_species_list.xmlx	Australian Ocean Data Network	doi:10.4225/69/5ab33c62f9c52	http://dx.doi.org/10.4225/69/5ab33c62f9c52
SP1S-26	Larval fish identification	SP1S-26	Larval_fish_dataset.xmlx	Australian Ocean Data Network	doi:10.4225/69/5ab33c62f9c52	http://dx.doi.org/10.4225/69/5ab33c62f9c52	Taxonomic resolution	Master_species_list.xmlx	Australian Ocean Data Network	doi:10.4225/69/5ab33c62f9c52	http://dx.doi.org/10.4225/69/5ab33c62f9c52
SP1S-27	Larval fish identification	SP1S-27	Larval_fish_dataset.xmlx	Australian Ocean Data Network	doi:10.4225/69/5ab33c62f9c52	http://dx.doi.org/10.4225/69/5ab33c62f9c52	Taxonomic resolution	Master_species_list.xmlx	Australian Ocean Data Network	doi:10.4225/69/5ab33c62f9c52	http://dx.doi.org/10.4225/69/5ab33c62f9c52
SP1S-28	Larval fish identification	SP1S-28	Larval_fish_dataset.xmlx	Australian Ocean Data Network	doi:10.4225/69/5ab33c62f9c52	http://dx.doi.org/10.4225/69/5ab33c62f9c52	Taxonomic resolution	Master_species_list.xmlx	Australian Ocean Data Network	doi:10.4225/69/5ab33c62f9c52	http://dx.doi.org/10.4225/69/5ab33c62f9c52
SP1S-29	Larval fish identification	SP1S-29	Larval_fish_dataset.xmlx	Australian Ocean Data Network	doi:10.4225/69/5ab33c62f9c52	http://dx.doi.org/10.4225/69/5ab33c62f9c52	Taxonomic resolution	Master_species_list.xmlx	Australian Ocean Data Network	doi:10.4225/69/5ab33c62f9c52	http://dx.doi.org/10.4225/69/5ab33c62f9c52
SP1S-30	Larval fish identification	SP1S-30	Larval_fish_dataset.xmlx	Australian Ocean Data Network	doi:10.4225/69/5ab33c62f9c52	http://dx.doi.org/10.4225/69/5ab33c62f9c52	Taxonomic resolution	Master_species_list.xmlx	Australian Ocean Data Network	doi:10.4225/69/5ab33c62f9c52	http://dx.doi.org/10.4225/69/5ab33c62f9c52
SP1S-31	Larval fish identification	SP1S-31	Larval_fish_dataset.xmlx	Australian Ocean Data Network	doi:10.4225/69/5ab33c62f9c52	http://dx.doi.org/10.4225/69/5ab33c62f9c52	Taxonomic resolution	Master_species_list.xmlx	Australian Ocean Data Network	doi:10.4225/69/5ab33c62f9c52	http://dx.doi.org/10.4225/69/5ab33c62f9c52
SP1S-32	Larval fish identification	SP1S-32	Larval_fish_dataset.xmlx	Australian Ocean Data Network	doi:10.4225/69/5ab33c62f9c52	http://dx.doi.org/10.4225/69/5ab33c62f9c52	Taxonomic resolution	Master_species_list.xmlx	Australian Ocean Data Network	doi:10.4225/69/5ab33c62f9c52	http://dx.doi.org/10.4225/69/5ab33c62f9c52
SP1S-33	Larval fish identification	SP1S-33	Larval_fish_dataset.xmlx	Australian Ocean Data Network	doi:10.4225/69/5ab33c62f9c52	http://dx.doi.org/10.4225/69/5ab33c62f9c52	Taxonomic resolution	Master_species_list.xmlx	Australian Ocean Data Network	doi:10.4225/69/5ab33c62f9c52	http://dx.doi.org/10.4225/69/5ab33c62f9c52
SP1S-34	Larval fish identification	SP1S-34	Larval_fish_dataset.xmlx	Australian Ocean Data Network	doi:10.4225/69/5ab33c62f9c52	http://dx.doi.org/10.4225/69/5ab33c62f9c52	Taxonomic resolution	Master_species_list.xmlx	Australian Ocean Data Network	doi:10.4225/69/5ab33c62f9c52	http://dx.doi.org/10.4225/69/5ab33c62f9c52
SP1S-35	Larval fish identification	SP1S-35	Larval_fish_dataset.xmlx	Australian Ocean Data Network	doi:10.4225/69/5ab33c62f9c52	http://dx.doi.org/10.4225/69/5ab33c62f9c52	Taxonomic resolution	Master_species_list.xmlx	Australian Ocean Data Network	doi:10.4225/69/5ab33c62f9c52	http://dx.doi.org/10.4225/69/5ab33c62f9c52
SP1S-36	Larval fish identification	SP1S-36	Larval_fish_dataset.xmlx	Australian Ocean Data Network	doi:10.4225/69/5ab33c62f9c52	http://dx.doi.org/10.4225/69/5ab33c62f9c52	Taxonomic resolution	Master_species_list.xmlx	Australian Ocean Data Network	doi:10.4225/69/5ab33c62f9c52	http://dx.doi.org/10.4225/69/5ab33c62f9c52
SP1S-37	Larval fish identification	SP1S-37	Larval_fish_dataset.xmlx	Australian Ocean Data Network	doi:10.4225/69/5ab33c62f9c52	http://dx.doi.org/10.4225/69/5ab33c62f9c52	Taxonomic resolution	Master_species_list.xmlx	Australian Ocean Data Network	doi:10.4225/69/5ab33c62f9c52	http://dx.doi.org/10.4225/69/5ab33c62f9c52
SP1S-38	Larval fish identification	SP1S-38	Larval_fish_dataset.xmlx	Australian Ocean Data Network	doi:10.4225/69/5ab33c62f9c52	http://dx.doi.org/10.4225/69/5ab33c62f9c52	Taxonomic resolution	Master_species_list.xmlx	Australian Ocean Data Network	doi:10.4225/69/5ab33c62f9c52	http://dx.doi.org/10.4225/69/5ab33c62f9c52
SP1S-39	Larval fish identification	SP1S-39	Larval_fish_dataset.xmlx	Australian Ocean Data Network	doi:10.4225/69/5ab33c62f9c52	http://dx.doi.org/10.4225/69/5ab33c62f9c52	Taxonomic resolution	Master_species_list.xmlx	Australian Ocean Data Network	doi:10.4225/69/5ab33c62f9c52	http://dx.doi.org/10.4225/69/5ab33c62f9c52
SP1S-40	Larval fish identification	SP1S-40	Larval_fish_dataset.xmlx	Australian Ocean Data Network	doi:10.4225/69/5ab33c62f9c52	http://dx.doi.org/10.4225/69/5ab33c62f9c52	Taxonomic resolution	Master_species_list.xmlx	Australian Ocean Data Network	doi:10.4225/69/5ab33c62f9c52	http://dx.doi.org/10.4225/69/5ab33c62f9c52
SP1S-41	Larval fish identification	SP1S-41	Larval_fish_dataset.xmlx	Australian Ocean Data Network	doi:10.4225/69/5ab33c62f9c52	http://dx.doi.org/10.4225/69/5ab33c62f9c52	Taxonomic resolution	Master_species_list.xmlx	Australian Ocean Data Network	doi:10.4225/69/5ab33c62f9c52	http://dx.doi.org/10.4225/69/5ab33c62f9c52
SP1S-42	Larval fish identification	SP1S-42	Larval_fish_dataset.xmlx	Australian Ocean Data Network	doi:10.4225/69/5ab33c62f9c52	http://dx.doi.org/10.4225/69/5ab33c62f9c52	Taxonomic resolution	Master_species_list.xmlx	Australian Ocean Data Network	doi:10.4225/69/5ab33c62f9c52	http://dx.doi.org/10.4225/69/5ab33c62f9c52
SP1S-43	Larval fish identification	SP1S-43	Larval_fish_dataset.xmlx	Australian Ocean Data Network	doi:10.4225/69/5ab33c62f9c52	http://dx.doi.org/10.4225/69/5ab33c62f9c52	Taxonomic resolution	Master_species_list.xmlx	Australian Ocean Data Network	doi:10.4225/69/5ab33c62f9c52	http://dx.doi.org/10.4225/69/5ab33c62f9c52
SP1S-44	Larval fish identification	SP1S-44	Larval_fish_dataset.xmlx	Australian Ocean Data Network	doi:10.4225/69/5ab33c62f9c52	http://dx.doi.org/10.4225/69/5ab33c62f9c52	Taxonomic resolution	Master_species_list.xmlx	Australian Ocean Data Network	doi:10.4225/69/5ab33c62f9c52	http://dx.doi.org/10.4225/69/5ab33c62f9c52
SP1S-45	Larval fish identification	SP1S-45	Larval_fish_dataset.xmlx	Australian Ocean Data Network	doi:10.4225/69/5ab33c62f9c52	http://dx.doi.org/10.4225/69/5ab33c62f9c52	Taxonomic resolution	Master_species_list.xmlx	Australian Ocean Data Network	doi:10.4225/69/5ab33c62f9c52	http://dx.doi.org/10.4225/69/5ab33c62f9c52
SP1S-46	Larval fish identification	SP1S-46	Larval_fish_dataset.xmlx	Australian Ocean Data Network	doi:10.4225/69/5ab33c62f9c52	http://dx.doi.org/10.4225/69/5ab33c62f9c52	Taxonomic resolution	Master_species_list.xmlx	Australian Ocean Data Network	doi:10.4225/69/5ab33c62f9c52	http://dx.doi.org/10.4225/69/5ab33c62f9c52
SP1S-47	Larval fish identification	SP1S-47	Larval_fish_dataset.xmlx	Australian Ocean Data Network	doi:10.4225/69/5ab33c62f9c52	http://dx.doi.org/10.4225/69/5ab33c62f9c52	Taxonomic resolution	Master_species_list.xmlx	Australian Ocean Data Network	doi:10.4225/69/5ab33c62f9c52	http://dx.doi.org/10.4225/69/5ab33c62f9c52
SP1S-48	Larval fish identification	SP1S-48	Larval_fish_dataset.xmlx	Australian Ocean Data Network	doi:10.4225/69/5ab33c62f9c52	http://dx.doi.org/10.4225/69/5ab33c62f9c52	Taxonomic resolution	Master_species_list.xmlx	Australian Ocean Data Network	doi:10.4225/69/5ab33c62f9c52	http://dx.doi.org/10.4225/69/5ab33c62f9c52
SP1S-49	Larval fish identification	SP1S-49	Larval_fish_dataset.xmlx	Australian Ocean Data Network	doi:10.4225/69/5ab33c62f9c52	http://dx.doi.org/10.4225/69/5ab33c62f9c52	Taxonomic resolution	Master_species_list.xmlx	Australian Ocean Data Network	doi:10.4225/69/5ab33c62f9c52	http://dx.doi.org/10.4225/69/5ab33c62f9c52
SP1S-50	Larval fish identification	SP1S-50	Larval_fish_dataset.xmlx	Australian Ocean Data Network	doi:10.4225/69/5ab33c62f9c52	http://dx.doi.org/10.4225/69/5ab33c62f9c52	Taxonomic resolution	Master_species_list.xmlx	Australian Ocean Data Network	doi:10.4225/69/5ab33c62f9c52	http://dx.doi.org/10.4225/69/5ab33c62f9c52
SP1S-51	Larval fish identification	SP1S-51	Larval_fish_dataset.xmlx	Australian Ocean Data Network	doi:10.4225/69/5ab33c62f9c52	http://dx.doi.org/10.4225/69/5ab33c62f9c52	Taxonomic resolution	Master_species_list.xmlx	Australian Ocean Data Network	doi:10.4225/69/5ab33c62f9c52	http://dx.doi.org/10.4225/69/5ab33c62f9c52
SP1S-52	Larval fish identification	SP1S-52	Larval_fish_dataset.xmlx	Australian Ocean Data Network	doi:10.4225/69/5ab33c62f9c52	http://dx.doi.org/10.4225/69/5ab33c62f9c52	Taxonomic resolution	Master_species_list.xmlx	Australian Ocean Data Network	doi:10.4225/69/5ab33c62f9c52	http://dx.doi.org/10.4225/69/5ab33c62f9c52
SP1S-53	Larval fish identification	SP1S-53	Larval_fish_dataset.xmlx	Australian Ocean Data Network	doi:10.4225/69/5ab33c62f9c52	http://dx.doi.org/10.4225/69/5ab33c62f9c52	Taxonomic resolution	Master_species_list.xmlx	Australian Ocean Data Network	doi:10.4225/69/5ab33c62f9c52	http://dx.doi.org/10.4225/69/5ab33c62f9c52
SP1S-54	Larval fish identification	SP1S-54	Larval_fish_dataset.xmlx	Australian Ocean Data Network	doi:10.4225/69/5ab33c62f9c52	http://dx.doi.org/10.4225/69/5ab33c62f9c52	Taxonomic resolution	Master_species_list.xmlx	Australian Ocean Data Network	doi:10.4225/69/5ab33c62f9c52	http://dx.doi.org/10.4225/69/5ab33c62f9c52
SP1S-55	Larval fish identification	SP1S-55	Larval_fish_dataset.xmlx	Australian Ocean Data Network	doi:10.4225/69/5ab33c62f9c52	http://dx.doi.org/10.4225/69/5ab33c62f9c52	Taxonomic resolution	Master_species_list.xmlx	Australian Ocean Data Network	doi:10.4225/69/5ab33c62f9c52	http://dx.doi.org/10.4225/69/5ab33c62f9c52
SP1S-56	Larval fish identification	SP1S-56	Larval_fish_dataset.xmlx	Australian Ocean Data Network	doi:10.4225/69/5ab33c62f9c52	http://dx.doi.org/10.4225/69/5ab33c62f9c52	Taxonomic resolution	Master_species_list.xmlx	Australian Ocean Data Network	doi:10.4225/69/5ab33c62f9c52	http://dx.doi.org/10.4225/69/5ab33c62f9c52
SP1S-57	Larval fish identification	SP1S-57	Larval_fish_dataset.xmlx	Australian Ocean Data Network	doi:10.4225/69/5ab33c62f9c52	http://dx.doi.org/10.4225/69/5ab33c62f9c52	Taxonomic resolution	Master_species_list.xmlx	Australian Ocean Data Network	doi:10.4225/69/5ab33c62f9c52	http://dx.doi.org/10.4225/69/5ab33c62f9c52
SP1S-58	Larval fish identification	SP1S-58	Larval_fish_dataset.xmlx	Australian Ocean Data Network	doi:10.4225/69/5ab33c62f9c52	http://dx.doi.org/10.4225/69/5ab33c62f9c52	Taxonomic resolution	Master_species_list.xmlx	Australian Ocean Data Network	doi:10.4225/69/5ab33c62f9c52	http://dx.doi.org/10.4225/69/5ab33c62f9c52
SP1S-59	Larval fish identification	SP1S-59	Larval_fish_dataset.xmlx	Australian Ocean Data Network	doi:10.4225/69/5ab33c62f9c52	http://dx.doi.org/10.4225/69/5ab33c62f9c52	Taxonomic resolution	Master_species_list.xmlx	Australian Ocean Data Network	doi:10.4225/69/5ab33c62f9c52	http://dx.doi.org/10.4225/69/5ab33c62f9c52
SP1S-60	Larval fish identification	SP1S-60	Larval_fish_dataset.xmlx	Australian Ocean Data Network	doi:10.4225/69/5ab33c62f9c52	http://dx.doi.org/10.4225/69/5ab33c62f9c52	Taxonomic resolution	Master_species_list.xmlx	Australian Ocean Data Network	doi:10.4225/69/5ab33c62f9c52	http://dx.doi.org/10.4225/69/5ab33c62f9c52
SP1S-61	Larval fish identification	SP1S-61	Larval_fish_dataset.xmlx	Australian Ocean Data Network	doi:10.4225/69/5ab33c62f9c52	http://dx.doi.org/10.4225/69/5ab33c62f9c52	Taxonomic resolution	Master_species_list.xmlx	Australian Ocean Data Network	doi:10.4225/69/5ab33c62f9c52	http://dx.doi.org/10.4225/69/5ab33c62f9c52
SP1S-62	Larval fish identification	SP1S-62	Larval_fish_dataset.xmlx	Australian Ocean Data Network	doi:10.4225/69/5ab33c62f9c52	http://dx.doi.org/10.4225/69/5ab33c62f9c52	Taxonomic resolution	Master_species_list.xmlx	Australian Ocean Data Network	doi:10.4225/69/5ab33c62f9c52	http://dx.doi.org/10.4225/69/5ab33c62f9c52
SP1S-63	Larval fish identification	SP1S-63	Larval_fish_dataset.xmlx	Australian Ocean Data Network	doi:10.4225/69/5ab33c62f9c52	http://dx.doi.org/10.4225/69/5ab33c62f9c52	Taxonomic resolution	Master_species_list.xmlx	Australian Ocean Data Network	doi:10.4225/69/5ab33c62f9c52	http://dx.doi.org/10.4225/69/5ab33c62f9c52
SP1S-64	Larval fish identification	SP1S-64	Larval_fish_dataset.xmlx	Australian Ocean Data Network	doi:10.4225/69/5ab33c62f9c52	http://dx.doi.org/10.4225/69/5ab33c62f9c52	Taxonomic resolution	Master_species_list.xmlx	Australian Ocean Data Network	doi:10.4225/69/5ab33c62f9c52	http://dx.doi.org/10.4225/69/5ab33c62f9c52
SP1S-65	Larval fish identification	SP1S-65	Larval_fish_dataset.xmlx	Australian Ocean Data Network	doi:10.4225/69/5ab33c62f9c52	http://dx.doi.org/10.4225/69/5ab33c62f9c52	Taxonomic resolution	Master_species_list.xmlx	Australian Ocean Data Network	doi:10.4225/69/5ab33c62f9c52	http://dx.doi.org/10.4225/69/5ab33c62f9c52
SP1S-66	Larval fish identification	SP1S-66	Larval_fish_dataset.xmlx	Australian Ocean Data Network	doi:10.4225/69/5ab33c62f9c52	http://dx.doi.org/10.4225/69/5ab33c62f9c52	Taxonomic resolution	Master_species_list.xmlx	Australian Ocean Data Network	doi:10.4225/69/5ab33c62f9c52	http://dx.doi.org/10.4225/69/5ab33c62f9c52
SP1S-67	Larval fish identification	SP1S-67	Larval_fish_dataset.xmlx	Australian Ocean Data Network	doi:10.4225/69/5ab33c62f9c52	http://dx.doi.org/10.4225/69/5ab33c62f9c52	Taxonomic resolution	Master_species_list.xmlx	Australian Ocean Data Network	doi:10.4225/69/5ab33c62f9c52	http://dx.doi.org/10.4225/69/5ab33c62f9c52
SP1S-68	Larval fish identification	SP1S-68	Larval_fish_dataset.xmlx	Australian Ocean Data Network	doi:10.4225/69/5ab33c62f9c52	http://dx.doi.org/10.4225/69/5ab33c62f9c52	Taxonomic resolution	Master_species_list.xmlx	Australian Ocean Data Network	doi:10.4225/69/5ab33c62f9c52	http://dx.doi.org/10.4225/69/5ab33c62f9c52
SP6S-1	Larval fish identification	SP6S-1	Larval_fish_dataset.xmlx	Australian Ocean Data Network	doi:10.4225/69/5ab33c62f9c52	http://dx.doi.org/10.4225/69/5ab33c62f9c52	Taxonomic resolution	Master_species_list.xmlx	Australian Ocean Data Network	doi:10.4225/69/5ab33c62f9c52	http://dx.doi.org/10.4225/69/5ab33c62f9c52
SP6S-2	Larval fish identification	SP6S-2	Larval_fish_dataset.xmlx	Australian Ocean Data Network	doi:10.4225/69/5ab33c62f9c52	http://dx.doi.org/10.4225/69/5ab33c62f9c52	Taxonomic resolution	Master_species_list.xmlx	Australian Ocean Data Network	doi:10.4225/69/5ab33c62f9c52	http://dx.doi.org/10.4225/69/5ab33c62f9c52
SP6S-3	Larval fish identification	SP6S-3	Larval_fish_dataset.xmlx	Australian Ocean Data Network	doi:10.4225/69/5ab33c62f9c52	http://dx.doi.org/10.4225/69/5ab33c62f9c52	Taxonomic resolution	Master_species_list.xmlx	Australian Ocean Data Network	doi:10.4225/69/5ab33c62f9c52	http://dx.doi.org/10.4225/69/5ab33c62f9c52
SP6S-4	Larval fish identification	SP6S-4	Larval_fish_dataset.xmlx	Australian Ocean Data Network	doi:10.4225/69/5ab33c62f9c52	http://dx.doi.org/10.4225/69/5ab33c62f9c52	Taxonomic resolution	Master_species_list.xmlx	Australian Ocean Data Network	doi:10.4225/69/5ab33c62f9c52	http://dx.doi.org/10.4225/69/5ab33c62f9c52
SP6S-5	Larval fish identification	SP6S-5	Larval_fish_dataset.xmlx	Australian Ocean Data Network	doi:10.4225/69/5ab33c62f9c52	http://dx.doi.org/10.4225/69/5ab33c62f9c52	Taxonomic resolution	Master_species_list.xmlx	Australian Ocean Data Network	doi:10.4225/69/5ab33c62f9c52	http://dx.doi.org/10.4225/69/5ab33c62f9c52
SP6S-6	Larval fish identification	SP6S-6	Larval_fish_dataset.xmlx	Australian Ocean Data Network	doi:10.4225/69/5ab33c62f9c52	http://dx.doi.org/10.4225/69/5ab33c62f9c52	Taxonomic resolution	Master_species_list.xmlx	Australian Ocean Data Network	doi:10.4225/69/5ab33c62f9c52	http://dx.doi.org/10.4225/69/5ab33c62f9c52
SP6S-7	Larval fish identification	SP6S-7	Larval_fish_dataset.xmlx	Australian Ocean Data Network	doi:10.4225/69/5ab33c62f9c52	http://dx.doi.org/10.4225/69/5ab33c62f9c52	Taxonomic resolution	Master_species_list.xmlx	Australian Ocean Data Network	doi:10.4225/69/5ab33c62f9c52	http://dx.doi.org/10.4225/69/5ab33c62f9c52
SP6S-8	Larval fish identification	SP6S-8	Larval_fish_dataset.xmlx	Australian Ocean Data Network	doi:10.4225/69/5ab33c62f9c52	http://dx.doi.org/10.4225/69/5ab33c62f9c52	Taxonomic resolution	Master_species_list.xmlx	Australian Ocean Data Network	doi:10.4225/69/5ab33c62f9c52	http://dx.doi.org/10.4225/69/5ab33c62f9c52
SP6S-9	Larval fish identification	SP6S-9	Larval_fish_dataset.xmlx	Australian Ocean Data Network	doi:10.4225/69/5ab33c62f9c52	http://dx.doi.org/10.4225/69/5ab33c62f9c52	Taxonomic resolution	Master_species_list.xmlx	Australian Ocean Data Network	doi:10.4225/69/5ab33c62f9c52	http://dx.doi.org/10.4225/69/5ab33c62f9c52
SP6S-10	Larval fish identification	SP6S-10	Larval_fish_dataset.xmlx	Australian Ocean Data Network	doi:10.4225/69/5ab33c62f9c52	http://dx.doi.org/10.4225/69/5ab33c62f9c52	Taxonomic resolution	Master_species_list.xmlx	Australian Ocean Data Network	doi:10.4225/69/5ab33c62f9c52	http://dx.doi.org/10.4225/69/5ab33c62f9c52
SP6S-11	Larval fish identification	SP6S-11	Larval_fish_dataset.xmlx	Australian Ocean Data Network	doi:10.4225/69/5ab33c62f9c52	http://dx.doi.org/10.4225/69/5ab33c62f9c52	Taxonomic resolution	Master_species_list.xmlx	Australian Ocean Data Network	doi:10.4225/69/5ab33c62f9c52	http://dx.doi.org/10.4225/69/5ab33c62f9c52
SP6S-12	Larval fish identification	SP6S-12	Larval_fish_dataset.xmlx	Australian Ocean Data Network	doi:10.4225/69/5ab33c62f9c52	http://dx.doi.org/10.4225/69/5ab33c62f9c52	Taxonomic resolution	Master_species_list.xmlx	Australian Ocean Data Network	doi:10.4225/69/5ab33c62f9c52	http://dx.doi.org/10.4225/69/5ab33c62f9c52
SP6S-13	Larval fish identification	SP6S-13	Larval_fish_dataset.xmlx	Australian Ocean Data Network	doi:10.4225/69/5ab33c62f9c52	http://dx.doi.org/10.4225/69/5ab33c62f9c52	Taxonomic resolution	Master_species_list.xmlx	Australian Ocean Data Network	doi:10.4225/69/5ab33c62f9c52	http://dx.doi.org/10.4225/69/5ab33c62f9c52
SP6S-14	Larval fish identification	SP6S-14	Larval_fish_dataset.xmlx	Australian Ocean Data Network	doi:10.4225/69/5ab33c62f9c52	http://dx.doi.org/10.4225/69/5ab33c62f9c52	Taxonomic resolution	Master_species_list.xmlx	Australian Ocean Data Network	doi:10.4225/69/5ab33c62f9c52	http://dx.doi.org/10.4225/69/5ab33c62f9c52
SP6S-15	Larval fish identification	SP6S-15	Larval_fish_dataset.xmlx	Australian Ocean Data Network	doi:10.4225/69/5ab33c62f9c52	http://dx.doi.org/10.4225/69/5ab33c62f9c52	Taxonomic resolution	Master_species_list.xmlx	Australian Ocean Data Network	doi:10.4225/69/5ab33c62f9c52	http://dx.doi.org/10.4225/69/5ab33c62f9c52
SP6S-16	Larval fish identification	SP6S-16	Larval_fish_dataset.xmlx	Australian Ocean Data Network	doi:10.4225/69/5ab33c62f9c52	http://dx.doi.org/10.4225/69/5ab33c62f9c52	Taxonomic resolution	Master_species_list.xmlx	Australian Ocean Data Network	doi:10.4225/69/5ab33c62f9c52	http://dx.doi.org/10.4225/69/5ab33c62f9c52
SP6S-17	Larval fish identification	SP6S-17	Larval_fish_dataset.xmlx	Australian Ocean Data Network	doi:10.4225/69/5ab33c62f9c52	http://dx.doi.org/10.4225/69/5ab33c62f9c52	Taxonomic resolution	Master_species_list.xmlx	Australian Ocean Data Network	doi:10.4225/69/5ab33c62f9c52	http://dx.doi.org/10.4225/69/5ab33c62f9c52
SP6S-18	Larval fish identification	SP6S-18	Larval_fish_dataset.xmlx	Australian Ocean Data Network	doi:10.4225/69/5ab33c62f9c52	http://dx.doi.org/10.4225/69/5ab33c62f9c52	Taxonomic resolution	Master_species_list.xmlx	Australian Ocean Data Network	doi:10.4225/69/5ab33c62f9c52	http://dx.doi.org/10.4225/69/5ab33c62f9c52
SP6S-19	Larval fish identification	SP6S-19	Larval_fish_dataset.xmlx	Australian Ocean Data Network	doi:10.4225/69/5ab33c62f9c52	http://dx.doi.org/10.4225/69/5ab33c62f9c52	Taxonomic resolution	Master_species_list.xmlx	Australian Ocean Data Network	doi:10.4225/69/5ab33c62f9c52	http://dx.doi.org/10.4225/69/5ab33c62f9c52
SP6S-20	Larval fish identification	SP6S-20	Larval_fish_dataset.xmlx	Australian Ocean Data Network	doi:10.4225/69/5ab33c62f9c52	http://dx.doi.org/10.4225/69/5ab33c62f9c52	Taxonomic resolution	Master_species_list.xmlx	Australian Ocean Data Network	doi:10.4225/69/5ab33c62f9c52	http://dx.doi.org/10.4225/69/5ab33c62f9c52
SP6S-21	Larval fish identification	SP6S-21	Larval_fish_dataset.xmlx	Australian Ocean Data Network	doi:10.4225/69/5ab33c62f9c52	http://dx.doi.org/10.4225/69/5ab33c62f9c52	Taxonomic resolution	Master_species_list.xmlx	Australian Ocean Data Network	doi:10.4225/69/5ab33c62f9c52	http://dx.doi.org/10.4225/69/5ab33c62f9c52
SP6S-22	Larval fish identification	SP6S-22	Larval_fish_dataset.xmlx	Australian Ocean Data Network	doi:10.4225/69/5ab33c62f9c52	http://dx.doi.org/10.4225/69/5ab33c62f9c52	Taxonomic resolution	Master_species_list.xmlx	Australian Ocean Data Network	doi:10.4225/69/5ab33c62f9c52	http://dx.doi.org/10.4225/69/5ab33c62f9c52
SP6S-23	Larval fish identification	SP6S-23	Larval_fish_dataset.xmlx	Australian Ocean Data Network	doi:10.4225/69/5ab33c62f9c52	http://dx.doi.org/10.4225/69/5ab33c62f9c52	Taxonomic resolution	Master_species_list.xmlx	Australian Ocean Data Network	doi:10.4225/69/5ab33c62f9c52	http://dx.doi.org/10.4225/69/5ab33c62f9c52
SP6S-24	Larval fish identification	SP6S-24	Larval_fish_dataset.xmlx	Australian Ocean Data Network	doi:10.4225/69/5ab33c62f9c52	http://dx.doi.org/10.4225/69/5ab33c62f9c52	Taxonomic resolution	Master_species_list.xmlx	Australian Ocean Data Network	doi:10.4225/69/5ab33c62f9c52	http://dx.doi.org/10.4225/69/5ab33c62f9c52
SP6S-25	Larval fish identification	SP6S-25	Larval_fish_dataset.xmlx	Australian Ocean Data Network	doi:10.4225/69/5ab33c62f9c52	http://dx.doi.org/10.4225/69/5ab33c62f9c52	Taxonomic resolution	Master_species_list.xmlx	Australian Ocean Data Network	doi:10.4225/69/5ab33c62f9c52	http://dx.doi.org/10.4225/69/5ab33c62f9c52
SP6S-26	Larval fish identification	SP6S-26	Larval_fish_dataset.xmlx	Australian Ocean Data Network	doi:10.4225/69/5ab33c62f9c52	http://dx.doi.org/10.4225/69/5ab33c62f9c52	Taxonomic resolution	Master_species_list.xmlx	Australian Ocean Data Network	doi:10.4225/69/5ab33c62f9c52	http://dx.doi.org/10.4225/69/5ab33c62f9c52
SP6S-27	Larval fish identification	SP6S-27	Larval_fish_dataset.xmlx	Australian Ocean Data Network	doi:10.4225/69/5ab33c62f9c52	http://dx.doi.org/10.4225/69/5ab33c62f9c52	Taxonomic resolution	Master_species_list.xmlx	Australian Ocean Data Network	doi:10.4225/69/5ab33c62f9c52	http://dx.doi.org/10.4225/69/5ab33c62f9c52
SP6S-28	Larval fish identification	SP6S-28	Larval_fish_dataset.xmlx	Australian Ocean Data Network	doi:10.4225/69/5ab33c62f9c52	http://dx.doi.org/10.4225/69/5ab33c62f9c52	Taxonomic resolution	Master_species_list.xmlx	Australian Ocean Data Network	doi:10.4225/69/5ab33c62f9c52	http://dx.doi.org/10.4225/69/5ab33c62f9c52
SP6S-29	Larval fish identification	SP6S-29	Larval_fish_dataset.xmlx	Australian Ocean Data Network	doi:10.4225/69/5ab33c62f9c52	http://dx.doi.org/10.4225/69/5ab33c62f9c52	Taxonomic resolution	Master_species_list.xmlx	Australian Ocean Data Network	doi:10.4225/69/5ab33c62f9c52	http://dx.doi.org/10.4225/69/5ab33c62f9c52
SP6S-30	Larval fish identification	SP6S-30	Larval_fish_dataset.xmlx	Australian Ocean Data Network	doi:10.4225/69/5ab33c62f9c52	http://dx.doi.org/10.4225/69/5ab33c62f9c52	Taxonomic resolution	Master_species_list.xmlx	Australian Ocean Data Network	doi:10.4225/69/5ab33c62f9c52	http://dx.doi.org/10.4225/69/5ab33c62f9c52
SP6S-31	Larval fish identification	SP6S-31	Larval_fish_dataset.xmlx	Australian Ocean Data Network	doi:10.4225/69/5ab33c62f9c52	http://dx.doi.org/10.4225/69/5ab33c62f9c52	Taxonomic resolution	Master_species_list.xmlx	Australian Ocean Data Network	doi:10.4225/69/5ab33c62f9c52	http://dx.doi.org/10.4225/69/5ab33c62f9c52
SP6S-32	Larval fish identification	SP6S-32	Larval_fish_dataset.xmlx	Australian Ocean Data Network	doi:10.4225/69/5ab33c62f9c52	http://dx.doi.org/10.4225/69/5ab33c62f9c52	Taxonomic resolution	Master_species_list.xmlx	Australian Ocean Data Network	doi:10.4225/69/5ab33c62f9c52	http://dx.doi.org/10.4225/69/5ab33c62f9c52
SP6S-33	Larval fish identification	SP6S-33	Larval_fish_dataset.xmlx	Australian Ocean Data Network	doi:10.4225/69/5ab33c62f9c52	http://dx.doi.org/10.4225/69/5ab33c62f9c52	Taxonomic resolution	Master_species_list.xmlx	Australian Ocean Data Network	doi:10.4225/69/5ab33c62f9c52	http://dx.doi.org/10.4225/69/5ab33c62f9c52
SP6S-34	Larval fish identification	SP6S-34	Larval_fish_dataset.xmlx	Australian Ocean Data Network	doi:10.4225/69/5ab33c62f9c52	http://dx.doi.org/10.4225/69/5ab33c62f9c52	Taxonomic resolution	Master_species_list.xmlx	Australian Ocean Data Network	doi:10.4225/69/5ab33c62f9c52	http://dx.doi.org/10.4225/69/5ab33c62f9c52
SP6S-35	Larval fish identification	SP6S-35	Larval_fish_dataset.xmlx	Australian Ocean Data Network	doi:10.4225/69/5ab33c62f9c52	http://dx.doi.org/10.4225/69/5ab33c62f9c52	Taxonomic resolution	Master_species_list.xmlx	Australian Ocean Data Network	doi:10.4225/69/5ab33c62f9c52	http://dx.doi.org/10.4225/69/5ab33c62f9c52
SP6S-36	Larval fish identification	SP6S-36	Larval_fish_dataset.xmlx	Australian Ocean Data Network	doi:10.4225/69/5ab33c62f9c52	http://dx.doi.org/10.4225/69/5ab33c62f9c52	Taxonomic resolution	Master_species_list.xmlx	Australian Ocean Data Network	doi:10.4225/69/5ab33c62f9c52	http://dx.doi.org/10.4225/69/5ab33c62f9c52
SP6S-37	Larval fish identification	SP6S-37	Larval_fish_dataset.xmlx	Australian Ocean Data Network	doi:10.4225/69/5ab33c62f9c52	http://dx.doi.org/10.4225/69/5ab33c62f9c52	Taxonomic resolution	Master_species_list.xmlx	Australian Ocean Data Network	doi:10.4225/69/5ab33c62f9c52	http://dx.doi.org/10.4225/69/5ab33c62f9c52
SP6S-38	Larval fish identification	SP6S-38	Larval_fish_dataset.xmlx	Australian Ocean Data Network	doi:10.4225/69/5ab33c62f9c52	http://dx.doi.org/10.4225/69/5ab33c62f9c52	Taxonomic resolution	Master_species_list.xmlx	Australian Ocean Data Network	doi:10.4225/69/5ab33c62f9c52	http://dx.doi.org/10.4225/69/5ab33c62f9c52
SP6S-39	Larval fish identification	SP6S-39	Larval_fish_dataset.xmlx	Australian Ocean Data Network	doi:10.4225/69/5ab33c62f9c52	http://dx.doi.org/10.4225/69/5ab33c62f9c52	Taxonomic resolution	Master_species_list.xmlx	Australian Ocean Data Network	doi:10.4225/69/5ab33c62f9c52	http://dx.doi.org/10.4225/69/5ab33c62f9c52
SP6S-40	Larval fish identification	SP6S-40	Larval_fish_dataset.xmlx	Australian Ocean Data Network	doi:10.4225/69/5ab33c62f9c52	http://dx.doi.org/10.4225/69/5ab33c62f9c52	Taxonomic resolution	Master_species_list.xmlx	Australian Ocean Data Network	doi:10.4225/69/5ab33c62f9c52	http://dx.doi.org/10.4225/69/5ab33c62f9c52
SP6S-41	Larval fish identification	SP6S-41	Larval_fish_dataset.xmlx	Australian Ocean Data Network	doi:10.4225/69/5ab33c62f9c52	http://dx.doi.org/10.4225/69/5ab33c62f9c52	Taxonomic resolution	Master_species_list.xmlx	Australian Ocean Data Network	doi:10.4225/69/5ab33c62f9c52	http://dx.doi.org/10.4225/69/5ab33c62f9c52
SP6S-42	Larval fish identification	SP6S-42	Larval_fish_dataset.xmlx	Australian Ocean Data Network	doi:10.4225/69/5ab33c62f9c52	http://dx.doi.org/10.4225/69/5ab33c62f9c52	Taxonomic resolution	Master_species_list.xmlx	Australian Ocean Data Network	doi:10.4225/69/5ab33c62f9c52	http://dx.doi.org/10.4225/69/5ab33c62f9c52
SP6S-43	Larval fish identification	SP6S-43	Larval_fish_dataset.xmlx	Australian Ocean Data Network	doi:10.4225/69/5ab33c62f9c52	http://dx.doi.org/10.4225/69/5ab33c62f9c52	Taxonomic resolution	Master_species_list.xmlx	Australian Ocean Data Network	doi:10.4225/69/5ab33c62f9c52	http://dx.doi.org/10.4225/69/5ab33c62f9c52
SP6S-44	Larval fish identification	SP6S-44	Larval_fish_dataset.xmlx	Australian Ocean Data Network	doi:10.4225/69/5ab33c62f9c52	http://dx.doi.org/10.4225/69/5ab33c62f9c52	Taxonomic resolution	Master_species_list.xmlx	Australian Ocean Data Network	doi:10.4225/69/5ab33c62f9c52	http://dx.doi.org/10.4225/69/5ab33c62f9c52
SP6S-45	Larval fish identification	SP6S-45	Larval_fish_dataset.xmlx	Australian Ocean Data Network	doi:10.4225/69/5ab33c62f9c52	http://dx.doi.org/10.4225/69/5ab33c62f9c52	Taxonomic resolution	Master_species_list.xmlx	Australian Ocean Data Network	doi:10.4225/69/5ab33c62f9c52	http://dx.doi.org/10.4225/69/5ab33c62f9c52
SP6S-46	Larval fish identification	SP6S-46	Larval_fish_dataset.xmlx	Australian Ocean Data Network	doi:10.4225/69/5ab33c62f9c52	http://dx.doi.org/10.4225/69/5ab33c62f9c52	Taxonomic resolution	Master_species_list.xmlx	Australian Ocean Data Network	doi:10.4225/69/5ab33c62f9c52	http://dx.doi.org/10.4225/69/5ab33c62f9c52
SP6S-47	Larval fish identification	SP6S-47	Larval_fish_dataset.xmlx	Australian Ocean Data Network	doi:10.4225/69/5ab33c62f9c52	http://dx.doi.org/10.4225/69/5ab33c62f9c52	Taxonomic resolution	Master_species_list.xmlx	Australian Ocean Data Network	doi:10.4225/69/5ab33c62f9c52	http://dx.doi.org/10.4225/69/5ab33c62f9c52
SP6S-48	Larval fish identification	SP6S-48	Larval_fish_dataset.xmlx	Australian Ocean Data Network	doi:10.4225/69/5ab33c62f9c52	http://dx.doi.org/10.4225/69/5ab33c62f9c52	Taxonomic resolution	Master_species_list.xmlx	Australian Ocean Data Network	doi:10.4225/69/5ab33c62f9c52	http://dx.doi.org/10.4225/69/5ab33c62f9c52
SP6S-49	Larval fish identification	SP6S-49	Larval_fish_dataset.xmlx	Australian Ocean Data Network	doi:10.4225/69/5ab33c62f9c52	http://dx.doi.org/10.4225/69/5ab33c62f9c52	Taxonomic resolution	Master_species_list.xmlx	Australian Ocean Data Network	doi:10.4225/69/5ab33c62f9c52	http://dx.doi.org/10.4225/69/5ab33c62f9c52
SP6S-50	Larval fish identification	SP6S-50	Larval_fish_dataset.xmlx	Australian Ocean Data Network	doi:10.4225/69/5ab33c62f9c52	http://dx.doi.org/10.4225/69/5ab33c62f9c52	Taxonomic resolution	Master_species_list.xmlx	Australian Ocean Data Network	doi:10.4225/69/5ab33c62f9c52	http://dx.doi.org/10.4225/69/5ab33c62f9c52
SP6S-51	Larval fish identification	SP6S-51	Larval_fish_dataset.xmlx	Australian Ocean Data Network	doi:10.4225/69/5ab33c62f9c52	http://dx.doi.org/10.4225/69/5ab33c62f9c52	Taxonomic resolution	Master_species_list.xmlx	Australian Ocean Data Network	doi:10.4225/69/5ab33c62f9c52	http://dx.doi.org/10.4225/69/5ab33c62f9c52
SP6S-52	Larval fish identification	SP6S-52	Larval_fish_dataset.xmlx	Australian Ocean Data Network	doi:10.4225/69/5ab33c62f9c52	http://dx.doi.org/10.4225/69/5ab33c62f9c52	Taxonomic resolution	Master_species_list.xmlx	Australian Ocean Data Network	doi:10.4225/69/5ab33c62f9c52	http://dx.doi.org/10.4225/69/5ab33c62f9c52
SP6S-53	Larval fish identification	SP6S-53	Larval_fish_dataset.xmlx	Australian Ocean Data Network	doi:10.4225/69/5ab33c62f9c52	http://dx.doi.org/10.4225/69/5ab33c62f9c52	Taxonomic resolution	Master_species_list.xmlx	Australian Ocean Data Network	doi:10.4225/69/5ab33c62f9c52	http://dx.doi.org/10.4225/69/5ab33c62f9c52
SP6S-54	Larval fish identification	SP6S-54	Larval_fish_dataset.xmlx	Australian Ocean Data Network	doi:10.4225/69/5ab33c62f9c52	http://dx.doi.org/10.4225/69/5ab33c62f9c52	Taxonomic resolution	Master_species_list.xmlx	Australian Ocean Data Network	doi:10.4225/69/5ab33c62f9c52	http://dx.doi.org/10.4225/69/5ab33c62f9c52
SP6S-55	Larval fish identification	SP6S-55	Larval_fish_dataset.xmlx	Australian Ocean Data Network	doi:10.4225/69/5ab33c62f9c52	http://dx.doi.org/10.4225/69/5ab33c62f9c52	Taxonomic resolution	Master_species_list.xmlx	Australian Ocean Data Network	doi:10.4225/69/5ab33c62f9c52	http://dx.doi.org/10.4225/69/5ab33c62f9c52
SP6S-56	Larval fish identification	SP6S-56	Larval_fish_dataset.xmlx	Australian Ocean Data Network	doi:10.4225/69/5ab33c62f9c52	http://dx.doi.org/10.4225/69/5ab33c62f9c52	Taxonomic resolution	Master_species_list.xmlx	Australian Ocean Data Network	doi:10.4225/69/5ab33c62f9c52	http://dx.doi.org/10.4225/69/5ab33c62f9c52
SP6S-57	Larval fish identification	SP6S-57	Larval_fish_dataset.xmlx	Australian Ocean Data Network	doi:10.4225/69/5ab33c62f9c52	http://dx.doi.org/10.4225/69/5ab33c62f9c52	Taxonomic resolution	Master_species_list.xmlx	Australian Ocean Data Network	doi:10.4225/69/5ab33c62f9c52	http://dx.doi.org/10.4225/69/5ab33c62f9c52
SP6S-58	Larval fish identification	SP6S-58	Larval_fish_dataset.xmlx	Australian Ocean Data Network	doi:10.4225/69/5ab33c62f9c52	http://dx.doi.org/10.4225/69/5ab33c62f9c52	Taxonomic resolution	Master_species_list.xmlx	Australian Ocean Data Network	doi:10.4225/69/5ab33c62f9c52	http://dx.doi.org/10.4225/69/5ab33c62f9c52
SP6S-59	Larval fish identification	SP6S-59	Larval_fish_dataset.xmlx	Australian Ocean Data Network	doi:10.4225/69/5ab33c62f9c52	http://dx.doi.org/10.4225/69/5ab33c62f9c52	Taxonomic resolution	Master_species_list.xmlx	Australian Ocean Data Network	doi:10.4225/69/5ab33c62f9c52	http://dx.doi.org/10.4225/69/5ab33c62f9c52
SP6S-60	Larval fish identification	SP6S-60	Larval_fish_dataset.xmlx	Australian Ocean Data Network	doi:10.4225/69/5ab33c62f9c52	http://dx.doi.org/10.4225/69/5ab33c62f9c52	Taxonomic resolution	Master_species_list.xmlx	Australian Ocean Data Network	doi:10.4225/69/5ab33c62f9c52	http://dx.doi.org/10.4225/69/5ab33c62f9c52
SP6S-61	Larval fish identification	SP6S-61	Larval_fish_dataset.xmlx	Australian Ocean Data Network	doi:10.4225/69/5ab33c62f9c52	http://dx.doi.org/10.4225/69/5ab33c62f9c52	Taxonomic resolution	Master_species_list.xmlx	Australian Ocean Data Network	doi:10.4225/69/5ab33c62f9c52	http://dx.doi.org/10.4225/69/5ab33c62f9c52
SP6S-62	Larval fish identification	SP6S-62	Larval_fish_dataset.xmlx	Australian Ocean Data Network	doi:10.4225/69/5ab33c62f9c52	http://dx.doi.org/10.4225/69/5ab33c62f9c52	Taxonomic resolution	Master_species_list.xmlx	Australian Ocean Data Network	doi:10.4225/69/5ab33c62f9c52	http://dx.doi.org/10.4225/69/5ab33c62f9c52
SP6S-63	Larval fish identification	SP6S-63	Larval_fish_dataset.xmlx	Australian Ocean Data Network	doi:10.4225/69/5ab33c62f9c52	http://dx.doi.org/10.4225/69/5ab33c62f9c52	Taxonomic resolution	Master_species_list.xmlx	Australian Ocean Data Network	doi:10.4225/69/5ab33c62f9c52	http://dx.doi.org/10.4225/69/5ab33c62f9c52
SP6S-64	Larval fish identification	SP6S-64	Larval_fish_dataset.xmlx	Australian Ocean Data Network	doi:10.4225/69/5ab33c62f9c52	http://dx.doi.org/10.4225/69/5ab33c62f9c52	Taxonomic resolution	Master_species_list.xmlx	Australian Ocean Data Network	doi:10.4225/69/5ab33c62f9c52	http://dx.doi.org/10.4225/69/5ab33c62f9c52
SP6S-65	Larval fish identification	SP6S-65	Larval_fish_dataset.xmlx	Australian Ocean Data Network	doi:10.4225/69/5ab33c62f9c52	http://dx.doi.org/10.4225/69/5ab33c62f9c52	Taxonomic resolution	Master_species_list.xmlx	Australian Ocean Data Network	doi:10.4225/69/5ab33c62f9c52	http://dx.doi.org/10.4225/69/5ab33c62f9c52
SP6S-66	Larval fish identification	SP6S-66	Larval_fish_dataset.xmlx	Australian Ocean Data Network	doi:10.4225/69/5ab33c62f9c52	http://dx.doi.org/10.4225/69/5ab33c62f9c52	Taxonomic resolution	Master_species_list.xmlx	Australian Ocean Data Network	doi:10.4225/69/5ab33c62f9c52	http://dx.doi.org/10.4225/69/5ab33c62f9c52
SP9S-1	Larval fish identification	SP9S-1	Larval_fish_dataset.xmlx	Australian Ocean Data Network	doi:10.4225/69/5ab33c62f9c52	http://dx.doi.org/10.4225/69/5ab33c62f9c52	Taxonomic resolution	Master_species_list.xmlx	Australian Ocean Data Network	doi:10.4225/69/5ab33c62f9c52	http://dx.doi.org/10.4225/69/5ab33c62f9c52
SP9S-2	Larval fish identification	SP9S-2	Larval_fish_dataset.xmlx	Australian Ocean Data Network	doi:10.4225/69/5ab33c62f9c52	http://dx.doi.org/10.4225/69/5ab33c62f9c52	Taxonomic resolution	Master_species_list.xmlx	Australian Ocean Data Network	doi:10.4225/69/5ab33c62f9c52	http://dx.doi.org/10.4225/69/5ab33c62f9c52
SP9S-3	Larval fish identification	SP9S-3	Larval_fish_dataset.xmlx	Australian Ocean Data Network	doi:10.4225/69/5ab33c62f9c52	http://dx.doi.org/10.4225/69/5ab33c62f9c52	Taxonomic resolution	Master_species_list.xmlx	Australian Ocean Data Network	doi:10.4225/69/5ab33c62f9c52	http://dx.doi.org/10.4225/69/5ab33c62f9c52
SP9S-4	Larval fish identification	SP9S-4	Larval_fish_dataset.xmlx	Australian Ocean Data Network	doi:10.4225/69/5ab33c62f9c52	http://dx.doi.org/10.4225/69/5ab33c62f9c52	Taxonomic resolution	Master_species_list.xmlx	Australian Ocean Data Network	doi:10.4225/69/5ab33c62f9c52	http://dx.doi.org/10.4225/69/5ab33c62f9c52
SP9S-5	Larval fish identification	SP9S-5	Larval_fish_dataset.xmlx	Australian Ocean Data Network	doi:10.4225/69/5ab33c62f9c52	http://dx.doi.org/10.4225/69/5ab33c62f9c52	Taxonomic resolution	Master_species_list.xmlx	Australian Ocean Data Network	doi:10.4225/69/5ab33c62f9c52	http://dx.doi.org/10.4225/69/5ab33c62f9c52
SP9S-6	Larval fish identification	SP9S-6	Larval_fish_dataset.xmlx	Australian Ocean Data Network	doi:10.4225/69/5ab33c62f9c52	http://dx.doi.org/10.4225/69/5ab33c62f9c52	Taxonomic resolution	Master_species_list.xmlx	Australian Ocean Data Network	doi:10.4225/69/5ab33c62f9c52	http://dx.doi.org/10.4225/69/5ab33c62f9c52
SP9S-7	Larval fish identification	SP9S-7	Larval_fish_dataset.xmlx	Australian Ocean Data Network	doi:10.4225/69/5ab33c62f9c52	http://dx.doi.org/10.4225/69/5ab33c62f9c52	Taxonomic resolution	Master_species_list.xmlx	Australian Ocean Data Network	doi:10.4225/69/5ab33c62f9c52	http://dx.doi.org/10.4225/69/5ab33c62f9c52
SP9S-8	Larval fish identification	SP9S-8	Larval_fish_dataset.xmlx	Australian Ocean Data Network	doi:10.4225/69/5ab33c62f9c52	http://dx.doi.org/10.4225/69/5ab33c62f9c52	Taxonomic resolution	Master_species_list.xmlx	Australian Ocean Data Network	doi:10.4225/69/5ab33c62f9c52	http://dx.doi.org/10.4225/69/5ab33c62f9c52
SP9S-9	Larval fish identification	SP9S-9	Larval_fish_dataset.xmlx	Australian Ocean Data Network	doi:10.4225/69/5ab33c62f9c52	http://dx.doi.org/10.4225/69/5ab33c62f9c52	Taxonomic resolution	Master_species_list.xmlx	Australian Ocean Data Network	doi:10.4225/69/5ab33c62f9c52	http://dx.doi.org/10.4225/69/5ab33c62f9c52
SP9S-10	Larval fish identification	SP9S-10	Larval_fish_dataset.xmlx	Australian Ocean Data Network	doi:10.4225/69/5ab33c62f9c52	http://dx.doi.org/10.4225/69/5ab33c62f9c52	Taxonomic resolution	Master_species_list.xmlx	Australian Ocean Data Network	doi:10.4225/69/5ab33c62f9c52	http://dx.doi.org/10.4225/69/5ab33c62f9c52
SP9S-11	Larval fish identification	SP9S-11	Larval_fish_dataset.xmlx	Australian Ocean Data Network	doi:10.4225/69/5ab33c62f9c52	http://dx.doi.org/10.4225/69/5ab33c62f9c52	Taxonomic resolution	Master_species_list.xmlx	Australian Ocean Data Network	doi:10.4225/69/5ab33c62f9c52	http://dx.doi.org/10.4225/69/5ab33c62f9c52
SP9S-12	Larval fish identification	SP9S-12	Larval_fish_dataset.xmlx	Australian Ocean Data Network	doi:10.4225/69/5ab33c62f9c52	http://dx.doi.org/10.4225/69/5ab33c62f9c52	Taxonomic resolution	Master_species_list.xmlx	Australian Ocean Data Network	doi:10.4225/69/5ab33c62f9c52	http://dx.doi.org/10.4225/69/5ab33c62f9c52
SP9S-13	Larval fish identification	SP9S-13	Larval_fish_dataset.xmlx	Australian Ocean Data Network	doi:10.4225/69/5ab33c62f9c52	http://dx.doi.org/10.4225/69/5ab33c62f9c52	Taxonomic resolution	Master_species_list.xmlx	Australian Ocean Data Network	doi:10.4225/69/5ab33c62f9c52	http://dx.doi.org/10.4225/69/5ab33c62f9c52
SP9S-14	Larval fish identification	SP9S-14	Larval_fish_dataset.xmlx	Australian Ocean Data Network	doi:10.4225/69/5ab33c62f9c52	http://dx.doi.org/10.4225/69/5ab33c62f9c52	Taxonomic resolution	Master_species_list.xmlx	Australian Ocean Data Network	doi:10.4225/69/5ab33c62f9c52	http://dx.doi.org/10.4225/69/5ab33c62f9c52
SP9S-15	Larval fish identification	SP9S-15	Larval_fish_dataset.xmlx	Australian Ocean Data Network	doi:10.4225/69/5ab33c62f9c52	http://dx.doi.org/10.4225/69/5ab33c62f9c52	Taxonomic resolution	Master_species_list.xmlx	Australian Ocean Data Network	doi:10.4225/69/5ab33c62f9c52	http://dx.doi.org/10.4225/69/5ab33c62f9c52
SP9S-16	Larval fish identification	SP9S-16	Larval_fish_dataset.xmlx	Australian Ocean Data Network	doi:10.4225/69/5ab33c62f9c52	http://dx.doi.org/10.4225/69/5ab33c62f9c52	Taxonomic resolution	Master_species_list.xmlx	Australian Ocean Data Network	doi:10.4225/69/5ab33c62f9c52	http://dx.doi.org/10.4225/69/5ab33c62f9c52
SP9S-17	Larval fish identification	SP9S-17	Larval_fish_dataset.xmlx	Australian Ocean Data Network	doi:10.4225/69/5ab33c62f9c52	http://dx.doi.org/10.4225/69/5ab33c62f9c52	Taxonomic resolution	Master_species_list.xmlx	Australian Ocean Data Network	doi:10.4225/69/5ab33c62f9c52	http://dx.doi.org/10.4225/69/5ab33c62f9c52
SP9S-18	Larval fish identification	SP9S-18	Larval_fish_dataset.xmlx	Australian Ocean Data Network	doi:10.4225/69/5ab33c62f9c52	http://dx.doi.org/10.4225/69/5ab33c62f9c52	Taxonomic resolution	Master_species_list.xmlx	Australian Ocean Data Network	doi:10.4225/69/5ab33c62f9c52	http://dx.doi.org/10.4225/69/5ab33c62f9c52
SP9S-19	Larval fish identification	SP9S-19	Larval_fish_dataset.xmlx	Australian Ocean Data Network	doi:10.4225/69/5ab33c62f9c52	http://dx.doi.org/10.4225/69/5ab33c62f9c52	Taxonomic resolution	Master_species_list.xmlx	Australian Ocean Data Network	doi:10.4225/69/5ab33c62f9c52	http://dx.doi.org/10.4225/69/5ab33c62f9c52
SP9S-20	Larval fish identification	SP9S-20	Larval_fish_dataset.xmlx	Australian Ocean Data Network	doi:10.4225/69/5ab33c62f9c52	http://dx.doi.org/10.4225/69/5ab33c62f9c52	Taxonomic resolution	Master_species_list.xmlx	Australian Ocean Data Network	doi:10.4225/69/5ab33c62f9c52	http://dx.doi.org/10.4225/69/5ab33c62f9c52
SP9S-21	Larval fish identification	SP9S-21	Larval_fish_dataset.xmlx	Australian Ocean Data Network	doi:10.4225/69/5ab33c62f9c52	http://dx.doi.org/10.4225/69/5ab33c62f9c52	Taxonomic resolution	Master_species_list.xmlx	Australian Ocean Data Network	doi:10.4225/69/5ab33c62f9c52	http://dx.doi.org/10.4225/69/5ab33c62f9c52
SP9S-22	Larval fish identification	SP9S-22	Larval_fish_dataset.xmlx	Australian Ocean Data Network	doi:10.4225/69/5ab33c62f9c52	http://dx.doi.org/10.4225/69/5ab33c62f9c52	Taxonomic resolution	Master_species_list.xmlx	Australian Ocean Data Network	doi:10.4225/69/5ab33c62f9c52	http://dx.doi.org/10.4225/69/5ab33c62f9c52
SP9S-23	Larval fish identification	SP9S-23	Larval_fish_dataset.xmlx	Australian Ocean Data Network	doi:10.4225/69/5ab33c62f9c52	http://dx.doi.org/10.4225/69/5ab33c62f9c52	Taxonomic resolution	Master_species_list.xmlx	Australian Ocean Data Network	doi:10.4225/69/5ab33c62f9c52	http://dx.doi.org/10.4225/69/5ab33c62f9c52
SP9S-24	Larval fish identification	SP9S-24	Larval_fish_dataset.xmlx	Australian Ocean Data Network	doi:10.4225/69/5ab33c62f9c52	http://dx.doi.org/10.4225/69/5ab33c62f9c52	Taxonomic resolution	Master_species_list.xmlx	Australian Ocean Data Network	doi:10.4225/69/5ab33c62f9c52	http://dx.doi.org/10.4225/69/5ab33c62f9c52
SP9S-25	Larval fish identification	SP9S-25	Larval_fish_dataset.xmlx	Australian Ocean Data Network	doi:10.4225/69/5ab33c62f9c52	http://dx.doi.org/10.4225/69/5ab33c62f9c52	Taxonomic resolution	Master_species_list.xmlx	Australian Ocean Data Network	doi:10.4225/69/5ab33c62f9c52	http://dx.doi.org/10.4225/69/5ab33c62f9c52
SP9S-26	Larval fish identification	SP9S-26	Larval_fish_dataset.xmlx	Australian Ocean Data Network	doi:10.4225/69/5ab33c62f9c52	http://dx.doi.org/10.4225/69/5ab33c62f9c52	Taxonomic resolution	Master_species_list.xmlx	Australian Ocean Data Network	doi:10.4225/69/5ab33c62f9c52	http://dx.doi.org/10.4225/69/5ab33c62f9c52
SP9S-27	Larval fish identification	SP9S-27	Larval_fish_dataset.xmlx	Australian Ocean Data Network	doi:10.4225/69/5ab33c62f9c52	http://dx.doi.org/10.4225/69/5ab33c62f9c52	Taxonomic resolution	Master_species_list.xmlx	Australian Ocean Data Network	doi:10.4225/69/5ab33c62f9c52	http://dx.doi.org/10.4225/69/5ab33c62f9c52
SP9S-28	Larval fish identification	SP9S-28	Larval_fish_dataset.xmlx	Australian Ocean Data Network	doi:10.4225/69/5ab33c62f9c52	http://dx.doi.org/10.4225/69/5ab33c62f9c52	Taxonomic resolution	Master_species_list.xmlx	Australian Ocean Data Network	doi:10.4225/69/5ab33c62f9c52	http://dx.doi.org/10.4225/69/5ab33c62f9c52
SP9S-29	Larval fish identification	SP9S-29	Larval_fish_dataset.xmlx	Australian Ocean Data Network	doi:10.4225/69/5ab33c62f9c52	http://dx.doi.org/10.4225/69/5ab33c62f9c52	Taxonomic resolution	Master_species_list.xmlx	Australian Ocean Data Network	doi:10.4225/69/5ab33c62f9c52	http://dx.doi.org/10.4225/69/5ab33c62f9c52
SP9S-30	Larval fish identification	SP9S-30	Larval_fish_dataset.xmlx	Australian Ocean Data Network	doi:10.4225/69/5ab33c62f9c52	http://dx.doi.org/10.4225/69/5ab33c62f9c52	Taxonomic resolution	Master_species_list.xmlx	Australian Ocean Data Network	doi:10.4225/69/5ab33c62f9c52	http://dx.doi.org/10.4225/69/5ab33c62f9c52
SP9S-31	Larval fish identification	SP9S-31	Larval_fish_dataset.xmlx	Australian Ocean Data Network	doi:10.4225/69/5ab33c62f9c52	http://dx.doi.org/10.4225/69/5ab33c62f9c52	Taxonomic resolution	Master_species_list.xmlx	Australian Ocean Data Network	doi:10.4225/69/5ab33c62f9c52	http://dx.doi.org/10.4225/69/5ab33c62f9c52
SP9S-32	Larval fish identification	SP9S-32	Larval_fish_dataset.xmlx	Australian Ocean Data Network	doi:10.4225/69/5ab33c62f9c52	http://dx.doi.org/10.4225/69/5ab33c62f9c52	Taxonomic resolution	Master_species_list.xmlx	Australian Ocean Data Network	doi:10.4225/69/5ab33c62f9c52	http://dx.doi.org/10.4225/69/5ab33c62f9c52
SP9S-33	Larval fish identification	SP9S-33	Larval_fish_dataset.xmlx	Australian Ocean Data Network	doi:10.4225/69/5ab33c62f9c52	http://dx.doi.org/10.4225/69/5ab33c62f9c52	Taxonomic resolution	Master_species_list.xmlx	Australian Ocean Data Network	doi:10.4225/69/5ab33c62f9c52	http://dx.doi.org/10.4225/69/5ab33c62f9c52
SP9S-34	Larval fish identification	SP9S-34	Larval_fish_dataset.xmlx	Australian Ocean Data Network	doi:10.4225/69/5ab33c62f9c52	http://dx.doi.org/10.4225/69/5ab33c62f9c52	Taxonomic resolution	Master_species_list.xmlx	Australian Ocean Data Network	doi:10.4225/69/5ab33c62f9c52	http://dx.doi.org/10.4225/69/5ab33c62f9c52
SP9S-35	Larval fish identification	SP9S-35	Larval_fish_dataset.xmlx	Australian Ocean Data Network	doi:10.4225/69/5ab33c62f9c52	http://dx.doi.org/10.4225/69/5ab33c62f9c52	Taxonomic resolution	Master_species_list.xmlx	Australian Ocean Data Network	doi:10.4225/69/5ab33c62f9c52	http://dx.doi.org/10.4225/69/5ab33c62f9c52
SP9S-36	Larval fish identification	SP9S-36	Larval_fish_dataset.xmlx	Australian Ocean Data Network	doi:10.4225/69/5ab33c62f9c52	http://dx.doi.org/10.4225/69/5ab33c62f9c52	Taxonomic resolution	Master_species_list.xmlx	Australian Ocean Data Network	doi:10.4225/69/5ab33c62f9c52	http://dx.doi.org/10.4225/69/5ab33c62f9c52
SP9S-37	Larval fish identification	SP9S-37	Larval_fish_dataset.xmlx	Australian Ocean Data Network	doi:10.4225/69/5ab33c62f9c52	http://dx.doi.org/10.4225/69/5ab33c62f9c52	Taxonomic resolution	Master_species_list.xmlx	Australian Ocean Data Network	doi:10.4225/69/5ab33c62f9c52	http://dx.doi.org/10.4225/69/5ab33c62f9c52
SP9S-38	Larval fish identification	SP9S-38	Larval_fish_dataset.xmlx	Australian Ocean Data Network	doi:10.4225/69/5ab33c62f9c52	http://dx.doi.org/10.4225/69/5ab33c62f9c52	Taxonomic resolution	Master_species_list.xmlx	Australian Ocean Data Network	doi:10.4225/69/5ab33c62f9c52	http://dx.doi.org/10.4225/69/5ab33c62f9c52
SP9S-39	Larval fish identification	SP9S-39	Larval_fish_dataset.xmlx	Australian Ocean Data Network	doi:10.4225/69/5ab33c62f9c52	http://dx.doi.org/10.4225/69/5ab33c62f9c52	Taxonomic resolution	Master_species_list.xmlx	Australian Ocean Data Network	doi:10.4225/69/5ab33c62f9c52	http://dx.doi.org/10.4225/69/5ab33c62f9c52
SP9S-40	Larval fish identification	SP9S-40	Larval_fish_dataset.xmlx	Australian Ocean Data Network	doi:10.4225/69/5ab33c62f9c52	http://dx.doi.org/10.4225/69/5ab33c62f9c52	Taxonomic resolution	Master_species_list.xmlx	Australian Ocean Data Network	doi:10.4225/69/5ab33c62f9c52	http://dx.doi.org/10.4225/69/5ab33c62f9c52
SP9S-41	Larval fish identification	SP9S-41	Larval_fish_dataset.xmlx	Australian Ocean Data Network	doi:10.4225/69/5ab33c62f9c52	http://dx.doi.org/10.4225/69/5ab33c62f9c52	Taxonomic resolution	Master_species_list.xmlx	Australian Ocean Data Network	doi:10.4225/69/5ab33c62f9c52	http://dx.doi.org/10.4225/69/5ab33c62f9c52
SP9S-42	Larval fish identification	SP9S-42	Larval_fish_dataset.xmlx	Australian Ocean Data Network	doi:10.4225/69/5ab33c62f9c52	http://dx.doi.org/10.4225/69/5ab33c62f9c52	Taxonomic resolution	Master_species_list.xmlx	Australian Ocean Data Network	doi:10.4225/69/5ab33c62f9c52	http://dx.doi.org/10.4225/69/5ab33c62f9c52
SP9S-43	Larval fish identification	SP9S-43	Larval_fish_dataset.xmlx	Australian Ocean Data Network	doi:10.4225/69/5ab33c62f9c52	http://dx.doi.org/10.4225/69/5ab33c62f9c52	Taxonomic resolution	Master_species_list.xmlx	Australian Ocean Data Network	doi:10.4225/69/5ab33c62f9c52	http://dx.doi.org/10.4225/69/5ab33c62f9c52
SP9S-44	Larval fish identification	SP9S-44	Larval_fish_dataset.xmlx	Australian Ocean Data Network	doi:10.4225/69/5ab33c62f9c52	http://dx.doi.org/10.4225/69/5ab33c62f9c52	Taxonomic resolution	Master_species_list.xmlx	Australian Ocean Data Network	doi:10.4225/69/5ab33c62f9c52	http://dx.doi.org/10.4225/69/5ab33c62f9c52
SP9S-45	Larval fish identification	SP9S-45	Larval_fish_dataset.xmlx	Australian Ocean Data Network	doi:10.4225/69/5ab33c62f9c52	http://dx.doi.org/10.4225/69/5ab33c62f9c52	Taxonomic resolution	Master_species_list.xmlx	Australian Ocean Data Network	doi:10.4225/69/5ab33c62f9c52	http://dx.doi.org/10.4225/69/5ab33c62f9c52
SP9S-46	Larval fish identification	SP9S-46	Larval_fish_dataset.xmlx	Australian Ocean Data Network	doi:10.4225/69/5ab33c62f9c52	http://dx.doi.org/10.4225/69/5ab33c62f9c52	Taxonomic resolution	Master_species_list.xmlx	Australian Ocean Data Network	doi:10.4225/69/5ab33c62f9c52	http://dx.doi.org/10.4225/69/5ab33c62f9c52
SP9S-47	Larval fish identification	SP9S-47	Larval_fish_dataset.xmlx	Australian Ocean Data Network	doi:10.4225/69/5ab33c62f9c52	http://dx.doi.org/10.4225/69/5ab33c62f9c52	Taxonomic resolution	Master_species_list.xmlx	Australian Ocean Data Network	doi:10.4225/69/5ab33c62f9c52	http://dx.doi.org/10.4225/69/5ab33c62f9c52
SP9S-48	Larval fish identification	SP9S-48	Larval_fish_dataset.xmlx	Australian Ocean Data Network	doi:10.4225/69/5ab33c62f9c52	http://dx.doi.org/10.4225/69/5ab33c62f9c52	Taxonomic resolution	Master_species_list.xmlx	Australian Ocean Data Network	doi:10.4225/69/5ab33c62f9c52	http://dx.doi.org/10.4225/69/5ab33c62f9c52
SP9S-49	Larval fish identification	SP9S-49	Larval_fish_dataset.xmlx	Australian Ocean Data Network	doi:10.4225/69/5ab33c62f9c52	http://dx.doi.org/10.4225/69/5ab33c62f9c52	Taxonomic resolution	Master_species_list.xmlx	Australian Ocean Data Network	doi:10.4225/69/5ab33c62f9c52	http://dx.doi.org/10.4225/69/5ab33c62f9c52
SP9S-50	Larval fish identification	SP9S-50	Larval_fish_dataset.xmlx	Australian Ocean Data Network	doi:10.4225/69/5ab33c62f9c52	http://dx.doi.org/10.4225/69/5ab33c62f9c52	Taxonomic resolution	Master_species_list.xmlx	Australian Ocean Data Network	doi:10.4225/69/5ab33c62f9c52	http://dx.doi.org/10.4225/69/5ab33c62f9c52
Ch179-1B	Larval fish identification	Ch179-1B	Larval_fish_dataset.xmlx	Australian Ocean Data Network	doi:10.4225/69/5ab33c62f9c52	http://dx.doi.org/10.4225/69/5ab33c62f9c52	Taxonomic resolution	Master_species_list.xmlx	Australian Ocean Data Network	doi:10.4225/69/5ab33c62f9c52	http://dx.doi.org/10.4225/69/5ab33c62f9c52
Ch179-1C	Larval fish identification	Ch179-1C	Larval_fish_dataset.xmlx	Australian Ocean Data Network	doi:10.4225/69/5ab33c62f9c52	http://dx.doi.org/10.4225/69/5ab33c62f9c52	Taxonomic resolution	Master_species_list.xmlx	Australian Ocean Data Network	doi:10.4225/69/5ab33c62f9c52	http://dx.doi.org/10.4225/69/5ab33c62f9c52
Ch179-2B	Larval fish identification	Ch179-2B	Larval_fish_dataset.xmlx	Australian Ocean Data Network	doi:10.4225/69/5ab33c62f9c52	http://dx.doi.org/10.4225/69/5ab33c62f9c52	Taxonomic resolution	Master_species_list.xmlx	Australian Ocean Data Network	doi:10.4225/69/5ab33c62f9c52	http://dx.doi.org/10.4225/69/5ab33c62f9c52
Ch179-3A	Larval fish identification	Ch179-3A	Larval_fish_dataset.xmlx	Australian Ocean Data Network	doi:10.4225/69/5ab33c62f9c52	http://dx.doi.org/10.4225/69/5ab33c62f9c52	Taxonomic resolution	Master_species_list.xmlx	Australian Ocean Data Network	doi:10.4225/69/5ab33c62f9c52	http://dx.doi.org/10.4225/69/5ab33c62f9c52
Ch179-3B	Larval fish identification	Ch179-3B	Larval_fish_dataset.xmlx	Australian Ocean Data Network	doi:10.4225/69/5ab33c62f9c52	http://dx.doi.org/10.4225/69/5ab33c62f9c52	Taxonomic resolution	Master_species_list.xmlx	Australian Ocean Data Network	doi:10.4225/69/5ab33c62f9c52	http://dx.doi.org/10.4225/69/5ab33c62f9c52
Ch179-3C	Larval fish identification	Ch179-3C	Larval_fish_dataset.xmlx	Australian Ocean Data Network	doi:10.4225/69/5ab33c62f9c52	http://dx.doi.org/10.4225/69/5ab33c62f9c52	Taxonomic resolution	Master_species_list.xmlx	Australian Ocean Data Network	doi:10.4225/69/5ab33c62f9c52	http://dx.doi.org/10.4225/69/5ab33c62f9c52
Ch179-4A	Larval fish identification	Ch179-4A	Larval_fish_dataset.xmlx	Australian Ocean Data Network	doi:10.4225/69/5ab33c62f9c52	http://dx.doi.org/10.4225/69/5ab33c62f9c52	Taxonomic resolution	Master_species_list.xmlx	Australian Ocean Data Network	doi:10.4225/69/5ab33c62f9c52	http://dx.doi.org/10.4225/69/5ab33c62f9c52
Ch179-4B	Larval fish identification	Ch179-4B	Larval_fish_dataset.xmlx	Australian Ocean Data Network	doi:10.4225/69/5ab33c62f9c52	http://dx.doi.org/10.4225/69/5ab33c62f9c52	Taxonomic resolution	Master_species_list.xmlx	Australian Ocean Data Network	doi:10.4225/69/5ab33c62f9c52	http://dx.doi.org/10.4225/69/5ab33c62f9c52
Ch179-5B	Larval fish identification	Ch179-5B	Larval_fish_dataset.xmlx	Australian Ocean Data Network	doi:10.4225/69/5ab33c62f9c52	http://dx.doi.org/10.4225/69/5ab33c62f9c52	Taxonomic resolution	Master_species_list.xmlx	Australian Ocean Data Network	doi:10.4225/69/5ab33c62f9c52	http://dx.doi.org/10.4225/69/5ab33c62f9c52
Ch179-5C	Larval fish identification	Ch179-5C	Larval_fish_dataset.xmlx	Australian Ocean Data Network	doi:10.4225/69/5ab33c62f9c52	http://dx.doi.org/10.4225/69/5ab33c62f9c52	Taxonomic resolution	Master_species_list.xmlx	Australian Ocean Data Network	doi:10.4225/69/5ab33c62f9c52	http://dx.doi.org/10.4225/69/5ab33c62f9c52
Ch179-6A	Larval fish identification	Ch179-6A	Larval_fish_dataset.xmlx	Australian Ocean Data Network	doi:10.4225/69/5ab33c62f9c52	http://dx.doi.org/10.4225/69/5ab33c62f9c52	Taxonomic resolution	Master_species_list.xmlx	Australian Ocean Data Network	doi:10.4225/69/5ab33c62f9c52	http://dx.doi.org/10.4225/69/5ab33c62f9c52
Ch179-6B	Larval fish identification	Ch179-6B	Larval_fish_dataset.xmlx	Australian Ocean Data Network	doi:10.4225/69/5ab33c62f9c52	http://dx.doi.org/10.4225/69/5ab33c62f9c52	Taxonomic resolution	Master_species_list.xmlx	Australian Ocean Data Network	doi:10.4225/69/5ab33c62f9c52	http://dx.doi.org/10.4225/69/5ab33c62f9c52
Ch189-1	Larval fish identification	Ch189-1	Larval_fish_dataset.xmlx	Australian Ocean Data Network	doi:10.4225/69/5ab33c62f9c52	http://dx.doi.org/10.4225/69/5ab33c62f9c52	Taxonomic resolution	Master_species_list.xmlx	Australian Ocean Data Network	doi:10.4225/69/5ab33c62f9c52	http://dx.doi.org/10.4225/69/5ab33c62f9c52
Ch189-2	Larval fish identification	Ch189-2	Larval_fish_dataset.xmlx	Australian Ocean Data Network	doi:10.4225/69/5ab33c62f9c52	http://dx.doi.org/10.4225/69/5ab33c62f9c52	Taxonomic resolution	Master_species_list.xmlx	Australian Ocean Data Network	doi:10.4225/69/5ab33c62f9c52	http://dx.doi.org/10.4225/69/5ab33c62f9c52
Ch189-3	Larval fish identification	Ch189-3	Larval_fish_dataset.xmlx	Australian Ocean Data Network	doi:10.4225/69/5ab33c62f9c52	http://dx.doi.org/10.4225/69/5ab33c62f9c52	Taxonomic resolution	Master_species_list.xmlx	Australian Ocean Data Network	doi:10.4225/69/5ab33c62f9c52	http://dx.doi.org/10.4225/69/5ab33c62f9c52
Ch189-4	Larval fish identification	Ch189-4	Larval_fish_dataset.xmlx	Australian Ocean Data Network	doi:10.4225/69/5ab33c62f9c52	http://dx.doi.org/10.4225/69/5ab33c62f9c52	Taxonomic resolution	Master_species_list.xmlx	Australian Ocean Data Network	doi:10.4225/69/5ab33c62f9c52	http://dx.doi.org/10.4225/69/5ab33c62f9c52
Ch189-5	Larval fish identification	Ch189-5	Larval_fish_dataset.xmlx	Australian Ocean Data Network	doi:10.4225/69/5ab33c62f9c52	http://dx.doi.org/10.4225/69/5ab33c62f9c52	Taxonomic resolution	Master_species_list.xmlx	Australian Ocean Data Network	doi:10.4225/69/5ab33c62f9c52	http://dx.doi.org/10.4225/69/5ab33c62f9c52
Ch189-6	Larval fish identification	Ch189-6	Larval_fish_dataset.xmlx	Australian Ocean Data Network	doi:10.4225/69/5ab33c62f9c52	http://dx.doi.org/10.4225/69/5ab33c62f9c52	Taxonomic resolution	Master_species_list.xmlx	Australian Ocean Data Network	doi:10.4225/69/5ab33c62f9c52	http://dx.doi.org/10.4225/69/5ab33c62f9c52
Ch189-7	Larval fish identification	Ch189-7	Larval_fish_dataset.xmlx	Australian Ocean Data Network	doi:10.4225/69/5ab33c62f9c52	http://dx.doi.org/10.4225/69/5ab33c62f9c52	Taxonomic resolution	Master_species_list.xmlx	Australian Ocean Data Network	doi:10.4225/69/5ab33c62f9c52	http://dx.doi.org/10.4225/69/5ab33c62f9c52
Ch189-8	Larval fish identification	Ch189-8	Larval_fish_dataset.xmlx	Australian Ocean Data Network	doi:10.4225/69/5ab33c62f9c52	http://dx.doi.org/10.4225/69/5ab33c62f9c52	Taxonomic resolution	Master_species_list.xmlx	Australian Ocean Data Network	doi:10.4225/69/5ab33c62f9c52	http://dx.doi.org/10.4225/69/5ab33c62f9c52
Ch189-9	Larval fish identification	Ch189-9	Larval_fish_dataset.xmlx	Australian Ocean Data Network	doi:10.4225/69/5ab33c62f9c52	http://dx.doi.org/10.4225/69/5ab33c62f9c52	Taxonomic resolution	Master_species_list.xmlx	Australian Ocean Data Network	doi:10.4225/69/5ab33c62f9c52	http://dx.doi.org/10.4225/69/5ab33c62f9c52
Ch189-10	Larval fish identification	Ch189-10	Larval_fish_dataset.xmlx	Australian Ocean Data Network	doi:10.4225/69/5ab33c62f9c52	http://dx.doi.org/10.4225/69/5ab33c62f9c52	Taxonomic resolution	Master_species_list.xmlx	Australian Ocean Data Network	doi:10.4225/69/5ab33c62f9c52	http://dx.doi.org/10.4225/69/5ab33c62f9c52
Ch189-11	Larval fish identification	Ch189-11	Larval_fish_dataset.xmlx	Australian Ocean Data Network	doi:10.4225/69/5ab33c62f9c52	http://dx.doi.org/10.4225/69/5ab33c62f9c52	Taxonomic resolution	Master_species_list.xmlx	Australian Ocean Data Network	doi:10.4225/69/5ab33c62f9c52	http://dx.doi.org/10.4225/69/5ab33c62f9c52
Ch189-14	Larval fish identification	Ch189-14	Larval_fish_dataset.xmlx	Australian Ocean Data Network	doi:10.4225/69/5ab33c62f9c52	http://dx.doi.org/10.4225/69/5ab33c62f9c52	Taxonomic resolution	Master_species_list.xmlx	Australian Ocean Data Network	doi:10.4225/69/5ab33c62f9c52	http://dx.doi.org/10.4225/69/5ab33c62f9c52
Ch189-15	Larval fish identification	Ch189-15	Larval_fish_dataset.xmlx	Australian Ocean Data Network	doi:10.4225/69/5ab33c62f9c52	http://dx.doi.org/10.4225/69/5ab33c62f9c52	Taxonomic resolution	Master_species_list.xmlx	Australian Ocean Data Network	doi:10.4225/69/5ab33c62f9c52	http://dx.doi.org/10.4225/69/5ab33c62f9c52
Ch189-16	Larval fish identification	Ch189-16	Larval_fish_dataset.xmlx	Australian Ocean Data Network	doi:10.4225/69/5ab33c62f9c52	http://dx.doi.org/10.4225/69/5ab33c62f9c52	Taxonomic resolution	Master_species_list.xmlx	Australian Ocean Data Network	doi:10.4225/69/5ab33c62f9c52	http://dx.doi.org/10.4225/69/5ab33c62f9c52
Ch189-17	Larval fish identification	Ch189-17	Larval_fish_dataset.xmlx	Australian Ocean Data Network	doi:10.4225/69/5ab33c62f9c52	http://dx.doi.org/10.4225/69/5ab33c62f9c52	Taxonomic resolution	Master_species_list.xmlx	Australian Ocean Data Network	doi:10.4225/69/5ab33c62f9c52	http://dx.doi.org/10.4225/69/5ab33c62f9c52
Ch189-18	Larval fish identification	Ch189-18	Larval_fish_dataset.xmlx	Australian Ocean Data Network	doi:10.4225/69/5ab33c62f9c52	http://dx.doi.org/10.4225/69/5ab33c62f9c52	Taxonomic resolution	Master_species_list.xmlx	Australian Ocean Data Network	doi:10.4225/69/5ab33c62f9c52	http://dx.doi.org/10.4225/69/5ab33c62f9c52
Ch189-19	Larval fish identification	Ch189-19	Larval_fish_dataset.xmlx	Australian Ocean Data Network	doi:10.4225/69/5ab33c62f9c52	http://dx.doi.org/10.4225/69/5ab33c62f9c52	Taxonomic resolution	Master_species_list.xmlx	Australian Ocean Data Network	doi:10.4225/69/5ab33c62f9c52	http://dx.doi.org/10.4225/69/5ab33c62f9c52
Ch189-20	Larval fish identification	Ch189-20	Larval_fish_dataset.xmlx	Australian Ocean Data Network	doi:10.4225/69/5ab33c62f9c52	http://dx.doi.org/10.4225/69/5ab33c62f9c52	Taxonomic resolution	Master_species_list.xmlx	Australian Ocean Data Network	doi:10.4225/69/5ab33c62f9c52	http://dx.doi.org/10.4225/69/5ab33c62f9c52
Ch189-21	Larval fish identification	Ch189-21	Larval_fish_dataset.xmlx	Australian Ocean Data Network	doi:10.4225/69/5ab33c62f9c52	http://dx.doi.org/10.4225/69/5ab33c62f9c52	Taxonomic resolution	Master_species_list.xmlx	Australian Ocean Data Network	doi:10.4225/69/5ab33c62f9c52	http://dx.doi.org/10.4225/69/5ab33c62f9c52
Ch189-22	Larval fish identification	Ch189-22	Larval_fish_dataset.xmlx	Australian Ocean Data Network	doi:10.4225/69/5ab33c62f9c52	http://dx.doi.org/10.4225/69/5ab33c62f9c52	Taxonomic resolution	Master_species_list.xmlx	Australian Ocean Data Network	doi:10.4225/69/5ab33c62f9c52	http://dx.doi.org/10.4225/69/5ab33c62f9c52
Ch189-23	Larval fish identification	Ch189-23	Larval_fish_dataset.xmlx	Australian Ocean Data Network	doi:10.4225/69/5ab33c62f9c52	http://dx.doi.org/10.4225/69/5ab33c62f9c52	Taxonomic resolution	Master_species_list.xmlx	Australian Ocean Data Network	doi:10.4225/69/5ab33c62f9c52	http://dx.doi.org/10.4225/69/5ab33c62f9c52
Ch189-24	Larval fish identification	Ch189-24	Larval_fish_dataset.xmlx	Australian Ocean Data Network	doi:10.4225/69/5ab33c62f9c52	http://dx.doi.org/10.4225/69/5ab33c62f9c52	Taxonomic resolution	Master_species_list.xmlx	Australian Ocean Data Network	doi:10.4225/69/5ab33c62f9c52	http://dx.doi.org/10.4225/69/5ab33c62f9c52
Ch189-25	Larval fish identification	Ch189-25	Larval_fish_dataset.xmlx	Australian Ocean Data Network	doi:10.4225/69/5ab33c62f9c52	http://dx.doi.org/10.4225/69/5ab33c62f9c52	Taxonomic resolution	Master_species_list.xmlx	Australian Ocean Data Network	doi:10.4225/69/5ab33c62f9c52	http://dx.doi.org/10.4225/69/5ab33c62f9c52
Ch189-26	Larval fish identification	Ch189-26	Larval_fish_dataset.xmlx	Australian Ocean Data Network	doi:10.4225/69/5ab33c62f9c52	http://dx.doi.org/10.4225/69/5ab33c62f9c52	Taxonomic resolution	Master_species_list.xmlx	Australian Ocean Data Network	doi:10.4225/69/5ab33c62f9c52	http://dx.doi.org/10.4225/69/5ab33c62f9c52
Ch189-27	Larval fish identification	Ch189-27	Larval_fish_dataset.xmlx	Australian Ocean Data Network	doi:10.4225/69/5ab33c62f9c52	http://dx.doi.org/10.4225/69/5ab33c62f9c52	Taxonomic resolution	Master_species_list.xmlx	Australian Ocean Data Network	doi:10.4225/69/5ab33c62f9c52	http://dx.doi.org/10.4225/69/5ab33c62f9c52
Ch189-28	Larval fish identification	Ch189-28	Larval_fish_dataset.xmlx	Australian Ocean Data Network	doi:10.4225/69/5ab33c62f9c52	http://dx.doi.org/10.4225/69/5ab33c62f9c52	Taxonomic resolution	Master_species_list.xmlx	Australian Ocean Data Network	doi:10.4225/69/5ab33c62f9c52	http://dx.doi.org/10.4225/69/5ab33c62f9c52
Ch189-29	Larval fish identification	Ch189-29	Larval_fish_dataset.xmlx	Australian Ocean Data Network	doi:10.4225/69/5ab33c62f9c52	http://dx.doi.org/10.4225/69/5ab33c62f9c52	Taxonomic resolution	Master_species_list.xmlx	Australian Ocean Data Network	doi:10.4225/69/5ab33c62f9c52	http://dx.doi.org/10.4225/69/5ab33c62f9c52
Ch189-30	Larval fish identification	Ch189-30	Larval_fish_dataset.xmlx	Australian Ocean Data Network	doi:10.4225/69/5ab33c62f9c52	http://dx.doi.org/10.4225/69/5ab33c62f9c52	Taxonomic resolution	Master_species_list.xmlx	Australian Ocean Data Network	doi:10.4225/69/5ab33c62f9c52	http://dx.doi.org/10.4225/69/5ab33c62f9c52
Ch189-31	Larval fish identification	Ch189-31	Larval_fish_dataset.xmlx	Australian Ocean Data Network	doi:10.4225/69/5ab33c62f9c52	http://dx.doi.org/10.4225/69/5ab33c62f9c52	Taxonomic resolution	Master_species_list.xmlx	Australian Ocean Data Network	doi:10.4225/69/5ab33c62f9c52	http://dx.doi.org/10.4225/69/5ab33c62f9c52
Ch189-32	Larval fish identification	Ch189-32	Larval_fish_dataset.xmlx	Australian Ocean Data Network	doi:10.4225/69/5ab33c62f9c52	http://dx.doi.org/10.4225/69/5ab33c62f9c52	Taxonomic resolution	Master_species_list.xmlx	Australian Ocean Data Network	doi:10.4225/69/5ab33c62f9c52	http://dx.doi.org/10.4225/69/5ab33c62f9c52
Ch189-33	Larval fish identification	Ch189-33	Larval_fish_dataset.xmlx	Australian Ocean Data Network	doi:10.4225/69/5ab33c62f9c52	http://dx.doi.org/10.4225/69/5ab33c62f9c52	Taxonomic resolution	Master_species_list.xmlx	Australian Ocean Data Network	doi:10.4225/69/5ab33c62f9c52	http://dx.doi.org/10.4225/69/5ab33c62f9c52
Ch189-34	Larval fish identification	Ch189-34	Larval_fish_dataset.xmlx	Australian Ocean Data Network	doi:10.4225/69/5ab33c62f9c52	http://dx.doi.org/10.4225/69/5ab33c62f9c52	Taxonomic resolution	Master_species_list.xmlx	Australian Ocean Data Network	doi:10.4225/69/5ab33c62f9c52	http://dx.doi.org/10.4225/69/5ab33c62f9c52
Ch189-35	Larval fish identification	Ch189-35	Larval_fish_dataset.xmlx	Australian Ocean Data Network	doi:10.4225/69/5ab33c62f9c52	http://dx.doi.org/10.4225/69/5ab33c62f9c52	Taxonomic resolution	Master_species_list.xmlx	Australian Ocean Data Network	doi:10.4225/69/5ab33c62f9c52	http://dx.doi.org/10.4225/69/5ab33c62f9c52
Ch189-36	Larval fish identification	Ch189-36	Larval_fish_dataset.xmlx	Australian Ocean Data Network	doi:10.4225/69/5ab33c62f9c52	http://dx.doi.org/10.4225/69/5ab33c62f9c52	Taxonomic resolution	Master_species_list.xmlx	Australian Ocean Data Network	doi:10.4225/69/5ab33c62f9c52	http://dx.doi.org/10.4225/69/5ab33c62f9c52
Ch189-37	Larval fish identification	Ch189-37	Larval_fish_dataset.xmlx	Australian Ocean Data Network	doi:10.4225/69/5ab33c62f9c52	http://dx.doi.org/10.4225/69/5ab33c62f9c52	Taxonomic resolution	Master_species_list.xmlx	Australian Ocean Data Network	doi:10.4225/69/5ab33c62f9c52	http://dx.doi.org/10.4225/69/5ab33c62f9c52
Ch189-38	Larval fish identification	Ch189-38	Larval_fish_dataset.xmlx	Australian Ocean Data Network	doi:10.4225/69/5ab33c62f9c52	http://dx.doi.org/10.4225/69/5ab33c62f9c52	Taxonomic resolution	Master_species_list.xmlx	Australian Ocean Data Network	doi:10.4225/69/5ab33c62f9c52	http://dx.doi.org/10.4225/69/5ab33c62f9c52
Ch189-39	Larval fish identification	Ch189-39	Larval_fish_dataset.xmlx	Australian Ocean Data Network	doi:10.4225/69/5ab33c62f9c52	http://dx.doi.org/10.4225/69/5ab33c62f9c52	Taxonomic resolution	Master_species_list.xmlx	Australian Ocean Data Network	doi:10.4225/69/5ab33c62f9c52	http://dx.doi.org/10.4225/69/5ab33c62f9c52
Ch190-5	Larval fish identification	Ch190-5	Larval_fish_dataset.xmlx	Australian Ocean Data Network	doi:10.4225/69/5ab33c62f9c52	http://dx.doi.org/10.4225/69/5ab33c62f9c52	Taxonomic resolution	Master_species_list.xmlx	Australian Ocean Data Network	doi:10.4225/69/5ab33c62f9c52	http://dx.doi.org/10.4225/69/5ab33c62f9c52
Ch190-6	Larval fish identification	Ch190-6	Larval_fish_dataset.xmlx	Australian Ocean Data Network	doi:10.4225/69/5ab33c62f9c52	http://dx.doi.org/10.4225/69/5ab33c62f9c52	Taxonomic resolution	Master_species_list.xmlx	Australian Ocean Data Network	doi:10.4225/69/5ab33c62f9c52	http://dx.doi.org/10.4225/69/5ab33c62f9c52
Ch190-7	Larval fish identification	Ch190-7	Larval_fish_dataset.xmlx	Australian Ocean Data Network	doi:10.4225/69/5ab33c62f9c52	http://dx.doi.org/10.4225/69/5ab33c62f9c52	Taxonomic resolution	Master_species_list.xmlx	Australian Ocean Data Network	doi:10.4225/69/5ab33c62f9c52	http://dx.doi.org/10.4225/69/5ab33c62f9c52
Ch190-8	Larval fish identification	Ch190-8	Larval_fish_dataset.xmlx	Australian Ocean Data Network	doi:10.4225/69/5ab33c62f9c52	http://dx.doi.org/10.4225/69/5ab33c62f9c52	Taxonomic resolution	Master_species_list.xmlx	Australian Ocean Data Network	doi:10.4225/69/5ab33c62f9c52	http://dx.doi.org/10.4225/69/5ab33c62f9c52
Ch190-13	Larval fish identification	Ch190-13	Larval_fish_dataset.xmlx	Australian Ocean Data Network	doi:10.4225/69/5ab33c62f9c52	http://dx.doi.org/10.4225/69/5ab33c62f9c52	Taxonomic resolution	Master_species_list.xmlx	Australian Ocean Data Network	doi:10.4225/69/5ab33c62f9c52	http://dx.doi.org/10.4225/69/5ab33c62f9c52
Ch190-14 a	Larval fish identification	Ch190-14 a	Larval_fish_dataset.xmlx	Australian Ocean Data Network	doi:10.4225/69/5ab33c62f9c52	http://dx.doi.org/10.4225/69/5ab33c62f9c52	Taxonomic resolution	Master_species_list.xmlx	Australian Ocean Data Network	doi:10.4225/69/5ab33c62f9c52	http://dx.doi.org/10.4225/69/5ab33c62f9c52
Ch190-15	Larval fish identification	Ch190-15	Larval_fish_dataset.xmlx	Australian Ocean Data Network	doi:10.4225/69/5ab33c62f9c52	http://dx.doi.org/10.4225/69/5ab33c62f9c52	Taxonomic resolution	Master_species_list.xmlx	Australian Ocean Data Network	doi:10.4225/69/5ab33c62f9c52	http://dx.doi.org/10.4225/69/5ab33c62f9c52
Ch190-16	Larval fish identification	Ch190-16	Larval_fish_dataset.xmlx	Australian Ocean Data Network	doi:10.4225/69/5ab33c62f9c52	http://dx.doi.org/10.4225/69/5ab33c62f9c52	Taxonomic resolution	Master_species_list.xmlx	Australian Ocean Data Network	doi:10.4225/69/5ab33c62f9c52	http://dx.doi.org/10.4225/69/5ab33c62f9c52
Ch190-21	Larval fish identification	Ch190-21	Larval_fish_dataset.xmlx	Australian Ocean Data Network	doi:10.4225/69/5ab33c62f9c52	http://dx.doi.org/10.4225/69/5ab33c62f9c52	Taxonomic resolution	Master_species_list.xmlx	Australian Ocean Data Network	doi:10.4225/69/5ab33c62f9c52	http://dx.doi.org/10.4225/69/5ab33c62f9c52
Ch190-22	Larval fish identification	Ch190-22	Larval_fish_dataset.xmlx	Australian Ocean Data Network	doi:10.4225/69/5ab33c62f9c52	http://dx.doi.org/10.4225/69/5ab33c62f9c52	Taxonomic resolution	Master_species_list.xmlx	Australian Ocean Data Network	doi:10.4225/69/5ab33c62f9c52	http://dx.doi.org/10.4225/69/5ab33c62f9c52
Ch190-23	Larval fish identification	Ch190-23	Larval_fish_dataset.xmlx	Australian Ocean Data Network	doi:10.4225/69/5ab33c62f9c52	http://dx.doi.org/10.4225/69/5ab33c62f9c52	Taxonomic resolution	Master_species_list.xmlx	Australian Ocean Data Network	doi:10.4225/69/5ab33c62f9c52	http://dx.doi.org/10.4225/69/5ab33c62f9c52
Ch190-24	Larval fish identification	Ch190-24	Larval_fish_dataset.xmlx	Australian Ocean Data Network	doi:10.4225/69/5ab33c62f9c52	http://dx.doi.org/10.4225/69/5ab33c62f9c52	Taxonomic resolution	Master_species_list.xmlx	Australian Ocean Data Network	doi:10.4225/69/5ab33c62f9c52	http://dx.doi.org/10.4225/69/5ab33c62f9c52
Ch190-25	Larval fish identification	Ch190-25	Larval_fish_dataset.xmlx	Australian Ocean Data Network	doi:10.4225/69/5ab33c62f9c52	http://dx.doi.org/10.4225/69/5ab33c62f9c52	Taxonomic resolution	Master_species_list.xmlx	Australian Ocean Data Network	doi:10.4225/69/5ab33c62f9c52	http://dx.doi.org/10.4225/69/5ab33c62f9c52
Ch190-26	Larval fish identification	Ch190-26	Larval_fish_dataset.xmlx	Australian Ocean Data Network	doi:10.4225/69/5ab33c62f9c52	http://dx.doi.org/10.4225/69/5ab33c62f9c52	Taxonomic resolution	Master_species_list.xmlx	Australian Ocean Data Network	doi:10.4225/69/5ab33c62f9c52	http://dx.doi.org/10.4225/69/5ab33c62f9c52
Ch190-27	Larval fish identification	Ch190-27	Larval_fish_dataset.xmlx	Australian Ocean Data Network	doi:10.4225/69/5ab33c62f9c52	http://dx.doi.org/10.4225/69/5ab33c62f9c52	Taxonomic resolution	Master_species_list.xmlx	Australian Ocean Data Network	doi:10.4225/69/5ab33c62f9c52	http://dx.doi.org/10.4225/69/5ab33c62f9c52
Ch190-29	Larval fish identification	Ch190-29	Larval_fish_dataset.xmlx	Australian Ocean Data Network	doi:10.4225/69/5ab33c62f9c52	http://dx.doi.org/10.4225/69/5ab33c62f9c52	Taxonomic resolution	Master_species_list.xmlx	Australian Ocean Data Network	doi:10.4225/69/5ab33c62f9c52	http://dx.doi.org/10.4225/69/5ab33c62f9c52
Ch190-30	Larval fish identification	Ch190-30	Larval_fish_dataset.xmlx	Australian Ocean Data Network	doi:10.4225/69/5ab33c62f9c52	http://dx.doi.org/10.4225/69/5ab33c62f9c52	Taxonomic resolution	Master_species_list.xmlx	Australian Ocean Data Network	doi:10.4225/69/5ab33c62f9c52	http://dx.doi.org/10.4225/69/5ab33c62f9c52
Ch190-31	Larval fish identification	Ch190-31	Larval_fish_dataset.xmlx	Australian Ocean Data Network	doi:10.4225/69/5ab33c62f9c52	http://dx.doi.org/10.4225/69/5ab33c62f9c52	Taxonomic resolution	Master_species_list.xmlx	Australian Ocean Data Network	doi:10.4225/69/5ab33c62f9c52	http://dx.doi.org/10.4225/69/5ab33c62f9c52
Ch190-32	Larval fish identification	Ch190-32	Larval_fish_dataset.xmlx	Australian Ocean Data Network	doi:10.4225/69/5ab33c62f9c52	http://dx.doi.org/10.4225/69/5ab33c62f9c52	Taxonomic resolution	Master_species_list.xmlx	Australian Ocean Data Network	doi:10.4225/69/5ab33c62f9c52	http://dx.doi.org/10.4225/69/5ab33c62f9c52
Ch190-40	Larval fish identification	Ch190-40	Larval_fish_dataset.xmlx	Australian Ocean Data Network	doi:10.4225/69/5ab33c62f9c52	http://dx.doi.org/10.4225/69/5ab33c62f9c52	Taxonomic resolution	Master_species_list.xmlx	Australian Ocean Data Network	doi:10.4225/69/5ab33c62f9c52	http://dx.doi.org/10.4225/69/5ab33c62f9c52
Ch190-41	Larval fish identification	Ch190-41	Larval_fish_dataset.xmlx	Australian Ocean Data Network	doi:10.4225/69/5ab33c62f9c52	http://dx.doi.org/10.4225/69/5ab33c62f9c52	Taxonomic resolution	Master_species_list.xmlx	Australian Ocean Data Network	doi:10.4225/69/5ab33c62f9c52	http://dx.doi.org/10.4225/69/5ab33c62f9c52
Ch190-42	Larval fish identification	Ch190-42	Larval_fish_dataset.xmlx	Australian Ocean Data Network	doi:10.4225/69/5ab33c62f9c52	http://dx.doi.org/10.4225/69/5ab33c62f9c52	Taxonomic resolution	Master_species_list.xmlx	Australian Ocean Data Network	doi:10.4225/69/5ab33c62f9c52	http://dx.doi.org/10.4225/69/5ab33c62f9c52
Ch193-6	Larval fish identification	Ch193-6	Larval_fish_dataset.xmlx	Australian Ocean Data Network	doi:10.4225/69/5ab33c62f9c52	http://dx.doi.org/10.4225/69/5ab33c62f9c52	Taxonomic resolution	Master_species_list.xmlx	Australian Ocean Data Network	doi:10.4225/69/5ab33c62f9c52	http://dx.doi.org/10.4225/69/5ab33c62f9c52
Ch193-7	Larval fish identification	Ch193-7	Larval_fish_dataset.xmlx	Australian Ocean Data Network	doi:10.4225/69/5ab33c62f9c52	http://dx.doi.org/10.4225/69/5ab33c62f9c52	Taxonomic resolution	Master_species_list.xmlx	Australian Ocean Data Network	doi:10.4225/69/5ab33c62f9c52	http://dx.doi.org/10.4225/69/5ab33c62f9c52
Ch193-8	Larval fish identification	Ch193-8	Larval_fish_dataset.xmlx	Australian Ocean Data Network	doi:10.4225/69/5ab33c62f9c52	http://dx.doi.org/10.4225/69/5ab33c62f9c52	Taxonomic resolution	Master_species_list.xmlx	Australian Ocean Data Network	doi:10.4225/69/5ab33c62f9c52	http://dx.doi.org/10.4225/69/5ab33c62f9c52
Ch193-9	Larval fish identification	Ch193-9	Larval_fish_dataset.xmlx	Australian Ocean Data Network	doi:10.4225/69/5ab33c62f9c52	http://dx.doi.org/10.4225/69/5ab33c62f9c52	Taxonomic resolution	Master_species_list.xmlx	Australian Ocean Data Network	doi:10.4225/69/5ab33c62f9c52	http://dx.doi.org/10.4225/69/5ab33c62f9c52
Ch193-10	Larval fish identification	Ch193-10	Larval_fish_dataset.xmlx	Australian Ocean Data Network	doi:10.4225/69/5ab33c62f9c52	http://dx.doi.org/10.4225/69/5ab33c62f9c52	Taxonomic resolution	Master_species_list.xmlx	Australian Ocean Data Network	doi:10.4225/69/5ab33c62f9c52	http://dx.doi.org/10.4225/69/5ab33c62f9c52
Ch193-11	Larval fish identification	Ch193-11	Larval_fish_dataset.xmlx	Australian Ocean Data Network	doi:10.4225/69/5ab33c62f9c52	http://dx.doi.org/10.4225/69/5ab33c62f9c52	Taxonomic resolution	Master_species_list.xmlx	Australian Ocean Data Network	doi:10.4225/69/5ab33c62f9c52	http://dx.doi.org/10.4225/69/5ab33c62f9c52
Ch193-14	Larval fish identification	Ch193-14	Larval_fish_dataset.xmlx	Australian Ocean Data Network	doi:10.4225/69/5ab33c62f9c52	http://dx.doi.org/10.4225/69/5ab33c62f9c52	Taxonomic resolution	Master_species_list.xmlx	Australian Ocean Data Network	doi:10.4225/69/5ab33c62f9c52	http://dx.doi.org/10.4225/69/5ab33c62f9c52
Ch193-15	Larval fish identification	Ch193-15	Larval_fish_dataset.xmlx	Australian Ocean Data Network	doi:10.4225/69/5ab33c62f9c52	http://dx.doi.org/10.4225/69/5ab33c62f9c52	Taxonomic resolution	Master_species_list.xmlx	Australian Ocean Data Network	doi:10.4225/69/5ab33c62f9c52	http://dx.doi.org/10.4225/69/5ab33c62f9c52
Ch193-16	Larval fish identification	Ch193-16	Larval_fish_dataset.xmlx	Australian Ocean Data Network	doi:10.4225/69/5ab33c62f9c52	http://dx.doi.org/10.4225/69/5ab33c62f9c52	Taxonomic resolution	Master_species_list.xmlx	Australian Ocean Data Network	doi:10.4225/69/5ab33c62f9c52	http://dx.doi.org/10.4225/69/5ab33c62f9c52
Ch193-17	Larval fish identification	Ch193-17	Larval_fish_dataset.xmlx	Australian Ocean Data Network	doi:10.4225/69/5ab33c62f9c52	http://dx.doi.org/10.4225/69/5ab33c62f9c52	Taxonomic resolution	Master_species_list.xmlx	Australian Ocean Data Network	doi:10.4225/69/5ab33c62f9c52	http://dx.doi.org/10.4225/69/5ab33c62f9c52
Ch193-18	Larval fish identification	Ch193-18	Larval_fish_dataset.xmlx	Australian Ocean Data Network	doi:10.4225/69/5ab33c62f9c52	http://dx.doi.org/10.4225/69/5ab33c62f9c52	Taxonomic resolution	Master_species_list.xmlx	Australian Ocean Data Network	doi:10.4225/69/5ab33c62f9c52	http://dx.doi.org/10.4225/69/5ab33c62f9c52
Ch193-19	Larval fish identification	Ch193-19	Larval_fish_dataset.xmlx	Australian Ocean Data Network	doi:10.4225/69/5ab33c62f9c52	http://dx.doi.org/10.4225/69/5ab33c62f9c52	Taxonomic resolution	Master_species_list.xmlx	Australian Ocean Data Network	doi:10.4225/69/5ab33c62f9c52	http://dx.doi.org/10.4225/69/5ab33c62f9c52
Ch193-22	Larval fish identification	Ch193-22	Larval_fish_dataset.xmlx	Australian Ocean Data Network	doi:10.4225/69/5ab33c62f9c52	http://dx.doi.org/10.4225/69/5ab33c62f9c52	Taxonomic resolution	Master_species_list.xmlx	Australian Ocean Data Network	doi:10.4225/69/5ab33c62f9c52	http://dx.doi.org/10.4225/69/5ab33c62f9c52
Ch193-23	Larval fish identification	Ch193-23	Larval_fish_dataset.xmlx	Australian Ocean Data Network	doi:10.4225/69/5ab33c62f9c52	http://dx.doi.org/10.4225/69/5ab33c62f9c52	Taxonomic resolution	Master_species_list.xmlx	Australian Ocean Data Network	doi:10.4225/69/5ab33c62f9c52	http://dx.doi.org/10.4225/69/5ab33c62f9c52
Ch193-24	Larval fish identification	Ch193-24	Larval_fish_dataset.xmlx	Australian Ocean Data Network	doi:10.4225/69/5ab33c62f9c52	http://dx.doi.org/10.4225/69/5ab33c62f9c52	Taxonomic resolution	Master_species_list.xmlx	Australian Ocean Data Network	doi:10.4225/69/5ab33c62f9c52	http://dx.doi.org/10.4225/69/5ab33c62f9c52
Ch193-25	Larval fish identification	Ch193-25	Larval_fish_dataset.xmlx	Australian Ocean Data Network	doi:10.4225/69/5ab33c62f9c52	http://dx.doi.org/10.4225/69/5ab33c62f9c52	Taxonomic resolution	Master_species_list.xmlx	Australian Ocean Data Network	doi:10.4225/69/5ab33c62f9c52	http://dx.doi.org/10.4225/69/5ab33c62f9c52
Ch193-26	Larval fish identification	Ch193-26	Larval_fish_dataset.xmlx	Australian Ocean Data Network	doi:10.4225/69/5ab33c62f9c52	http://dx.doi.org/10.4225/69/5ab33c62f9c52	Taxonomic resolution	Master_species_list.xmlx	Australian Ocean Data Network	doi:10.4225/69/5ab33c62f9c52	http://dx.doi.org/10.4225/69/5ab33c62f9c52
Ch193-27	Larval fish identification	Ch193-27	Larval_fish_dataset.xmlx	Australian Ocean Data Network	doi:10.4225/69/5ab33c62f9c52	http://dx.doi.org/10.4225/69/5ab33c62f9c52	Taxonomic resolution	Master_species_list.xmlx	Australian Ocean Data Network	doi:10.4225/69/5ab33c62f9c52	http://dx.doi.org/10.4225/69/5ab33c62f9c52
Ch193-30	Larval fish identification	Ch193-30	Larval_fish_dataset.xmlx	Australian Ocean Data Network	doi:10.4225/69/5ab33c62f9c52	http://dx.doi.org/10.4225/69/5ab33c62f9c52	Taxonomic resolution	Master_species_list.xmlx	Australian Ocean Data Network	doi:10.4225/69/5ab33c62f9c52	http://dx.doi.org/10.4225/69/5ab33c62f9c52
Ch193-31	Larval fish identification	Ch193-31	Larval_fish_dataset.xmlx	Australian Ocean Data Network	doi:10.4225/69/5ab33c62f9c52	http://dx.doi.org/10.4225/69/5ab33c62f9c52	Taxonomic resolution	Master_species_list.xmlx	Australian Ocean Data Network	doi:10.4225/69/5ab33c62f9c52	http://dx.doi.org/10.4225/69/5ab33c62f9c52
Ch193-32	Larval fish identification	Ch193-32	Larval_fish_dataset.xmlx	Australian Ocean Data Network	doi:10.4225/69/5ab33c62f9c52	http://dx.doi.org/10.4225/69/5ab33c62f9c52	Taxonomic resolution	Master_species_list.xmlx	Australian Ocean Data Network	doi:10.4225/69/5ab33c62f9c52	http://dx.doi.org/10.4225/69/5ab33c62f9c52
Ch193-34	Larval fish identification	Ch193-34	Larval_fish_dataset.xmlx	Australian Ocean Data Network	doi:10.4225/69/5ab33c62f9c52	http://dx.doi.org/10.4225/69/5ab33c62f9c52	Taxonomic resolution	Master_species_list.xmlx	Australian Ocean Data Network	doi:10.4225/69/5ab33c62f9c52	http://dx.doi.org/10.4225/69/5ab33c62f9c52
Ch193-35	Larval fish identification	Ch193-35	Larval_fish_dataset.xmlx	Australian Ocean Data Network	doi:10.4225/69/5ab33c62f9c52	http://dx.doi.org/10.4225/69/5ab33c62f9c52	Taxonomic resolution	Master_species_list.xmlx	Australian Ocean Data Network	doi:10.4225/69/5ab33c62f9c52	http://dx.doi.org/10.4225/69/5ab33c62f9c52
Ch193-36	Larval fish identification	Ch193-36	Larval_fish_dataset.xmlx	Australian Ocean Data Network	doi:10.4225/69/5ab33c62f9c52	http://dx.doi.org/10.4225/69/5ab33c62f9c52	Taxonomic resolution	Master_species_list.xmlx	Australian Ocean Data Network	doi:10.4225/69/5ab33c62f9c52	http://dx.doi.org/10.4225/69/5ab33c62f9c52
Ch197-22	Larval fish identification	Ch197-22	Larval_fish_dataset.xmlx	Australian Ocean Data Network	doi:10.4225/69/5ab33c62f9c52	http://dx.doi.org/10.4225/69/5ab33c62f9c52	Taxonomic resolution	Master_species_list.xmlx	Australian Ocean Data Network	doi:10.4225/69/5ab33c62f9c52	http://dx.doi.org/10.4225/69/5ab33c62f9c52
Ch197-23	Larval fish identification	Ch197-23	Larval_fish_dataset.xmlx	Australian Ocean Data Network	doi:10.4225/69/5ab33c62f9c52	http://dx.doi.org/10.4225/69/5ab33c62f9c52	Taxonomic resolution	Master_species_list.xmlx	Australian Ocean Data Network	doi:10.4225/69/5ab33c62f9c52	http://dx.doi.org/10.4225/69/5ab33c62f9c52
Ch197-24	Larval fish identification	Ch197-24	Larval_fish_dataset.xmlx	Australian Ocean Data Network	doi:10.4225/69/5ab33c62f9c52	http://dx.doi.org/10.4225/69/5ab33c62f9c52	Taxonomic resolution	Master_species_list.xmlx	Australian Ocean Data Network	doi:10.4225/69/5ab33c62f9c52	http://dx.doi.org/10.4225/69/5ab33c62f9c52
Ch197-25	Larval fish identification	Ch197-25	Larval_fish_dataset.xmlx	Australian Ocean Data Network	doi:10.4225/69/5ab33c62f9c52	http://dx.doi.org/10.4225/69/5ab33c62f9c52	Taxonomic resolution	Master_species_list.xmlx	Australian Ocean Data Network	doi:10.4225/69/5ab33c62f9c52	http://dx.doi.org/10.4225/69/5ab33c62f9c52
Ch197-26	Larval fish identification	Ch197-26	Larval_fish_dataset.xmlx	Australian Ocean Data Network	doi:10.4225/69/5ab33c62f9c52	http://dx.doi.org/10.4225/69/5ab33c62f9c52	Taxonomic resolution	Master_species_list.xmlx	Australian Ocean Data Network	doi:10.4225/69/5ab33c62f9c52	http://dx.doi.org/10.4225/69/5ab33c62f9c52
Ch197-27	Larval fish identification	Ch197-27	Larval_fish_dataset.xmlx	Australian Ocean Data Network	doi:10.4225/69/5ab33c62f9c52	http://dx.doi.org/10.4225/69/5ab33c62f9c52	Taxonomic resolution	Master_species_list.xmlx	Australian Ocean Data Network	doi:10.4225/69/5ab33c62f9c52	http://dx.doi.org/10.4225/69/5ab33c62f9c52
Ch197-30	Larval fish identification	Ch197-30	Larval_fish_dataset.xmlx	Australian Ocean Data Network	doi:10.4225/69/5ab33c62f9c52	http://dx.doi.org/10.4225/69/5ab33c62f9c52	Taxonomic resolution	Master_species_list.xmlx	Australian Ocean Data Network	doi:10.4225/69/5ab33c62f9c52	http://dx.doi.org/10.4225/69/5ab33c62f9c52
Ch197-31	Larval fish identification	Ch197-31	Larval_fish_dataset.xmlx	Australian Ocean Data Network	doi:10.4225/69/5ab33c62f9c52	http://dx.doi.org/10.4225/69/5ab33c62f9c52	Taxonomic resolution	Master_species_list.xmlx	Australian Ocean Data Network	doi:10.4225/69/5ab33c62f9c52	http://dx.doi.org/10.4225/69/5ab33c62f9c52
Ch197-32	Larval fish identification	Ch197-32	Larval_fish_dataset.xmlx	Australian Ocean Data Network	doi:10.4225/69/5ab33c62f9c52	http://dx.doi.org/10.4225/69/5ab33c62f9c52	Taxonomic resolution	Master_species_list.xmlx	Australian Ocean Data Network	doi:10.4225/69/5ab33c62f9c52	http://dx.doi.org/10.4225/69/5ab33c62f9c52
Ch197-34	Larval fish identification	Ch197-34	Larval_fish_dataset.xmlx	Australian Ocean Data Network	doi:10.4225/69/5ab33c62f9c52	http://dx.doi.org/10.4225/69/5ab33c62f9c52	Taxonomic resolution	Master_species_list.xmlx	Australian Ocean Data Network	doi:10.4225/69/5ab33c62f9c52	http://dx.doi.org/10.4225/69/5ab33c62f9c52
Ch197-35	Larval fish identification	Ch197-35	Larval_fish_dataset.xmlx	Australian Ocean Data Network	doi:10.4225/69/5ab33c62f9c52	http://dx.doi.org/10.4225/69/5ab33c62f9c52	Taxonomic resolution	Master_species_list.xmlx	Australian Ocean Data Network	doi:10.4225/69/5ab33c62f9c52	http://dx.doi.org/10.4225/69/5ab33c62f9c52
Ch197-36	Larval fish identification	Ch197-36	Larval_fish_dataset.xmlx	Australian Ocean Data Network	doi:10.4225/69/5ab33c62f9c52	http://dx.doi.org/10.4225/69/5ab33c62f9c52	Taxonomic resolution	Master_species_list.xmlx	Australian Ocean Data Network	doi:10.4225/69/5ab33c62f9c52	http://dx.doi.org/10.4225/69/5ab33c62f9c52
Ch198-6	Larval fish identification	Ch198-6	Larval_fish_dataset.xmlx	Australian Ocean Data Network	doi:10.4225/69/5ab33c62f9c52	http://dx.doi.org/10.4225/69/5ab33c62f9c52	Taxonomic resolution	Master_species_list.xmlx	Australian Ocean Data Network	doi:10.4225/69/5ab33c62f9c52	http://dx.doi.org/10.4225/69/5ab33c62f9c52
Ch198-7	Larval fish identification	Ch198-7	Larval_fish_dataset.xmlx	Australian Ocean Data Network	doi:10.4225/69/5ab33c62f9c52	http://dx.doi.org/10.4225/69/5ab33c62f9c52	Taxonomic resolution	Master_species_list.xmlx	Australian Ocean Data Network	doi:10.4225/69/5ab33c62f9c52	http://dx.doi.org/10.4225/69/5ab33c62f9c52
Ch198-8	Larval fish identification	Ch198-8	Larval_fish_dataset.xmlx	Australian Ocean Data Network	doi:10.4225/69/5ab33c62f9c52	http://dx.doi.org/10.4225/69/5ab33c62f9c52	Taxonomic resolution	Master_species_list.xmlx	Australian Ocean Data Network	doi:10.4225/69/5ab33c62f9c52	http://dx.doi.org/10.4225/69/5ab33c62f9c52
Ch198-9	Larval fish identification	Ch198-9	Larval_fish_dataset.xmlx	Australian Ocean Data Network	doi:10.4225/69/5ab33c62f9c52	http://dx.doi.org/10.4225/69/5ab33c62f9c52	Taxonomic resolution	Master_species_list.xmlx	Australian Ocean Data Network	doi:10.4225/69/5ab33c62f9c52	http://dx.doi.org/10.4225/69/5ab33c62f9c52
Ch198-10	Larval fish identification	Ch198-10	Larval_fish_dataset.xmlx	Australian Ocean Data Network	doi:10.4225/69/5ab33c62f9c52	http://dx.doi.org/10.4225/69/5ab33c62f9c52	Taxonomic resolution	Master_species_list.xmlx	Australian Ocean Data Network	doi:10.4225/69/5ab33c62f9c52	http://dx.doi.org/10.4225/69/5ab33c62f9c52
Ch198-11	Larval fish identification	Ch198-11	Larval_fish_dataset.xmlx	Australian Ocean Data Network	doi:10.4225/69/5ab33c62f9c52	http://dx.doi.org/10.4225/69/5ab33c62f9c52	Taxonomic resolution	Master_species_list.xmlx	Australian Ocean Data Network	doi:10.4225/69/5ab33c62f9c52	http://dx.doi.org/10.4225/69/5ab33c62f9c52
Ch190-14 b	Larval fish identification	Ch190-14 b	Larval_fish_dataset.xmlx	Australian Ocean Data Network	doi:10.4225/69/5ab33c62f9c52	http://dx.doi.org/10.4225/69/5ab33c62f9c52	Taxonomic resolution	Master_species_list.xmlx	Australian Ocean Data Network	doi:10.4225/69/5ab33c62f9c52	http://dx.doi.org/10.4225/69/5ab33c62f9c52
Ch198-15	Larval fish identification	Ch198-15	Larval_fish_dataset.xmlx	Australian Ocean Data Network	doi:10.4225/69/5ab33c62f9c52	http://dx.doi.org/10.4225/69/5ab33c62f9c52	Taxonomic resolution	Master_species_list.xmlx	Australian Ocean Data Network	doi:10.4225/69/5ab33c62f9c52	http://dx.doi.org/10.4225/69/5ab33c62f9c52
Ch198-16	Larval fish identification	Ch198-16	Larval_fish_dataset.xmlx	Australian Ocean Data Network	doi:10.4225/69/5ab33c62f9c52	http://dx.doi.org/10.4225/69/5ab33c62f9c52	Taxonomic resolution	Master_species_list.xmlx	Australian Ocean Data Network	doi:10.4225/69/5ab33c62f9c52	http://dx.doi.org/10.4225/69/5ab33c62f9c52
Ch198-17	Larval fish identification	Ch198-17	Larval_fish_dataset.xmlx	Australian Ocean Data Network	doi:10.4225/69/5ab33c62f9c52	http://dx.doi.org/10.4225/69/5ab33c62f9c52	Taxonomic resolution	Master_species_list.xmlx	Australian Ocean Data Network	doi:10.4225/69/5ab33c62f9c52	http://dx.doi.org/10.4225/69/5ab33c62f9c52
Ch198-18	Larval fish identification	Ch198-18	Larval_fish_dataset.xmlx	Australian Ocean Data Network	doi:10.4225/69/5ab33c62f9c52	http://dx.doi.org/10.4225/69/5ab33c62f9c52	Taxonomic resolution	Master_species_list.xmlx	Australian Ocean Data Network	doi:10.4225/69/5ab33c62f9c52	http://dx.doi.org/10.4225/69/5ab33c62f9c52
Ch198-19	Larval fish identification	Ch198-19	Larval_fish_dataset.xmlx	Australian Ocean Data Network	doi:10.4225/69/5ab33c62f9c52	http://dx.doi.org/10.4225/69/5ab33c62f9c52	Taxonomic resolution	Master_species_list.xmlx	Australian Ocean Data Network	doi:10.4225/69/5ab33c62f9c52	http://dx.doi.org/10.4225/69/5ab33c62f9c52
Ch215-6	Larval fish identification	Ch215-6	Larval_fish_dataset.xmlx	Australian Ocean Data Network	doi:10.4225/69/5ab33c62f9c52	http://dx.doi.org/10.4225/69/5ab33c62f9c52	Taxonomic resolution	Master_species_list.xmlx	Australian Ocean Data Network	doi:10.4225/69/5ab33c62f9c52	http://dx.doi.org/10.4225/69/5ab33c62f9c52
Ch215-7	Larval fish identification	Ch215-7	Larval_fish_dataset.xmlx	Australian Ocean Data Network	doi:10.4225/69/5ab33c62f9c52	http://dx.doi.org/10.4225/69/5ab33c62f9c52	Taxonomic resolution	Master_species_list.xmlx	Australian Ocean Data Network	doi:10.4225/69/5ab33c62f9c52	http://dx.doi.org/10.4225/69/5ab33c62f9c52
Ch215-25	Larval fish identification	Ch215-25	Larval_fish_dataset.xmlx	Australian Ocean Data Network	doi:10.4225/69/5ab33c62f9c52	http://dx.doi.org/10.4225/69/5ab33c62f9c52	Taxonomic resolution	Master_species_list.xmlx	Australian Ocean Data Network	doi:10.4225/69/5ab33c62f9c52	http://dx.doi.org/10.4225/69/5ab33c62f9c52
Ch215-26	Larval fish identification	Ch215-26	Larval_fish_dataset.xmlx	Australian Ocean Data Network	doi:10.4225/69/5ab33c62f9c52	http://dx.doi.org/10.4225/69/5ab33c62f9c52	Taxonomic resolution	Master_species_list.xmlx	Australian Ocean Data Network	doi:10.4225/69/5ab33c62f9c52	http://dx.doi.org/10.4225/69/5ab33c62f9c52
Ch215-27	Larval fish identification	Ch215-27	Larval_fish_dataset.xmlx	Australian Ocean Data Network	doi:10.4225/69/5ab33c62f9c52	http://dx.doi.org/10.4225/69/5ab33c62f9c52	Taxonomic resolution	Master_species_list.xmlx	Australian Ocean Data Network	doi:10.4225/69/5ab33c62f9c52	http://dx.doi.org/10.4225/69/5ab33c62f9c52
Ch217-6	Larval fish identification	Ch217-6	Larval_fish_dataset.xmlx	Australian Ocean Data Network	doi:10.4225/69/5ab33c62f9c52	http://dx.doi.org/10.4225/69/5ab33c62f9c52	Taxonomic resolution	Master_species_list.xmlx	Australian Ocean Data Network	doi:10.4225/69/5ab33c62f9c52	http://dx.doi.org/10.4225/69/5ab33c62f9c52
Ch217-7	Larval fish identification	Ch217-7	Larval_fish_dataset.xmlx	Australian Ocean Data Network	doi:10.4225/69/5ab33c62f9c52	http://dx.doi.org/10.4225/69/5ab33c62f9c52	Taxonomic resolution	Master_species_list.xmlx	Australian Ocean Data Network	doi:10.4225/69/5ab33c62f9c52	http://dx.doi.org/10.4225/69/5ab33c62f9c52
Ch217-8	Larval fish identification	Ch217-8	Larval_fish_dataset.xmlx	Australian Ocean Data Network	doi:10.4225/69/5ab33c62f9c52	http://dx.doi.org/10.4225/69/5ab33c62f9c52	Taxonomic resolution	Master_species_list.xmlx	Australian Ocean Data Network	doi:10.4225/69/5ab33c62f9c52	http://dx.doi.org/10.4225/69/5ab33c62f9c52
Ch217-9	Larval fish identification	Ch217-9	Larval_fish_dataset.xmlx	Australian Ocean Data Network	doi:10.4225/69/5ab33c62f9c52	http://dx.doi.org/10.4225/69/5ab33c62f9c52	Taxonomic resolution	Master_species_list.xmlx	Australian Ocean Data Network	doi:10.4225/69/5ab33c62f9c52	http://dx.doi.org/10.4225/69/5ab33c62f9c52
Ch217-10	Larval fish identification	Ch217-10	Larval_fish_dataset.xmlx	Australian Ocean Data Network	doi:10.4225/69/5ab33c62f9c52	http://dx.doi.org/10.4225/69/5ab33c62f9c52	Taxonomic resolution	Master_species_list.xmlx	Australian Ocean Data Network	doi:10.4225/69/5ab33c62f9c52	http://dx.doi.org/10.4225/69/5ab33c62f9c52
Ch217-11	Larval fish identification	Ch217-11	Larval_fish_dataset.xmlx	Australian Ocean Data Network	doi:10.4225/69/5ab33c62f9c52	http://dx.doi.org/10.4225/69/5ab33c62f9c52	Taxonomic resolution	Master_species_list.xmlx	Australian Ocean Data Network	doi:10.4225/69/5ab33c62f9c52	http://dx.doi.org/10.4225/69/5ab33c62f9c52
Ch217-15	Larval fish identification	Ch217-15	Larval_fish_dataset.xmlx	Australian Ocean Data Network	doi:10.4225/69/5ab33c62f9c52	http://dx.doi.org/10.4225/69/5ab33c62f9c52	Taxonomic resolution	Master_species_list.xmlx	Australian Ocean Data Network	doi:10.4225/69/5ab33c62f9c52	http://dx.doi.org/10.4225/69/5ab33c62f9c52
Ch217-16	Larval fish identification	Ch217-16	Larval_fish_dataset.xmlx	Australian Ocean Data Network	doi:10.4225/69/5ab33c62f9c52	http://dx.doi.org/10.4225/69/5ab33c62f9c52	Taxonomic resolution	Master_species_list.xmlx	Australian Ocean Data Network	doi:10.4225/69/5ab33c62f9c52	http://dx.doi.org/10.4225/69/5ab33c62f9c52
Ch217-17	Larval fish identification	Ch217-17	Larval_fish_dataset.xmlx	Australian Ocean Data Network	doi:10.4225/69/5ab33c62f9c52	http://dx.doi.org/10.4225/69/5ab33c62f9c52	Taxonomic resolution	Master_species_list.xmlx	Australian Ocean Data Network	doi:10.4225/69/5ab33c62f9c52	http://dx.doi.org/10.4225/69/5ab33c62f9c52
Ch217-18	Larval fish identification	Ch217-18	Larval_fish_dataset.xmlx	Australian Ocean Data Network	doi:10.4225/69/5ab33c62f9c52	http://dx.doi.org/10.4225/69/5ab33c62f9c52	Taxonomic resolution	Master_species_list.xmlx	Australian Ocean Data Network	doi:10.4225/69/5ab33c62f9c52	http://dx.doi.org/10.4225/69/5ab33c62f9c52
Ch217-19	Larval fish identification	Ch217-19	Larval_fish_dataset.xmlx	Australian Ocean Data Network	doi:10.4225/69/5ab33c62f9c52	http://dx.doi.org/10.4225/69/5ab33c62f9c52	Taxonomic resolution	Master_species_list.xmlx	Australian Ocean Data Network	doi:10.4225/69/5ab33c62f9c52	http://dx.doi.org/10.4225/69/5ab33c62f9c52
Ch217-22	Larval fish identification	Ch217-22	Larval_fish_dataset.xmlx	Australian Ocean Data Network	doi:10.4225/69/5ab33c62f9c52	http://dx.doi.org/10.4225/69/5ab33c62f9c52	Taxonomic resolution	Master_species_list.xmlx	Australian Ocean Data Network	doi:10.4225/69/5ab33c62f9c52	http://dx.doi.org/10.4225/69/5ab33c62f9c52
Ch217-23	Larval fish identification	Ch217-23	Larval_fish_dataset.xmlx	Australian Ocean Data Network	doi:10.4225/69/5ab33c62f9c52	http://dx.doi.org/10.4225/69/5ab33c62f9c52	Taxonomic resolution	Master_species_list.xmlx	Australian Ocean Data Network	doi:10.4225/69/5ab33c62f9c52	http://dx.doi.org/10.4225/69/5ab33c62f9c52
Ch217-24	Larval fish identification	Ch217-24	Larval_fish_dataset.xmlx	Australian Ocean Data Network	doi:10.4225/69/5ab33c62f9c52	http://dx.doi.org/10.4225/69/5ab33c62f9c52	Taxonomic resolution	Master_species_list.xmlx	Australian Ocean Data Network	doi:10.4225/69/5ab33c62f9c52	http://dx.doi.org/10.4225/69/5ab33c62f9c52
Ch217-25	Larval fish identification	Ch217-25	Larval_fish_dataset.xmlx	Australian Ocean Data Network	doi:10.4225/69/5ab33c62f9c52	http://dx.doi.org/10.4225/69/5ab33c62f9c52	Taxonomic resolution	Master_species_list.xmlx	Australian Ocean Data Network	doi:10.4225/69/5ab33c62f9c52	http://dx.doi.org/10.4225/69/5ab33c62f9c52
Ch217-26	Larval fish identification	Ch217-26	Larval_fish_dataset.xmlx	Australian Ocean Data Network	doi:10.4225/69/5ab33c62f9c52	http://dx.doi.org/10.4225/69/5ab33c62f9c52	Taxonomic resolution	Master_species_list.xmlx	Australian Ocean Data Network	doi:10.4225/69/5ab33c62f9c52	http://dx.doi.org/10.4225/69/5ab33c62f9c52
Ch217-27	Larval fish identification	Ch217-27	Larval_fish_dataset.xmlx	Australian Ocean Data Network	doi:10.4225/69/5ab33c62f9c52	http://dx.doi.org/10.4225/69/5ab33c62f9c52	Taxonomic resolution	Master_species_list.xmlx	Australian Ocean Data Network	doi:10.4225/69/5ab33c62f9c52	http://dx.doi.org/10.4225/69/5ab33c62f9c52
Ch217-31	Larval fish identification	Ch217-31	Larval_fish_dataset.xmlx	Australian Ocean Data Network	doi:10.4225/69/5ab33c62f9c52	http://dx.doi.org/10.4225/69/5ab33c62f9c52	Taxonomic resolution	Master_species_list.xmlx	Australian Ocean Data Network	doi:10.4225/69/5ab33c62f9c52	http://dx.doi.org/10.4225/69/5ab33c62f9c52
Ch217-32	Larval fish identification	Ch217-32	Larval_fish_dataset.xmlx	Australian Ocean Data Network	doi:10.4225/69/5ab33c62f9c52	http://dx.doi.org/10.4225/69/5ab33c62f9c52	Taxonomic resolution	Master_species_list.xmlx	Australian Ocean Data Network	doi:10.4225/69/5ab33c62f9c52	http://dx.doi.org/10.4225/69/5ab33c62f9c52
Ch218-6	Larval fish identification	Ch218-6	Larval_fish_dataset.xmlx	Australian Ocean Data Network	doi:10.4225/69/5ab33c62f9c52	http://dx.doi.org/10.4225/69/5ab33c62f9c52	Taxonomic resolution	Master_species_list.xmlx	Australian Ocean Data Network	doi:10.4225/69/5ab33c62f9c52	http://dx.doi.org/10.4225/69/5ab33c62f9c52
Ch218-7	Larval fish identification	Ch218-7	Larval_fish_dataset.xmlx	Australian Ocean Data Network	doi:10.4225/69/5ab33c62f9c52	http://dx.doi.org/10.4225/69/5ab33c62f9c52	Taxonomic resolution	Master_species_list.xmlx	Australian Ocean Data Network	doi:10.4225/69/5ab33c62f9c52	http://dx.doi.org/10.4225/69/5ab33c62f9c52
Ch218-8	Larval fish identification	Ch218-8	Larval_fish_dataset.xmlx	Australian Ocean Data Network	doi:10.4225/69/5ab33c62f9c52	http://dx.doi.org/10.4225/69/5ab33c62f9c52	Taxonomic resolution	Master_species_list.xmlx	Australian Ocean Data Network	doi:10.4225/69/5ab33c62f9c52	http://dx.doi.org/10.4225/69/5ab33c62f9c52
Ch218-9	Larval fish identification	Ch218-9	Larval_fish_dataset.xmlx	Australian Ocean Data Network	doi:10.4225/69/5ab33c62f9c52	http://dx.doi.org/10.4225/69/5ab33c62f9c52	Taxonomic resolution	Master_species_list.xmlx	Australian Ocean Data Network	doi:10.4225/69/5ab33c62f9c52	http://dx.doi.org/10.4225/69/5ab33c62f9c52
Ch218-10	Larval fish identification	Ch218-10	Larval_fish_dataset.xmlx	Australian Ocean Data Network	doi:10.4225/69/5ab33c62f9c52	http://dx.doi.org/10.4225/69/5ab33c62f9c52	Taxonomic resolution	Master_species_list.xmlx	Australian Ocean Data Network	doi:10.4225/69/5ab33c62f9c52	http://dx.doi.org/10.4225/69/5ab33c62f9c52
Ch218-11	Larval fish identification	Ch218-11	Larval_fish_dataset.xmlx	Australian Ocean Data Network	doi:10.4225/69/5ab33c62f9c52	http://dx.doi.org/10.4225/69/5ab33c62f9c52	Taxonomic resolution	Master_species_list.xmlx	Australian Ocean Data Network	doi:10.4225/69/5ab33c62f9c52	http://dx.doi.org/10.4225/69/5ab33c62f9c52
Ch218-14	Larval fish identification	Ch218-14	Larval_fish_dataset.xmlx	Australian Ocean Data Network	doi:10.4225/69/5ab33c62f9c52	http://dx.doi.org/10.4225/69/5ab33c62f9c52	Taxonomic resolution	Master_species_list.xmlx	Australian Ocean Data Network	doi:10.4225/69/5ab33c62f9c52	http://dx.doi.org/10.4225/69/5ab33c62f9c52
Ch218-15	Larval fish identification	Ch218-15	Larval_fish_dataset.xmlx	Australian Ocean Data Network	doi:10.4225/69/5ab33c62f9c52	http://dx.doi.org/10.4225/69/5ab33c62f9c52	Taxonomic resolution	Master_species_list.xmlx	Australian Ocean Data Network	doi:10.4225/69/5ab33c62f9c52	http://dx.doi.org/10.4225/69/5ab33c62f9c52
Ch218-16	Larval fish identification	Ch218-16	Larval_fish_dataset.xmlx	Australian Ocean Data Network	doi:10.4225/69/5ab33c62f9c52	http://dx.doi.org/10.4225/69/5ab33c62f9c52	Taxonomic resolution	Master_species_list.xmlx	Australian Ocean Data Network	doi:10.4225/69/5ab33c62f9c52	http://dx.doi.org/10.4225/69/5ab33c62f9c52
Ch218-17	Larval fish identification	Ch218-17	Larval_fish_dataset.xmlx	Australian Ocean Data Network	doi:10.4225/69/5ab33c62f9c52	http://dx.doi.org/10.4225/69/5ab33c62f9c52	Taxonomic resolution	Master_species_list.xmlx	Australian Ocean Data Network	doi:10.4225/69/5ab33c62f9c52	http://dx.doi.org/10.4225/69/5ab33c62f9c52
Ch218-18	Larval fish identification	Ch218-18	Larval_fish_dataset.xmlx	Australian Ocean Data Network	doi:10.4225/69/5ab33c62f9c52	http://dx.doi.org/10.4225/69/5ab33c62f9c52	Taxonomic resolution	Master_species_list.xmlx	Australian Ocean Data Network	doi:10.4225/69/5ab33c62f9c52	http://dx.doi.org/10.4225/69/5ab33c62f9c52
Ch218-19	Larval fish identification	Ch218-19	Larval_fish_dataset.xmlx	Australian Ocean Data Network	doi:10.4225/69/5ab33c62f9c52	http://dx.doi.org/10.4225/69/5ab33c62f9c52	Taxonomic resolution	Master_species_list.xmlx	Australian Ocean Data Network	doi:10.4225/69/5ab33c62f9c52	http://dx.doi.org/10.4225/69/5ab33c62f9c52
Ch218-22	Larval fish identification	Ch218-22	Larval_fish_dataset.xmlx	Australian Ocean Data Network	doi:10.4225/69/5ab33c62f9c52	http://dx.doi.org/10.4225/69/5ab33c62f9c52	Taxonomic resolution	Master_species_list.xmlx	Australian Ocean Data Network	doi:10.4225/69/5ab33c62f9c52	http://dx.doi.org/10.4225/69/5ab33c62f9c52
Ch218-23	Larval fish identification	Ch218-23	Larval_fish_dataset.xmlx	Australian Ocean Data Network	doi:10.4225/69/5ab33c62f9c52	http://dx.doi.org/10.4225/69/5ab33c62f9c52	Taxonomic resolution	Master_species_list.xmlx	Australian Ocean Data Network	doi:10.4225/69/5ab33c62f9c52	http://dx.doi.org/10.4225/69/5ab33c62f9c52
Ch218-24	Larval fish identification	Ch218-24	Larval_fish_dataset.xmlx	Australian Ocean Data Network	doi:10.4225/69/5ab33c62f9c52	http://dx.doi.org/10.4225/69/5ab33c62f9c52	Taxonomic resolution	Master_species_list.xmlx	Australian Ocean Data Network	doi:10.4225/69/5ab33c62f9c52	http://dx.doi.org/10.4225/69/5ab33c62f9c52
Ch218-25	Larval fish identification	Ch218-25	Larval_fish_dataset.xmlx	Australian Ocean Data Network	doi:10.4225/69/5ab33c62f9c52	http://dx.doi.org/10.4225/69/5ab33c62f9c52	Taxonomic resolution	Master_species_list.xmlx	Australian Ocean Data Network	doi:10.4225/69/5ab33c62f9c52	http://dx.doi.org/10.4225/69/5ab33c62f9c52
Ch218-26	Larval fish identification	Ch218-26	Larval_fish_dataset.xmlx	Australian Ocean Data Network	doi:10.4225/69/5ab33c62f9c52	http://dx.doi.org/10.4225/69/5ab33c62f9c52	Taxonomic resolution	Master_species_list.xmlx	Australian Ocean Data Network	doi:10.4225/69/5ab33c62f9c52	http://dx.doi.org/10.4225/69/5ab33c62f9c52
Ch218-27	Larval fish identification	Ch218-27	Larval_fish_dataset.xmlx	Australian Ocean Data Network	doi:10.4225/69/5ab33c62f9c52	http://dx.doi.org/10.4225/69/5ab33c62f9c52	Taxonomic resolution	Master_species_list.xmlx	Australian Ocean Data Network	doi:10.4225/69/5ab33c62f9c52	http://dx.doi.org/10.4225/69/5ab33c62f9c52
Ch218-30	Larval fish identification	Ch218-30	Larval_fish_dataset.xmlx	Australian Ocean Data Network	doi:10.4225/69/5ab33c62f9c52	http://dx.doi.org/10.4225/69/5ab33c62f9c52	Taxonomic resolution	Master_species_list.xmlx	Australian Ocean Data Network	doi:10.4225/69/5ab33c62f9c52	http://dx.doi.org/10.4225/69/5ab33c62f9c52
Ch218-31	Larval fish identification	Ch218-31	Larval_fish_dataset.xmlx	Australian Ocean Data Network	doi:10.4225/69/5ab33c62f9c52	http://dx.doi.org/10.4225/69/5ab33c62f9c52	Taxonomic resolution	Master_species_list.xmlx	Australian Ocean Data Network	doi:10.4225/69/5ab33c62f9c52	http://dx.doi.org/10.4225/69/5ab33c62f9c52
Ch218-32	Larval fish identification	Ch218-32	Larval_fish_dataset.xmlx	Australian Ocean Data Network	doi:10.4225/69/5ab33c62f9c52	http://dx.doi.org/10.4225/69/5ab33c62f9c52	Taxonomic resolution	Master_species_list.xmlx	Australian Ocean Data Network	doi:10.4225/69/5ab33c62f9c52	http://dx.doi.org/10.4225/69/5ab33c62f9c52
Ch218-34	Larval fish identification	Ch218-34	Larval_fish_dataset.xmlx	Australian Ocean Data Network	doi:10.4225/69/5ab33c62f9c52	http://dx.doi.org/10.4225/69/5ab33c62f9c52	Taxonomic resolution	Master_species_list.xmlx	Australian Ocean Data Network	doi:10.4225/69/5ab33c62f9c52	http://dx.doi.org/10.4225/69/5ab33c62f9c52
Ch218-35	Larval fish identification	Ch218-35	Larval_fish_dataset.xmlx	Australian Ocean Data Network	doi:10.4225/69/5ab33c62f9c52	http://dx.doi.org/10.4225/69/5ab33c62f9c52	Taxonomic resolution	Master_species_list.xmlx	Australian Ocean Data Network	doi:10.4225/69/5ab33c62f9c52	http://dx.doi.org/10.4225/69/5ab33c62f9c52
Ch218-36	Larval fish identification	Ch218-36	Larval_fish_dataset.xmlx	Australian Ocean Data Network	doi:10.4225/69/5ab33c62f9c52	http://dx.doi.org/10.4225/69/5ab33c62f9c52	Taxonomic resolution	Master_species_list.xmlx	Australian Ocean Data Network	doi:10.4225/69/5ab33c62f9c52	http://dx.doi.org/10.4225/69/5ab33c62f9c52
Ch219-6	Larval fish identification	Ch219-6	Larval_fish_dataset.xmlx	Australian Ocean Data Network	doi:10.4225/69/5ab33c62f9c52	http://dx.doi.org/10.4225/69/5ab33c62f9c52	Taxonomic resolution	Master_species_list.xmlx	Australian Ocean Data Network	doi:10.4225/69/5ab33c62f9c52	http://dx.doi.org/10.4225/69/5ab33c62f9c52
Ch219-7	Larval fish identification	Ch219-7	Larval_fish_dataset.xmlx	Australian Ocean Data Network	doi:10.4225/69/5ab33c62f9c52	http://dx.doi.org/10.4225/69/5ab33c62f9c52	Taxonomic resolution	Master_species_list.xmlx	Australian Ocean Data Network	doi:10.4225/69/5ab33c62f9c52	http://dx.doi.org/10.4225/69/5ab33c62f9c52
Ch219-8	Larval fish identification	Ch219-8	Larval_fish_dataset.xmlx	Australian Ocean Data Network	doi:10.4225/69/5ab33c62f9c52	http://dx.doi.org/10.4225/69/5ab33c62f9c52	Taxonomic resolution	Master_species_list.xmlx	Australian Ocean Data Network	doi:10.4225/69/5ab33c62f9c52	http://dx.doi.org/10.4225/69/5ab33c62f9c52
Ch219-9	Larval fish identification	Ch219-9	Larval_fish_dataset.xmlx	Australian Ocean Data Network	doi:10.4225/69/5ab33c62f9c52	http://dx.doi.org/10.4225/69/5ab33c62f9c52	Taxonomic resolution	Master_species_list.xmlx	Australian Ocean Data Network	doi:10.4225/69/5ab33c62f9c52	http://dx.doi.org/10.4225/69/5ab33c62f9c52
Ch219-10	Larval fish identification	Ch219-10	Larval_fish_dataset.xmlx	Australian Ocean Data Network	doi:10.4225/69/5ab33c62f9c52	http://dx.doi.org/10.4225/69/5ab33c62f9c52	Taxonomic resolution	Master_species_list.xmlx	Australian Ocean Data Network	doi:10.4225/69/5ab33c62f9c52	http://dx.doi.org/10.4225/69/5ab33c62f9c52
Ch219-11	Larval fish identification	Ch219-11	Larval_fish_dataset.xmlx	Australian Ocean Data Network	doi:10.4225/69/5ab33c62f9c52	http://dx.doi.org/10.4225/69/5ab33c62f9c52	Taxonomic resolution	Master_species_list.xmlx	Australian Ocean Data Network	doi:10.4225/69/5ab33c62f9c52	http://dx.doi.org/10.4225/69/5ab33c62f9c52
Ch219-14	Larval fish identification	Ch219-14	Larval_fish_dataset.xmlx	Australian Ocean Data Network	doi:10.4225/69/5ab33c62f9c52	http://dx.doi.org/10.4225/69/5ab33c62f9c52	Taxonomic resolution	Master_species_list.xmlx	Australian Ocean Data Network	doi:10.4225/69/5ab33c62f9c52	http://dx.doi.org/10.4225/69/5ab33c62f9c52
Ch219-15	Larval fish identification	Ch219-15	Larval_fish_dataset.xmlx	Australian Ocean Data Network	doi:10.4225/69/5ab33c62f9c52	http://dx.doi.org/10.4225/69/5ab33c62f9c52	Taxonomic resolution	Master_species_list.xmlx	Australian Ocean Data Network	doi:10.4225/69/5ab33c62f9c52	http://dx.doi.org/10.4225/69/5ab33c62f9c52
Ch219-16	Larval fish identification	Ch219-16	Larval_fish_dataset.xmlx	Australian Ocean Data Network	doi:10.4225/69/5ab33c62f9c52	http://dx.doi.org/10.4225/69/5ab33c62f9c52	Taxonomic resolution	Master_species_list.xmlx	Australian Ocean Data Network	doi:10.4225/69/5ab33c62f9c52	http://dx.doi.org/10.4225/69/5ab33c62f9c52
Ch219-17	Larval fish identification	Ch219-17	Larval_fish_dataset.xmlx	Australian Ocean Data Network	doi:10.4225/69/5ab33c62f9c52	http://dx.doi.org/10.4225/69/5ab33c62f9c52	Taxonomic resolution	Master_species_list.xmlx	Australian Ocean Data Network	doi:10.4225/69/5ab33c62f9c52	http://dx.doi.org/10.4225/69/5ab33c62f9c52
Ch219-18	Larval fish identification	Ch219-18	Larval_fish_dataset.xmlx	Australian Ocean Data Network	doi:10.4225/69/5ab33c62f9c52	http://dx.doi.org/10.4225/69/5ab33c62f9c52	Taxonomic resolution	Master_species_list.xmlx	Australian Ocean Data Network	doi:10.4225/69/5ab33c62f9c52	http://dx.doi.org/10.4225/69/5ab33c62f9c52
Ch219-19	Larval fish identification	Ch219-19	Larval_fish_dataset.xmlx	Australian Ocean Data Network	doi:10.4225/69/5ab33c62f9c52	http://dx.doi.org/10.4225/69/5ab33c62f9c52	Taxonomic resolution	Master_species_list.xmlx	Australian Ocean Data Network	doi:10.4225/69/5ab33c62f9c52	http://dx.doi.org/10.4225/69/5ab33c62f9c52
Ch219-22	Larval fish identification	Ch219-22	Larval_fish_dataset.xmlx	Australian Ocean Data Network	doi:10.4225/69/5ab33c62f9c52	http://dx.doi.org/10.4225/69/5ab33c62f9c52	Taxonomic resolution	Master_species_list.xmlx	Australian Ocean Data Network	doi:10.4225/69/5ab33c62f9c52	http://dx.doi.org/10.4225/69/5ab33c62f9c52
Ch219-23	Larval fish identification	Ch219-23	Larval_fish_dataset.xmlx	Australian Ocean Data Network	doi:10.4225/69/5ab33c62f9c52	http://dx.doi.org/10.4225/69/5ab33c62f9c52	Taxonomic resolution	Master_species_list.xmlx	Australian Ocean Data Network	doi:10.4225/69/5ab33c62f9c52	http://dx.doi.org/10.4225/69/5ab33c62f9c52
Ch219-24	Larval fish identification	Ch219-24	Larval_fish_dataset.xmlx	Australian Ocean Data Network	doi:10.4225/69/5ab33c62f9c52	http://dx.doi.org/10.4225/69/5ab33c62f9c52	Taxonomic resolution	Master_species_list.xmlx	Australian Ocean Data Network	doi:10.4225/69/5ab33c62f9c52	http://dx.doi.org/10.4225/69/5ab33c62f9c52
Ch219-25	Larval fish identification	Ch219-25	Larval_fish_dataset.xmlx	Australian Ocean Data Network	doi:10.4225/69/5ab33c62f9c52	http://dx.doi.org/10.4225/69/5ab33c62f9c52	Taxonomic resolution	Master_species_list.xmlx	Australian Ocean Data Network	doi:10.4225/69/5ab33c62f9c52	http://dx.doi.org/10.4225/69/5ab33c62f9c52
Ch219-26	Larval fish identification	Ch219-26	Larval_fish_dataset.xmlx	Australian Ocean Data Network	doi:10.4225/69/5ab33c62f9c52	http://dx.doi.org/10.4225/69/5ab33c62f9c52	Taxonomic resolution	Master_species_list.xmlx	Australian Ocean Data Network	doi:10.4225/69/5ab33c62f9c52	http://dx.doi.org/10.4225/69/5ab33c62f9c52
Ch219-27	Larval fish identification	Ch219-27	Larval_fish_dataset.xmlx	Australian Ocean Data Network	doi:10.4225/69/5ab33c62f9c52	http://dx.doi.org/10.4225/69/5ab33c62f9c52	Taxonomic resolution	Master_species_list.xmlx	Australian Ocean Data Network	doi:10.4225/69/5ab33c62f9c52	http://dx.doi.org/10.4225/69/5ab33c62f9c52
Ch219-28	Larval fish identification	Ch219-28	Larval_fish_dataset.xmlx	Australian Ocean Data Network	doi:10.4225/69/5ab33c62f9c52	http://dx.doi.org/10.4225/69/5ab33c62f9c52	Taxonomic resolution	Master_species_list.xmlx	Australian Ocean Data Network	doi:10.4225/69/5ab33c62f9c52	http://dx.doi.org/10.4225/69/5ab33c62f9c52
Ch219-30	Larval fish identification	Ch219-30	Larval_fish_dataset.xmlx	Australian Ocean Data Network	doi:10.4225/69/5ab33c62f9c52	http://dx.doi.org/10.4225/69/5ab33c62f9c52	Taxonomic resolution	Master_species_list.xmlx	Australian Ocean Data Network	doi:10.4225/69/5ab33c62f9c52	http://dx.doi.org/10.4225/69/5ab33c62f9c52
Ch219-31	Larval fish identification	Ch219-31	Larval_fish_dataset.xmlx	Australian Ocean Data Network	doi:10.4225/69/5ab33c62f9c52	http://dx.doi.org/10.4225/69/5ab33c62f9c52	Taxonomic resolution	Master_species_list.xmlx	Australian Ocean Data Network	doi:10.4225/69/5ab33c62f9c52	http://dx.doi.org/10.4225/69/5ab33c62f9c52
Ch219-32	Larval fish identification	Ch219-32	Larval_fish_dataset.xmlx	Australian Ocean Data Network	doi:10.4225/69/5ab33c62f9c52	http://dx.doi.org/10.4225/69/5ab33c62f9c52	Taxonomic resolution	Master_species_list.xmlx	Australian Ocean Data Network	doi:10.4225/69/5ab33c62f9c52	http://dx.doi.org/10.4225/69/5ab33c62f9c52
Ch219-34	Larval fish identification	Ch219-34	Larval_fish_dataset.xmlx	Australian Ocean Data Network	doi:10.4225/69/5ab33c62f9c52	http://dx.doi.org/10.4225/69/5ab33c62f9c52	Taxonomic resolution	Master_species_list.xmlx	Australian Ocean Data Network	doi:10.4225/69/5ab33c62f9c52	http://dx.doi.org/10.4225/69/5ab33c62f9c52
Ch219-35	Larval fish identification	Ch219-35	Larval_fish_dataset.xmlx	Australian Ocean Data Network	doi:10.4225/69/5ab33c62f9c52	http://dx.doi.org/10.4225/69/5ab33c62f9c52	Taxonomic resolution	Master_species_list.xmlx	Australian Ocean Data Network	doi:10.4225/69/5ab33c62f9c52	http://dx.doi.org/10.4225/69/5ab33c62f9c52
Ch219-36	Larval fish identification	Ch219-36	Larval_fish_dataset.xmlx	Australian Ocean Data Network	doi:10.4225/69/5ab33c62f9c52	http://dx.doi.org/10.4225/69/5ab33c62f9c52	Taxonomic resolution	Master_species_list.xmlx	Australian Ocean Data Network	doi:10.4225/69/5ab33c62f9c52	http://dx.doi.org/10.4225/69/5ab33c62f9c52
Ch221-25	Larval fish identification	Ch221-25	Larval_fish_dataset.xmlx	Australian Ocean Data Network	doi:10.4225/69/5ab33c62f9c52	http://dx.doi.org/10.4225/69/5ab33c62f9c52	Taxonomic resolution	Master_species_list.xmlx	Australian Ocean Data Network	doi:10.4225/69/5ab33c62f9c52	http://dx.doi.org/10.4225/69/5ab33c62f9c52
Ch221-26	Larval fish identification	Ch221-26	Larval_fish_dataset.xmlx	Australian Ocean Data Network	doi:10.4225/69/5ab33c62f9c52	http://dx.doi.org/10.4225/69/5ab33c62f9c52	Taxonomic resolution	Master_species_list.xmlx	Australian Ocean Data Network	doi:10.4225/69/5ab33c62f9c52	http://dx.doi.org/10.4225/69/5ab33c62f9c52
Ch221-30	Larval fish identification	Ch221-30	Larval_fish_dataset.xmlx	Australian Ocean Data Network	doi:10.4225/69/5ab33c62f9c52	http://dx.doi.org/10.4225/69/5ab33c62f9c52	Taxonomic resolution	Master_species_list.xmlx	Australian Ocean Data Network	doi:10.4225/69/5ab33c62f9c52	http://dx.doi.org/10.4225/69/5ab33c62f9c52
Ch221-31	Larval fish identification	Ch221-31	Larval_fish_dataset.xmlx	Australian Ocean Data Network	doi:10.4225/69/5ab33c62f9c52	http://dx.doi.org/10.4225/69/5ab33c62f9c52	Taxonomic resolution	Master_species_list.xmlx	Australian Ocean Data Network	doi:10.4225/69/5ab33c62f9c52	http://dx.doi.org/10.4225/69/5ab33c62f9c52
Ch221-32	Larval fish identification	Ch221-32	Larval_fish_dataset.xmlx	Australian Ocean Data Network	doi:10.4225/69/5ab33c62f9c52	http://dx.doi.org/10.4225/69/5ab33c62f9c52	Taxonomic resolution	Master_species_list.xmlx	Australian Ocean Data Network	doi:10.4225/69/5ab33c62f9c52	http://dx.doi.org/10.4225/69/5ab33c62f9c52
Ch221-34	Larval fish identification	Ch221-34	Larval_fish_dataset.xmlx	Australian Ocean Data Network	doi:10.4225/69/5ab33c62f9c52	http://dx.doi.org/10.4225/69/5ab33c62f9c52	Taxonomic resolution	Master_species_list.xmlx	Australian Ocean Data Network	doi:10.4225/69/5ab33c62f9c52	http://dx.doi.org/10.4225/69/5ab33c62f9c52
Ch221-35	Larval fish identification	Ch221-35	Larval_fish_dataset.xmlx	Australian Ocean Data Network	doi:10.4225/69/5ab33c62f9c52	http://dx.doi.org/10.4225/69/5ab33c62f9c52	Taxonomic resolution	Master_species_list.xmlx	Australian Ocean Data Network	doi:10.4225/69/5ab33c62f9c52	http://dx.doi.org/10.4225/69/5ab33c62f9c52
Ch221-36	Larval fish identification	Ch221-36	Larval_fish_dataset.xmlx	Australian Ocean Data Network	doi:10.4225/69/5ab33c62f9c52	http://dx.doi.org/10.4225/69/5ab33c62f9c52	Taxonomic resolution	Master_species_list.xmlx	Australian Ocean Data Network	doi:10.4225/69/5ab33c62f9c52	http://dx.doi.org/10.4225/69/5ab33c62f9c52
Ch221-42	Larval fish identification	Ch221-42	Larval_fish_dataset.xmlx	Australian Ocean Data Network	doi:10.4225/69/5ab33c62f9c52	http://dx.doi.org/10.4225/69/5ab33c62f9c52	Taxonomic resolution	Master_species_list.xmlx	Australian Ocean Data Network	doi:10.4225/69/5ab33c62f9c52	http://dx.doi.org/10.4225/69/5ab33c62f9c52
Ch222-9	Larval fish identification	Ch222-9	Larval_fish_dataset.xmlx	Australian Ocean Data Network	doi:10.4225/69/5ab33c62f9c52	http://dx.doi.org/10.4225/69/5ab33c62f9c52	Taxonomic resolution	Master_species_list.xmlx	Australian Ocean Data Network	doi:10.4225/69/5ab33c62f9c52	http://dx.doi.org/10.4225/69/5ab33c62f9c52
Ch222-10	Larval fish identification	Ch222-10	Larval_fish_dataset.xmlx	Australian Ocean Data Network	doi:10.4225/69/5ab33c62f9c52	http://dx.doi.org/10.4225/69/5ab33c62f9c52	Taxonomic resolution	Master_species_list.xmlx	Australian Ocean Data Network	doi:10.4225/69/5ab33c62f9c52	http://dx.doi.org/10.4225/69/5ab33c62f9c52
Ch222-11	Larval fish identification	Ch222-11	Larval_fish_dataset.xmlx	Australian Ocean Data Network	doi:10.4225/69/5ab33c62f9c52	http://dx.doi.org/10.4225/69/5ab33c62f9c52	Taxonomic resolution	Master_species_list.xmlx	Australian Ocean Data Network	doi:10.4225/69/5ab33c62f9c52	http://dx.doi.org/10.4225/69/5ab33c62f9c52
Ch222-14	Larval fish identification	Ch222-14	Larval_fish_dataset.xmlx	Australian Ocean Data Network	doi:10.4225/69/5ab33c62f9c52	http://dx.doi.org/10.4225/69/5ab33c62f9c52	Taxonomic resolution	Master_species_list.xmlx	Australian Ocean Data Network	doi:10.4225/69/5ab33c62f9c52	http://dx.doi.org/10.4225/69/5ab33c62f9c52
Ch222-15	Larval fish identification	Ch222-15	Larval_fish_dataset.xmlx	Australian Ocean Data Network	doi:10.4225/69/5ab33c62f9c52	http://dx.doi.org/10.4225/69/5ab33c62f9c52	Taxonomic resolution	Master_species_list.xmlx	Australian Ocean Data Network	doi:10.4225/69/5ab33c62f9c52	http://dx.doi.org/10.4225/69/5ab33c62f9c52
Ch222-16	Larval fish identification	Ch222-16	Larval_fish_dataset.xmlx	Australian Ocean Data Network	doi:10.4225/69/5ab33c62f9c52	http://dx.doi.org/10.4225/69/5ab33c62f9c52	Taxonomic resolution	Master_species_list.xmlx	Australian Ocean Data Network	doi:10.4225/69/5ab33c62f9c52	http://dx.doi.org/10.4225/69/5ab33c62f9c52
Ch222-17	Larval fish identification	Ch222-17	Larval_fish_dataset.xmlx	Australian Ocean Data Network	doi:10.4225/69/5ab33c62f9c52	http://dx.doi.org/10.4225/69/5ab33c62f9c52	Taxonomic resolution	Master_species_list.xmlx	Australian Ocean Data Network	doi:10.4225/69/5ab33c62f9c52	http://dx.doi.org/10.4225/69/5ab33c62f9c52
Ch222-18	Larval fish identification	Ch222-18	Larval_fish_dataset.xmlx	Australian Ocean Data Network	doi:10.4225/69/5ab33c62f9c52	http://dx.doi.org/10.4225/69/5ab33c62f9c52	Taxonomic resolution	Master_species_list.xmlx	Australian Ocean Data Network	doi:10.4225/69/5ab33c62f9c52	http://dx.doi.org/10.4225/69/5ab33c62f9c52
Ch222-19	Larval fish identification	Ch222-19	Larval_fish_dataset.xmlx	Australian Ocean Data Network	doi:10.4225/69/5ab33c62f9c52	http://dx.doi.org/10.4225/69/5ab33c62f9c52	Taxonomic resolution	Master_species_list.xmlx	Australian Ocean Data Network	doi:10.4225/69/5ab33c62f9c52	http://dx.doi.org/10.4225/69/5ab33c62f9c52
Ch222-22	Larval fish identification	Ch222-22	Larval_fish_dataset.xmlx	Australian Ocean Data Network	doi:10.4225/69/5ab33c62f9c52	http://dx.doi.org/10.4225/69/5ab33c62f9c52	Taxonomic resolution	Master_species_list.xmlx	Australian Ocean Data Network	doi:10.4225/69/5ab33c62f9c52	http://dx.doi.org/10.4225/69/5ab33c62f9c52
Ch222-23	Larval fish identification	Ch222-23	Larval_fish_dataset.xmlx	Australian Ocean Data Network	doi:10.4225/69/5ab33c62f9c52	http://dx.doi.org/10.4225/69/5ab33c62f9c52	Taxonomic resolution	Master_species_list.xmlx	Australian Ocean Data Network	doi:10.4225/69/5ab33c62f9c52	http://dx.doi.org/10.4225/69/5ab33c62f9c52
Ch222-24	Larval fish identification	Ch222-24	Larval_fish_dataset.xmlx	Australian Ocean Data Network	doi:10.4225/69/5ab33c62f9c52	http://dx.doi.org/10.4225/69/5ab33c62f9c52	Taxonomic resolution	Master_species_list.xmlx	Australian Ocean Data Network	doi:10.4225/69/5ab33c62f9c52	http://dx.doi.org/10.4225/69/5ab33c62f9c52
Ch222-43	Larval fish identification	Ch222-43	Larval_fish_dataset.xmlx	Australian Ocean Data Network	doi:10.4225/69/5ab33c62f9c52	http://dx.doi.org/10.4225/69/5ab33c62f9c52	Taxonomic resolution	Master_species_list.xmlx	Australian Ocean Data Network	doi:10.4225/69/5ab33c62f9c52	http://dx.doi.org/10.4225/69/5ab33c62f9c52
Ch222-44	Larval fish identification	Ch222-44	Larval_fish_dataset.xmlx	Australian Ocean Data Network	doi:10.4225/69/5ab33c62f9c52	http://dx.doi.org/10.4225/69/5ab33c62f9c52	Taxonomic resolution	Master_species_list.xmlx	Australian Ocean Data Network	doi:10.4225/69/5ab33c62f9c52	http://dx.doi.org/10.4225/69/5ab33c62f9c52
Ch222-101	Larval fish identification	Ch222-101	Larval_fish_dataset.xmlx	Australian Ocean Data Network	doi:10.4225/69/5ab33c62f9c52	http://dx.doi.org/10.4225/69/5ab33c62f9c52	Taxonomic resolution	Master_species_list.xmlx	Australian Ocean Data Network	doi:10.4225/69/5ab33c62f9c52	http://dx.doi.org/10.4225/69/5ab33c62f9c52
Ch222-102	Larval fish identification	Ch222-102	Larval_fish_dataset.xmlx	Australian Ocean Data Network	doi:10.4225/69/5ab33c62f9c52	http://dx.doi.org/10.4225/69/5ab33c62f9c52	Taxonomic resolution	Master_species_list.xmlx	Australian Ocean Data Network	doi:10.4225/69/5ab33c62f9c52	http://dx.doi.org/10.4225/69/5ab33c62f9c52
Ch222-103	Larval fish identification	Ch222-103	Larval_fish_dataset.xmlx	Australian Ocean Data Network	doi:10.4225/69/5ab33c62f9c52	http://dx.doi.org/10.4225/69/5ab33c62f9c52	Taxonomic resolution	Master_species_list.xmlx	Australian Ocean Data Network	doi:10.4225/69/5ab33c62f9c52	http://dx.doi.org/10.4225/69/5ab33c62f9c52
Ch222-104	Larval fish identification	Ch222-104	Larval_fish_dataset.xmlx	Australian Ocean Data Network	doi:10.4225/69/5ab33c62f9c52	http://dx.doi.org/10.4225/69/5ab33c62f9c52	Taxonomic resolution	Master_species_list.xmlx	Australian Ocean Data Network	doi:10.4225/69/5ab33c62f9c52	http://dx.doi.org/10.4225/69/5ab33c62f9c52
Ch224-6	Larval fish identification	Ch224-6	Larval_fish_dataset.xmlx	Australian Ocean Data Network	doi:10.4225/69/5ab33c62f9c52	http://dx.doi.org/10.4225/69/5ab33c62f9c52	Taxonomic resolution	Master_species_list.xmlx	Australian Ocean Data Network	doi:10.4225/69/5ab33c62f9c52	http://dx.doi.org/10.4225/69/5ab33c62f9c52
Ch224-7	Larval fish identification	Ch224-7	Larval_fish_dataset.xmlx	Australian Ocean Data Network	doi:10.4225/69/5ab33c62f9c52	http://dx.doi.org/10.4225/69/5ab33c62f9c52	Taxonomic resolution	Master_species_list.xmlx	Australian Ocean Data Network	doi:10.4225/69/5ab33c62f9c52	http://dx.doi.org/10.4225/69/5ab33c62f9c52
Ch224-8	Larval fish identification	Ch224-8	Larval_fish_dataset.xmlx	Australian Ocean Data Network	doi:10.4225/69/5ab33c62f9c52	http://dx.doi.org/10.4225/69/5ab33c62f9c52	Taxonomic resolution	Master_species_list.xmlx	Australian Ocean Data Network	doi:10.4225/69/5ab33c62f9c52	http://dx.doi.org/10.4225/69/5ab33c62f9c52
Ch224-9	Larval fish identification	Ch224-9	Larval_fish_dataset.xmlx	Australian Ocean Data Network	doi:10.4225/69/5ab33c62f9c52	http://dx.doi.org/10.4225/69/5ab33c62f9c52	Taxonomic resolution	Master_species_list.xmlx	Australian Ocean Data Network	doi:10.4225/69/5ab33c62f9c52	http://dx.doi.org/10.4225/69/5ab33c62f9c52
Ch224-10	Larval fish identification	Ch224-10	Larval_fish_dataset.xmlx	Australian Ocean Data Network	doi:10.4225/69/5ab33c62f9c52	http://dx.doi.org/10.4225/69/5ab33c62f9c52	Taxonomic resolution	Master_species_list.xmlx	Australian Ocean Data Network	doi:10.4225/69/5ab33c62f9c52	http://dx.doi.org/10.4225/69/5ab33c62f9c52
Ch224-11	Larval fish identification	Ch224-11	Larval_fish_dataset.xmlx	Australian Ocean Data Network	doi:10.4225/69/5ab33c62f9c52	http://dx.doi.org/10.4225/69/5ab33c62f9c52	Taxonomic resolution	Master_species_list.xmlx	Australian Ocean Data Network	doi:10.4225/69/5ab33c62f9c52	http://dx.doi.org/10.4225/69/5ab33c62f9c52
Ch224-14	Larval fish identification	Ch224-14	Larval_fish_dataset.xmlx	Australian Ocean Data Network	doi:10.4225/69/5ab33c62f9c52	http://dx.doi.org/10.4225/69/5ab33c62f9c52	Taxonomic resolution	Master_species_list.xmlx	Australian Ocean Data Network	doi:10.4225/69/5ab33c62f9c52	http://dx.doi.org/10.4225/69/5ab33c62f9c52
Ch224-15	Larval fish identification	Ch224-15	Larval_fish_dataset.xmlx	Australian Ocean Data Network	doi:10.4225/69/5ab33c62f9c52	http://dx.doi.org/10.4225/69/5ab33c62f9c52	Taxonomic resolution	Master_species_list.xmlx	Australian Ocean Data Network	doi:10.4225/69/5ab33c62f9c52	http://dx.doi.org/10.4225/69/5ab33c62f9c52
Ch224-16	Larval fish identification	Ch224-16	Larval_fish_dataset.xmlx	Australian Ocean Data Network	doi:10.4225/69/5ab33c62f9c52	http://dx.doi.org/10.4225/69/5ab33c62f9c52	Taxonomic resolution	Master_species_list.xmlx	Australian Ocean Data Network	doi:10.4225/69/5ab33c62f9c52	http://dx.doi.org/10.4225/69/5ab33c62f9c52
Ch224-17	Larval fish identification	Ch224-17	Larval_fish_dataset.xmlx	Australian Ocean Data Network	doi:10.4225/69/5ab33c62f9c52	http://dx.doi.org/10.4225/69/5ab33c62f9c52	Taxonomic resolution	Master_species_list.xmlx	Australian Ocean Data Network	doi:10.4225/69/5ab33c62f9c52	http://dx.doi.org/10.4225/69/5ab33c62f9c52
Ch224-18	Larval fish identification	Ch224-18	Larval_fish_dataset.xmlx	Australian Ocean Data Network	doi:10.4225/69/5ab33c62f9c52	http://dx.doi.org/10.4225/69/5ab33c62f9c52	Taxonomic resolution	Master_species_list.xmlx	Australian Ocean Data Network	doi:10.4225/69/5ab33c62f9c52	http://dx.doi.org/10.4225/69/5ab33c62f9c52
Ch224-19	Larval fish identification	Ch224-19	Larval_fish_dataset.xmlx	Australian Ocean Data Network	doi:10.4225/69/5ab33c62f9c52	http://dx.doi.org/10.4225/69/5ab33c62f9c52	Taxonomic resolution	Master_species_list.xmlx	Australian Ocean Data Network	doi:10.4225/69/5ab33c62f9c52	http://dx.doi.org/10.4225/69/5ab33c62f9c52
Ch224-22	Larval fish identification	Ch224-22	Larval_fish_dataset.xmlx	Australian Ocean Data Network	doi:10.4225/69/5ab33c62f9c52	http://dx.doi.org/10.4225/69/5ab33c62f9c52	Taxonomic resolution	Master_species_list.xmlx	Australian Ocean Data Network	doi:10.4225/69/5ab33c62f9c52	http://dx.doi.org/10.4225/69/5ab33c62f9c52
Ch224-23	Larval fish identification	Ch224-23	Larval_fish_dataset.xmlx	Australian Ocean Data Network	doi:10.4225/69/5ab33c62f9c52	http://dx.doi.org/10.4225/69/5ab33c62f9c52	Taxonomic resolution	Master_species_list.xmlx	Australian Ocean Data Network	doi:10.4225/69/5ab33c62f9c52	http://dx.doi.org/10.4225/69/5ab33c62f9c52
Ch224-24	Larval fish identification	Ch224-24	Larval_fish_dataset.xmlx	Australian Ocean Data Network	doi:10.4225/69/5ab33c62f9c52	http://dx.doi.org/10.4225/69/5ab33c62f9c52	Taxonomic resolution	Master_species_list.xmlx	Australian Ocean Data Network	doi:10.4225/69/5ab33c62f9c52	http://dx.doi.org/10.4225/69/5ab33c62f9c52
Ch224-25	Larval fish identification	Ch224-25	Larval_fish_dataset.xmlx	Australian Ocean Data Network	doi:10.4225/69/5ab33c62f9c52	http://dx.doi.org/10.4225/69/5ab33c62f9c52	Taxonomic resolution	Master_species_list.xmlx	Australian Ocean Data Network	doi:10.4225/69/5ab33c62f9c52	http://dx.doi.org/10.4225/69/5ab33c62f9c52
Ch224-26	Larval fish identification	Ch224-26	Larval_fish_dataset.xmlx	Australian Ocean Data Network	doi:10.4225/69/5ab33c62f9c52	http://dx.doi.org/10.4225/69/5ab33c62f9c52	Taxonomic resolution	Master_species_list.xmlx	Australian Ocean Data Network	doi:10.4225/69/5ab33c62f9c52	http://dx.doi.org/10.4225/69/5ab33c62f9c52
Ch224-27	Larval fish identification	Ch224-27	Larval_fish_dataset.xmlx	Australian Ocean Data Network	doi:10.4225/69/5ab33c62f9c52	http://dx.doi.org/10.4225/69/5ab33c62f9c52	Taxonomic resolution	Master_species_list.xmlx	Australian Ocean Data Network	doi:10.4225/69/5ab33c62f9c52	http://dx.doi.org/10.4225/69/5ab33c62f9c52
Ch224-30	Larval fish identification	Ch224-30	Larval_fish_dataset.xmlx	Australian Ocean Data Network	doi:10.4225/69/5ab33c62f9c52	http://dx.doi.org/10.4225/69/5ab33c62f9c52	Taxonomic resolution	Master_species_list.xmlx	Australian Ocean Data Network	doi:10.4225/69/5ab33c62f9c52	http://dx.doi.org/10.4225/69/5ab33c62f9c52
Ch224-31	Larval fish identification	Ch224-31	Larval_fish_dataset.xmlx	Australian Ocean Data Network	doi:10.4225/69/5ab33c62f9c52	http://dx.doi.org/10.4225/69/5ab33c62f9c52	Taxonomic resolution	Master_species_list.xmlx	Australian Ocean Data Network	doi:10.4225/69/5ab33c62f9c52	http://dx.doi.org/10.4225/69/5ab33c62f9c52
Ch224-32	Larval fish identification	Ch224-32	Larval_fish_dataset.xmlx	Australian Ocean Data Network	doi:10.4225/69/5ab33c62f9c52	http://dx.doi.org/10.4225/69/5ab33c62f9c52	Taxonomic resolution	Master_species_list.xmlx	Australian Ocean Data Network	doi:10.4225/69/5ab33c62f9c52	http://dx.doi.org/10.4225/69/5ab33c62f9c52
Ch224-34	Larval fish identification	Ch224-34	Larval_fish_dataset.xmlx	Australian Ocean Data Network	doi:10.4225/69/5ab33c62f9c52	http://dx.doi.org/10.4225/69/5ab33c62f9c52	Taxonomic resolution	Master_species_list.xmlx	Australian Ocean Data Network	doi:10.4225/69/5ab33c62f9c52	http://dx.doi.org/10.4225/69/5ab33c62f9c52
Ch224-35	Larval fish identification	Ch224-35	Larval_fish_dataset.xmlx	Australian Ocean Data Network	doi:10.4225/69/5ab33c62f9c52	http://dx.doi.org/10.4225/69/5ab33c62f9c52	Taxonomic resolution	Master_species_list.xmlx	Australian Ocean Data Network	doi:10.4225/69/5ab33c62f9c52	http://dx.doi.org/10.4225/69/5ab33c62f9c52
Ch224-36	Larval fish identification	Ch224-36	Larval_fish_dataset.xmlx	Australian Ocean Data Network	doi:10.4225/69/5ab33c62f9c52	http://dx.doi.org/10.4225/69/5ab33c62f9c52	Taxonomic resolution	Master_species_list.xmlx	Australian Ocean Data Network	doi:10.4225/69/5ab33c62f9c52	http://dx.doi.org/10.4225/69/5ab33c62f9c52
Ch225-201	Larval fish identification	Ch225-201	Larval_fish_dataset.xmlx	Australian Ocean Data Network	doi:10.4225/69/5ab33c62f9c52	http://dx.doi.org/10.4225/69/5ab33c62f9c52	Taxonomic resolution	Master_species_list.xmlx	Australian Ocean Data Network	doi:10.4225/69/5ab33c62f9c52	http://dx.doi.org/10.4225/69/5ab33c62f9c52
Ch225-202	Larval fish identification	Ch225-202	Larval_fish_dataset.xmlx	Australian Ocean Data Network	doi:10.4225/69/5ab33c62f9c52	http://dx.doi.org/10.4225/69/5ab33c62f9c52	Taxonomic resolution	Master_species_list.xmlx	Australian Ocean Data Network	doi:10.4225/69/5ab33c62f9c52	http://dx.doi.org/10.4225/69/5ab33c62f9c52
Ch225-203	Larval fish identification	Ch225-203	Larval_fish_dataset.xmlx	Australian Ocean Data Network	doi:10.4225/69/5ab33c62f9c52	http://dx.doi.org/10.4225/69/5ab33c62f9c52	Taxonomic resolution	Master_species_list.xmlx	Australian Ocean Data Network	doi:10.4225/69/5ab33c62f9c52	http://dx.doi.org/10.4225/69/5ab33c62f9c52
Ch225-204	Larval fish identification	Ch225-204	Larval_fish_dataset.xmlx	Australian Ocean Data Network	doi:10.4225/69/5ab33c62f9c52	http://dx.doi.org/10.4225/69/5ab33c62f9c52	Taxonomic resolution	Master_species_list.xmlx	Australian Ocean Data Network	doi:10.4225/69/5ab33c62f9c52	http://dx.doi.org/10.4225/69/5ab33c62f9c52
Ch225-205	Larval fish identification	Ch225-205	Larval_fish_dataset.xmlx	Australian Ocean Data Network	doi:10.4225/69/5ab33c62f9c52	http://dx.doi.org/10.4225/69/5ab33c62f9c52	Taxonomic resolution	Master_species_list.xmlx	Australian Ocean Data Network	doi:10.4225/69/5ab33c62f9c52	http://dx.doi.org/10.4225/69/5ab33c62f9c52
Ch225-206	Larval fish identification	Ch225-206	Larval_fish_dataset.xmlx	Australian Ocean Data Network	doi:10.4225/69/5ab33c62f9c52	http://dx.doi.org/10.4225/69/5ab33c62f9c52	Taxonomic resolution	Master_species_list.xmlx	Australian Ocean Data Network	doi:10.4225/69/5ab33c62f9c52	http://dx.doi.org/10.4225/69/5ab33c62f9c52
Ch225-207	Larval fish identification	Ch225-207	Larval_fish_dataset.xmlx	Australian Ocean Data Network	doi:10.4225/69/5ab33c62f9c52	http://dx.doi.org/10.4225/69/5ab33c62f9c52	Taxonomic resolution	Master_species_list.xmlx	Australian Ocean Data Network	doi:10.4225/69/5ab33c62f9c52	http://dx.doi.org/10.4225/69/5ab33c62f9c52
Ch225-208	Larval fish identification	Ch225-208	Larval_fish_dataset.xmlx	Australian Ocean Data Network	doi:10.4225/69/5ab33c62f9c52	http://dx.doi.org/10.4225/69/5ab33c62f9c52	Taxonomic resolution	Master_species_list.xmlx	Australian Ocean Data Network	doi:10.4225/69/5ab33c62f9c52	http://dx.doi.org/10.4225/69/5ab33c62f9c52
Ch225-209	Larval fish identification	Ch225-209	Larval_fish_dataset.xmlx	Australian Ocean Data Network	doi:10.4225/69/5ab33c62f9c52	http://dx.doi.org/10.4225/69/5ab33c62f9c52	Taxonomic resolution	Master_species_list.xmlx	Australian Ocean Data Network	doi:10.4225/69/5ab33c62f9c52	http://dx.doi.org/10.4225/69/5ab33c62f9c52
Ch225-210	Larval fish identification	Ch225-210	Larval_fish_dataset.xmlx	Australian Ocean Data Network	doi:10.4225/69/5ab33c62f9c52	http://dx.doi.org/10.4225/69/5ab33c62f9c52	Taxonomic resolution	Master_species_list.xmlx	Australian Ocean Data Network	doi:10.4225/69/5ab33c62f9c52	http://dx.doi.org/10.4225/69/5ab33c62f9c52
Ch225-211	Larval fish identification	Ch225-211	Larval_fish_dataset.xmlx	Australian Ocean Data Network	doi:10.4225/69/5ab33c62f9c52	http://dx.doi.org/10.4225/69/5ab33c62f9c52	Taxonomic resolution	Master_species_list.xmlx	Australian Ocean Data Network	doi:10.4225/69/5ab33c62f9c52	http://dx.doi.org/10.4225/69/5ab33c62f9c52
Ch225-212	Larval fish identification	Ch225-212	Larval_fish_dataset.xmlx	Australian Ocean Data Network	doi:10.4225/69/5ab33c62f9c52	http://dx.doi.org/10.4225/69/5ab33c62f9c52	Taxonomic resolution	Master_species_list.xmlx	Australian Ocean Data Network	doi:10.4225/69/5ab33c62f9c52	http://dx.doi.org/10.4225/69/5ab33c62f9c52
Ch226-300	Larval fish identification	Ch226-300	Larval_fish_dataset.xmlx	Australian Ocean Data Network	doi:10.4225/69/5ab33c62f9c52	http://dx.doi.org/10.4225/69/5ab33c62f9c52	Taxonomic resolution	Master_species_list.xmlx	Australian Ocean Data Network	doi:10.4225/69/5ab33c62f9c52	http://dx.doi.org/10.4225/69/5ab33c62f9c52
Ch226-301	Larval fish identification	Ch226-301	Larval_fish_dataset.xmlx	Australian Ocean Data Network	doi:10.4225/69/5ab33c62f9c52	http://dx.doi.org/10.4225/69/5ab33c62f9c52	Taxonomic resolution	Master_species_list.xmlx	Australian Ocean Data Network	doi:10.4225/69/5ab33c62f9c52	http://dx.doi.org/10.4225/69/5ab33c62f9c52
Ch226-302	Larval fish identification	Ch226-302	Larval_fish_dataset.xmlx	Australian Ocean Data Network	doi:10.4225/69/5ab33c62f9c52	http://dx.doi.org/10.4225/69/5ab33c62f9c52	Taxonomic resolution	Master_species_list.xmlx	Australian Ocean Data Network	doi:10.4225/69/5ab33c62f9c52	http://dx.doi.org/10.4225/69/5ab33c62f9c52
Ch226-303	Larval fish identification	Ch226-303	Larval_fish_dataset.xmlx	Australian Ocean Data Network	doi:10.4225/69/5ab33c62f9c52	http://dx.doi.org/10.4225/69/5ab33c62f9c52	Taxonomic resolution	Master_species_list.xmlx	Australian Ocean Data Network	doi:10.4225/69/5ab33c62f9c52	http://dx.doi.org/10.4225/69/5ab33c62f9c52
Ch226-304	Larval fish identification	Ch226-304	Larval_fish_dataset.xmlx	Australian Ocean Data Network	doi:10.4225/69/5ab33c62f9c52	http://dx.doi.org/10.4225/69/5ab33c62f9c52	Taxonomic resolution	Master_species_list.xmlx	Australian Ocean Data Network	doi:10.4225/69/5ab33c62f9c52	http://dx.doi.org/10.4225/69/5ab33c62f9c52
Ch226-305	Larval fish identification	Ch226-305	Larval_fish_dataset.xmlx	Australian Ocean Data Network	doi:10.4225/69/5ab33c62f9c52	http://dx.doi.org/10.4225/69/5ab33c62f9c52	Taxonomic resolution	Master_species_list.xmlx	Australian Ocean Data Network	doi:10.4225/69/5ab33c62f9c52	http://dx.doi.org/10.4225/69/5ab33c62f9c52
Ch226-306	Larval fish identification	Ch226-306	Larval_fish_dataset.xmlx	Australian Ocean Data Network	doi:10.4225/69/5ab33c62f9c52	http://dx.doi.org/10.4225/69/5ab33c62f9c52	Taxonomic resolution	Master_species_list.xmlx	Australian Ocean Data Network	doi:10.4225/69/5ab33c62f9c52	http://dx.doi.org/10.4225/69/5ab33c62f9c52
Ch226-307	Larval fish identification	Ch226-307	Larval_fish_dataset.xmlx	Australian Ocean Data Network	doi:10.4225/69/5ab33c62f9c52	http://dx.doi.org/10.4225/69/5ab33c62f9c52	Taxonomic resolution	Master_species_list.xmlx	Australian Ocean Data Network	doi:10.4225/69/5ab33c62f9c52	http://dx.doi.org/10.4225/69/5ab33c62f9c52
Ch226-308	Larval fish identification	Ch226-308	Larval_fish_dataset.xmlx	Australian Ocean Data Network	doi:10.4225/69/5ab33c62f9c52	http://dx.doi.org/10.4225/69/5ab33c62f9c52	Taxonomic resolution	Master_species_list.xmlx	Australian Ocean Data Network	doi:10.4225/69/5ab33c62f9c52	http://dx.doi.org/10.4225/69/5ab33c62f9c52
Ch226-309	Larval fish identification	Ch226-309	Larval_fish_dataset.xmlx	Australian Ocean Data Network	doi:10.4225/69/5ab33c62f9c52	http://dx.doi.org/10.4225/69/5ab33c62f9c52	Taxonomic resolution	Master_species_list.xmlx	Australian Ocean Data Network	doi:10.4225/69/5ab33c62f9c52	http://dx.doi.org/10.4225/69/5ab33c62f9c52
Ch226-310	Larval fish identification	Ch226-310	Larval_fish_dataset.xmlx	Australian Ocean Data Network	doi:10.4225/69/5ab33c62f9c52	http://dx.doi.org/10.4225/69/5ab33c62f9c52	Taxonomic resolution	Master_species_list.xmlx	Australian Ocean Data Network	doi:10.4225/69/5ab33c62f9c52	http://dx.doi.org/10.4225/69/5ab33c62f9c52
Ch226-311	Larval fish identification	Ch226-311	Larval_fish_dataset.xmlx	Australian Ocean Data Network	doi:10.4225/69/5ab33c62f9c52	http://dx.doi.org/10.4225/69/5ab33c62f9c52	Taxonomic resolution	Master_species_list.xmlx	Australian Ocean Data Network	doi:10.4225/69/5ab33c62f9c52	http://dx.doi.org/10.4225/69/5ab33c62f9c52
Ch226-313	Larval fish identification	Ch226-313	Larval_fish_dataset.xmlx	Australian Ocean Data Network	doi:10.4225/69/5ab33c62f9c52	http://dx.doi.org/10.4225/69/5ab33c62f9c52	Taxonomic resolution	Master_species_list.xmlx	Australian Ocean Data Network	doi:10.4225/69/5ab33c62f9c52	http://dx.doi.org/10.4225/69/5ab33c62f9c52
Ch226-314	Larval fish identification	Ch226-314	Larval_fish_dataset.xmlx	Australian Ocean Data Network	doi:10.4225/69/5ab33c62f9c52	http://dx.doi.org/10.4225/69/5ab33c62f9c52	Taxonomic resolution	Master_species_list.xmlx	Australian Ocean Data Network	doi:10.4225/69/5ab33c62f9c52	http://dx.doi.org/10.4225/69/5ab33c62f9c52
Ch248-6	Larval fish identification	Ch248-6	Larval_fish_dataset.xmlx	Australian Ocean Data Network	doi:10.4225/69/5ab33c62f9c52	http://dx.doi.org/10.4225/69/5ab33c62f9c52	Taxonomic resolution	Master_species_list.xmlx	Australian Ocean Data Network	doi:10.4225/69/5ab33c62f9c52	http://dx.doi.org/10.4225/69/5ab33c62f9c52
Ch248-7	Larval fish identification	Ch248-7	Larval_fish_dataset.xmlx	Australian Ocean Data Network	doi:10.4225/69/5ab33c62f9c52	http://dx.doi.org/10.4225/69/5ab33c62f9c52	Taxonomic resolution	Master_species_list.xmlx	Australian Ocean Data Network	doi:10.4225/69/5ab33c62f9c52	http://dx.doi.org/10.4225/69/5ab33c62f9c52
Ch248-8	Larval fish identification	Ch248-8	Larval_fish_dataset.xmlx	Australian Ocean Data Network	doi:10.4225/69/5ab33c62f9c52	http://dx.doi.org/10.4225/69/5ab33c62f9c52	Taxonomic resolution	Master_species_list.xmlx	Australian Ocean Data Network	doi:10.4225/69/5ab33c62f9c52	http://dx.doi.org/10.4225/69/5ab33c62f9c52
Ch248-9	Larval fish identification	Ch248-9	Larval_fish_dataset.xmlx	Australian Ocean Data Network	doi:10.4225/69/5ab33c62f9c52	http://dx.doi.org/10.4225/69/5ab33c62f9c52	Taxonomic resolution	Master_species_list.xmlx	Australian Ocean Data Network	doi:10.4225/69/5ab33c62f9c52	http://dx.doi.org/10.4225/69/5ab33c62f9c52
Ch248-10	Larval fish identification	Ch248-10	Larval_fish_dataset.xmlx	Australian Ocean Data Network	doi:10.4225/69/5ab33c62f9c52	http://dx.doi.org/10.4225/69/5ab33c62f9c52	Taxonomic resolution	Master_species_list.xmlx	Australian Ocean Data Network	doi:10.4225/69/5ab33c62f9c52	http://dx.doi.org/10.4225/69/5ab33c62f9c52
Ch248-11	Larval fish identification	Ch248-11	Larval_fish_dataset.xmlx	Australian Ocean Data Network	doi:10.4225/69/5ab33c62f9c52	http://dx.doi.org/10.4225/69/5ab33c62f9c52	Taxonomic resolution	Master_species_list.xmlx	Australian Ocean Data Network	doi:10.4225/69/5ab33c62f9c52	http://dx.doi.org/10.4225/69/5ab33c62f9c52
Ch248-14	Larval fish identification	Ch248-14	Larval_fish_dataset.xmlx	Australian Ocean Data Network	doi:10.4225/69/5ab33c62f9c52	http://dx.doi.org/10.4225/69/5ab33c62f9c52	Taxonomic resolution	Master_species_list.xmlx	Australian Ocean Data Network	doi:10.4225/69/5ab33c62f9c52	http://dx.doi.org/10.4225/69/5ab33c62f9c52
Ch248-15	Larval fish identification	Ch248-15	Larval_fish_dataset.xmlx	Australian Ocean Data Network	doi:10.4225/69/5ab33c62f9c52	http://dx.doi.org/10.4225/69/5ab33c62f9c52	Taxonomic resolution	Master_species_list.xmlx	Australian Ocean Data Network	doi:10.4225/69/5ab33c62f9c52	http://dx.doi.org/10.4225/69/5ab33c62f9c52
Ch248-16	Larval fish identification	Ch248-16	Larval_fish_dataset.xmlx	Australian Ocean Data Network	doi:10.4225/69/5ab33c62f9c52	http://dx.doi.org/10.4225/69/5ab33c62f9c52	Taxonomic resolution	Master_species_list.xmlx	Australian Ocean Data Network	doi:10.4225/69/5ab33c62f9c52	http://dx.doi.org/10.4225/69/5ab33c62f9c52
Ch248-17	Larval fish identification	Ch248-17	Larval_fish_dataset.xmlx	Australian Ocean Data Network	doi:10.4225/69/5ab33c62f9c52	http://dx.doi.org/10.4225/69/5ab33c62f9c52	Taxonomic resolution	Master_species_list.xmlx	Australian Ocean Data Network	doi:10.4225/69/5ab33c62f9c52	http://dx.doi.org/10.4225/69/5ab33c62f9c52
Ch248-18	Larval fish identification	Ch248-18	Larval_fish_dataset.xmlx	Australian Ocean Data Network	doi:10.4225/69/5ab33c62f9c52	http://dx.doi.org/10.4225/69/5ab33c62f9c52	Taxonomic resolution	Master_species_list.xmlx	Australian Ocean Data Network	doi:10.4225/69/5ab33c62f9c52	http://dx.doi.org/10.4225/69/5ab33c62f9c52
Ch248-19	Larval fish identification	Ch248-19	Larval_fish_dataset.xmlx	Australian Ocean Data Network	doi:10.4225/69/5ab33c62f9c52	http://dx.doi.org/10.4225/69/5ab33c62f9c52	Taxonomic resolution	Master_species_list.xmlx	Australian Ocean Data Network	doi:10.4225/69/5ab33c62f9c52	http://dx.doi.org/10.4225/69/5ab33c62f9c52
Ch248-22	Larval fish identification	Ch248-22	Larval_fish_dataset.xmlx	Australian Ocean Data Network	doi:10.4225/69/5ab33c62f9c52	http://dx.doi.org/10.4225/69/5ab33c62f9c52	Taxonomic resolution	Master_species_list.xmlx	Australian Ocean Data Network	doi:10.4225/69/5ab33c62f9c52	http://dx.doi.org/10.4225/69/5ab33c62f9c52
Ch248-23	Larval fish identification	Ch248-23	Larval_fish_dataset.xmlx	Australian Ocean Data Network	doi:10.4225/69/5ab33c62f9c52	http://dx.doi.org/10.4225/69/5ab33c62f9c52	Taxonomic resolution	Master_species_list.xmlx	Australian Ocean Data Network	doi:10.4225/69/5ab33c62f9c52	http://dx.doi.org/10.4225/69/5ab33c62f9c52
Ch248-24	Larval fish identification	Ch248-24	Larval_fish_dataset.xmlx	Australian Ocean Data Network	doi:10.4225/69/5ab33c62f9c52	http://dx.doi.org/10.4225/69/5ab33c62f9c52	Taxonomic resolution	Master_species_list.xmlx	Australian Ocean Data Network	doi:10.4225/69/5ab33c62f9c52	http://dx.doi.org/10.4225/69/5ab33c62f9c52
Ch248-26	Larval fish identification	Ch248-26	Larval_fish_dataset.xmlx	Australian Ocean Data Network	doi:10.4225/69/5ab33c62f9c52	http://dx.doi.org/10.4225/69/5ab33c62f9c52	Taxonomic resolution	Master_species_list.xmlx	Australian Ocean Data Network	doi:10.4225/69/5ab33c62f9c52	http://dx.doi.org/10.4225/69/5ab33c62f9c52
Ch248-27	Larval fish identification	Ch248-27	Larval_fish_dataset.xmlx	Australian Ocean Data Network	doi:10.4225/69/5ab33c62f9c52	http://dx.doi.org/10.4225/69/5ab33c62f9c52	Taxonomic resolution	Master_species_list.xmlx	Australian Ocean Data Network	doi:10.4225/69/5ab33c62f9c52	http://dx.doi.org/10.4225/69/5ab33c62f9c52
Ch248-30	Larval fish identification	Ch248-30	Larval_fish_dataset.xmlx	Australian Ocean Data Network	doi:10.4225/69/5ab33c62f9c52	http://dx.doi.org/10.4225/69/5ab33c62f9c52	Taxonomic resolution	Master_species_list.xmlx	Australian Ocean Data Network	doi:10.4225/69/5ab33c62f9c52	http://dx.doi.org/10.4225/69/5ab33c62f9c52
Ch248-31	Larval fish identification	Ch248-31	Larval_fish_dataset.xmlx	Australian Ocean Data Network	doi:10.4225/69/5ab33c62f9c52	http://dx.doi.org/10.4225/69/5ab33c62f9c52	Taxonomic resolution	Master_species_list.xmlx	Australian Ocean Data Network	doi:10.4225/69/5ab33c62f9c52	http://dx.doi.org/10.4225/69/5ab33c62f9c52
Ch248-32	Larval fish identification	Ch248-32	Larval_fish_dataset.xmlx	Australian Ocean Data Network	doi:10.4225/69/5ab33c62f9c52	http://dx.doi.org/10.4225/69/5ab33c62f9c52	Taxonomic resolution	Master_species_list.xmlx	Australian Ocean Data Network	doi:10.4225/69/5ab33c62f9c52	http://dx.doi.org/10.4225/69/5ab33c62f9c52
Ch248-34	Larval fish identification	Ch248-34	Larval_fish_dataset.xmlx	Australian Ocean Data Network	doi:10.4225/69/5ab33c62f9c52	http://dx.doi.org/10.4225/69/5ab33c62f9c52	Taxonomic resolution	Master_species_list.xmlx	Australian Ocean Data Network	doi:10.4225/69/5ab33c62f9c52	http://dx.doi.org/10.4225/69/5ab33c62f9c52
Ch248-35	Larval fish identification	Ch248-35	Larval_fish_dataset.xmlx	Australian Ocean Data Network	doi:10.4225/69/5ab33c62f9c52	http://dx.doi.org/10.4225/69/5ab33c62f9c52	Taxonomic resolution	Master_species_list.xmlx	Australian Ocean Data Network	doi:10.4225/69/5ab33c62f9c52	http://dx.doi.org/10.4225/69/5ab33c62f9c52
Ch248-36	Larval fish identification	Ch248-36	Larval_fish_dataset.xmlx	Australian Ocean Data Network	doi:10.4225/69/5ab33c62f9c52	http://dx.doi.org/10.4225/69/5ab33c62f9c52	Taxonomic resolution	Master_species_list.xmlx	Australian Ocean Data Network	doi:10.4225/69/5ab33c62f9c52	http://dx.doi.org/10.4225/69/5ab33c62f9c52
Ch249-6	Larval fish identification	Ch249-6	Larval_fish_dataset.xmlx	Australian Ocean Data Network	doi:10.4225/69/5ab33c62f9c52	http://dx.doi.org/10.4225/69/5ab33c62f9c52	Taxonomic resolution	Master_species_list.xmlx	Australian Ocean Data Network	doi:10.4225/69/5ab33c62f9c52	http://dx.doi.org/10.4225/69/5ab33c62f9c52
Ch249-7	Larval fish identification	Ch249-7	Larval_fish_dataset.xmlx	Australian Ocean Data Network	doi:10.4225/69/5ab33c62f9c52	http://dx.doi.org/10.4225/69/5ab33c62f9c52	Taxonomic resolution	Master_species_list.xmlx	Australian Ocean Data Network	doi:10.4225/69/5ab33c62f9c52	http://dx.doi.org/10.4225/69/5ab33c62f9c52
Ch249-8	Larval fish identification	Ch249-8	Larval_fish_dataset.xmlx	Australian Ocean Data Network	doi:10.4225/69/5ab33c62f9c52	http://dx.doi.org/10.4225/69/5ab33c62f9c52	Taxonomic resolution	Master_species_list.xmlx	Australian Ocean Data Network	doi:10.4225/69/5ab33c62f9c52	http://dx.doi.org/10.4225/69/5ab33c62f9c52
Ch249-9	Larval fish identification	Ch249-9	Larval_fish_dataset.xmlx	Australian Ocean Data Network	doi:10.4225/69/5ab33c62f9c52	http://dx.doi.org/10.4225/69/5ab33c62f9c52	Taxonomic resolution	Master_species_list.xmlx	Australian Ocean Data Network	doi:10.4225/69/5ab33c62f9c52	http://dx.doi.org/10.4225/69/5ab33c62f9c52
Ch249-10	Larval fish identification	Ch249-10	Larval_fish_dataset.xmlx	Australian Ocean Data Network	doi:10.4225/69/5ab33c62f9c52	http://dx.doi.org/10.4225/69/5ab33c62f9c52	Taxonomic resolution	Master_species_list.xmlx	Australian Ocean Data Network	doi:10.4225/69/5ab33c62f9c52	http://dx.doi.org/10.4225/69/5ab33c62f9c52
Ch249-14	Larval fish identification	Ch249-14	Larval_fish_dataset.xmlx	Australian Ocean Data Network	doi:10.4225/69/5ab33c62f9c52	http://dx.doi.org/10.4225/69/5ab33c62f9c52	Taxonomic resolution	Master_species_list.xmlx	Australian Ocean Data Network	doi:10.4225/69/5ab33c62f9c52	http://dx.doi.org/10.4225/69/5ab33c62f9c52
Ch249-15	Larval fish identification	Ch249-15	Larval_fish_dataset.xmlx	Australian Ocean Data Network	doi:10.4225/69/5ab33c62f9c52	http://dx.doi.org/10.4225/69/5ab33c62f9c52	Taxonomic resolution	Master_species_list.xmlx	Australian Ocean Data Network	doi:10.4225/69/5ab33c62f9c52	http://dx.doi.org/10.4225/69/5ab33c62f9c52
Ch249-16	Larval fish identification	Ch249-16	Larval_fish_dataset.xmlx	Australian Ocean Data Network	doi:10.4225/69/5ab33c62f9c52	http://dx.doi.org/10.4225/69/5ab33c62f9c52	Taxonomic resolution	Master_species_list.xmlx	Australian Ocean Data Network	doi:10.4225/69/5ab33c62f9c52	http://dx.doi.org/10.4225/69/5ab33c62f9c52
Ch249-17	Larval fish identification	Ch249-17	Larval_fish_dataset.xmlx	Australian Ocean Data Network	doi:10.4225/69/5ab33c62f9c52	http://dx.doi.org/10.4225/69/5ab33c62f9c52	Taxonomic resolution	Master_species_list.xmlx	Australian Ocean Data Network	doi:10.4225/69/5ab33c62f9c52	http://dx.doi.org/10.4225/69/5ab33c62f9c52
Ch249-18	Larval fish identification	Ch249-18	Larval_fish_dataset.xmlx	Australian Ocean Data Network	doi:10.4225/69/5ab33c62f9c52	http://dx.doi.org/10.4225/69/5ab33c62f9c52	Taxonomic resolution	Master_species_list.xmlx	Australian Ocean Data Network	doi:10.4225/69/5ab33c62f9c52	http://dx.doi.org/10.4225/69/5ab33c62f9c52
Ch249-19	Larval fish identification	Ch249-19	Larval_fish_dataset.xmlx	Australian Ocean Data Network	doi:10.4225/69/5ab33c62f9c52	http://dx.doi.org/10.4225/69/5ab33c62f9c52	Taxonomic resolution	Master_species_list.xmlx	Australian Ocean Data Network	doi:10.4225/69/5ab33c62f9c52	http://dx.doi.org/10.4225/69/5ab33c62f9c52
Ch249-22	Larval fish identification	Ch249-22	Larval_fish_dataset.xmlx	Australian Ocean Data Network	doi:10.4225/69/5ab33c62f9c52	http://dx.doi.org/10.4225/69/5ab33c62f9c52	Taxonomic resolution	Master_species_list.xmlx	Australian Ocean Data Network	doi:10.4225/69/5ab33c62f9c52	http://dx.doi.org/10.4225/69/5ab33c62f9c52
Ch249-23	Larval fish identification	Ch249-23	Larval_fish_dataset.xmlx	Australian Ocean Data Network	doi:10.4225/69/5ab33c62f9c52	http://dx.doi.org/10.4225/69/5ab33c62f9c52	Taxonomic resolution	Master_species_list.xmlx	Australian Ocean Data Network	doi:10.4225/69/5ab33c62f9c52	http://dx.doi.org/10.4225/69/5ab33c62f9c52
Ch249-24	Larval fish identification	Ch249-24	Larval_fish_dataset.xmlx	Australian Ocean Data Network	doi:10.4225/69/5ab33c62f9c52	http://dx.doi.org/10.4225/69/5ab33c62f9c52	Taxonomic resolution	Master_species_list.xmlx	Australian Ocean Data Network	doi:10.4225/69/5ab33c62f9c52	http://dx.doi.org/10.4225/69/5ab33c62f9c52
Ch249-50	Larval fish identification	Ch249-50	Larval_fish_dataset.xmlx	Australian Ocean Data Network	doi:10.4225/69/5ab33c62f9c52	http://dx.doi.org/10.4225/69/5ab33c62f9c52	Taxonomic resolution	Master_species_list.xmlx	Australian Ocean Data Network	doi:10.4225/69/5ab33c62f9c52	http://dx.doi.org/10.4225/69/5ab33c62f9c52
Ch250-25	Larval fish identification	Ch250-25	Larval_fish_dataset.xmlx	Australian Ocean Data Network	doi:10.4225/69/5ab33c62f9c52	http://dx.doi.org/10.4225/69/5ab33c62f9c52	Taxonomic resolution	Master_species_list.xmlx	Australian Ocean Data Network	doi:10.4225/69/5ab33c62f9c52	http://dx.doi.org/10.4225/69/5ab33c62f9c52
Ch250-26	Larval fish identification	Ch250-26	Larval_fish_dataset.xmlx	Australian Ocean Data Network	doi:10.4225/69/5ab33c62f9c52	http://dx.doi.org/10.4225/69/5ab33c62f9c52	Taxonomic resolution	Master_species_list.xmlx	Australian Ocean Data Network	doi:10.4225/69/5ab33c62f9c52	http://dx.doi.org/10.4225/69/5ab33c62f9c52
Ch250-27	Larval fish identification	Ch250-27	Larval_fish_dataset.xmlx	Australian Ocean Data Network	doi:10.4225/69/5ab33c62f9c52	http://dx.doi.org/10.4225/69/5ab33c62f9c52	Taxonomic resolution	Master_species_list.xmlx	Australian Ocean Data Network	doi:10.4225/69/5ab33c62f9c52	http://dx.doi.org/10.4225/69/5ab33c62f9c52
Ch250-30	Larval fish identification	Ch250-30	Larval_fish_dataset.xmlx	Australian Ocean Data Network	doi:10.4225/69/5ab33c62f9c52	http://dx.doi.org/10.4225/69/5ab33c62f9c52	Taxonomic resolution	Master_species_list.xmlx	Australian Ocean Data Network	doi:10.4225/69/5ab33c62f9c52	http://dx.doi.org/10.4225/69/5ab33c62f9c52
Ch250-31	Larval fish identification	Ch250-31	Larval_fish_dataset.xmlx	Australian Ocean Data Network	doi:10.4225/69/5ab33c62f9c52	http://dx.doi.org/10.4225/69/5ab33c62f9c52	Taxonomic resolution	Master_species_list.xmlx	Australian Ocean Data Network	doi:10.4225/69/5ab33c62f9c52	http://dx.doi.org/10.4225/69/5ab33c62f9c52
Ch250-32	Larval fish identification	Ch250-32	Larval_fish_dataset.xmlx	Australian Ocean Data Network	doi:10.4225/69/5ab33c62f9c52	http://dx.doi.org/10.4225/69/5ab33c62f9c52	Taxonomic resolution	Master_species_list.xmlx	Australian Ocean Data Network	doi:10.4225/69/5ab33c62f9c52	http://dx.doi.org/10.4225/69/5ab33c62f9c52
Ch250-34	Larval fish identification	Ch250-34	Larval_fish_dataset.xmlx	Australian Ocean Data Network	doi:10.4225/69/5ab33c62f9c52	http://dx.doi.org/10.4225/69/5ab33c62f9c52	Taxonomic resolution	Master_species_list.xmlx	Australian Ocean Data Network	doi:10.4225/69/5ab33c62f9c52	http://dx.doi.org/10.4225/69/5ab33c62f9c52
Ch250-35	Larval fish identification	Ch250-35	Larval_fish_dataset.xmlx	Australian Ocean Data Network	doi:10.4225/69/5ab33c62f9c52	http://dx.doi.org/10.4225/69/5ab33c62f9c52	Taxonomic resolution	Master_species_list.xmlx	Australian Ocean Data Network	doi:10.4225/69/5ab33c62f9c52	http://dx.doi.org/10.4225/69/5ab33c62f9c52
Ch250-36	Larval fish identification	Ch250-36	Larval_fish_dataset.xmlx	Australian Ocean Data Network	doi:10.4225/69/5ab33c62f9c52	http://dx.doi.org/10.4225/69/5ab33c62f9c52	Taxonomic resolution	Master_species_list.xmlx	Australian Ocean Data Network	doi:10.4225/69/5ab33c62f9c52	http://dx.doi.org/10.4225/69/5ab33c62f9c52
Ch250-51	Larval fish identification	Ch250-51	Larval_fish_dataset.xmlx	Australian Ocean Data Network	doi:10.4225/69/5ab33c62f9c52	http://dx.doi.org/10.4225/69/5ab33c62f9c52	Taxonomic resolution	Master_species_list.xmlx	Australian Ocean Data Network	doi:10.4225/69/5ab33c62f9c52	http://dx.doi.org/10.4225/69/5ab33c62f9c52
Ch250-52	Larval fish identification	Ch250-52	Larval_fish_dataset.xmlx	Australian Ocean Data Network	doi:10.4225/69/5ab33c62f9c52	http://dx.doi.org/10.4225/69/5ab33c62f9c52	Taxonomic resolution	Master_species_list.xmlx	Australian Ocean Data Network	doi:10.4225/69/5ab33c62f9c52	http://dx.doi.org/10.4225/69/5ab33c62f9c52
Ch250-53	Larval fish identification	Ch250-53	Larval_fish_dataset.xmlx	Australian Ocean Data Network	doi:10.4225/69/5ab33c62f9c52	http://dx.doi.org/10.4225/69/5ab33c62f9c52	Taxonomic resolution	Master_species_list.xmlx	Australian Ocean Data Network	doi:10.4225/69/5ab33c62f9c52	http://dx.doi.org/10.4225/69/5ab33c62f9c52
Ch250-54	Larval fish identification	Ch250-54	Larval_fish_dataset.xmlx	Australian Ocean Data Network	doi:10.4225/69/5ab33c62f9c52	http://dx.doi.org/10.4225/69/5ab33c62f9c52	Taxonomic resolution	Master_species_list.xmlx	Australian Ocean Data Network	doi:10.4225/69/5ab33c62f9c52	http://dx.doi.org/10.4225/69/5ab33c62f9c52
Ch250-55	Larval fish identification	Ch250-55	Larval_fish_dataset.xmlx	Australian Ocean Data Network	doi:10.4225/69/5ab33c62f9c52	http://dx.doi.org/10.4225/69/5ab33c62f9c52	Taxonomic resolution	Master_species_list.xmlx	Australian Ocean Data Network	doi:10.4225/69/5ab33c62f9c52	http://dx.doi.org/10.4225/69/5ab33c62f9c52
Ch252-9	Larval fish identification	Ch252-9	Larval_fish_dataset.xmlx	Australian Ocean Data Network	doi:10.4225/69/5ab33c62f9c52	http://dx.doi.org/10.4225/69/5ab33c62f9c52	Taxonomic resolution	Master_species_list.xmlx	Australian Ocean Data Network	doi:10.4225/69/5ab33c62f9c52	http://dx.doi.org/10.4225/69/5ab33c62f9c52
Ch252-10	Larval fish identification	Ch252-10	Larval_fish_dataset.xmlx	Australian Ocean Data Network	doi:10.4225/69/5ab33c62f9c52	http://dx.doi.org/10.4225/69/5ab33c62f9c52	Taxonomic resolution	Master_species_list.xmlx	Australian Ocean Data Network	doi:10.4225/69/5ab33c62f9c52	http://dx.doi.org/10.4225/69/5ab33c62f9c52
Ch252-11	Larval fish identification	Ch252-11	Larval_fish_dataset.xmlx	Australian Ocean Data Network	doi:10.4225/69/5ab33c62f9c52	http://dx.doi.org/10.4225/69/5ab33c62f9c52	Taxonomic resolution	Master_species_list.xmlx	Australian Ocean Data Network	doi:10.4225/69/5ab33c62f9c52	http://dx.doi.org/10.4225/69/5ab33c62f9c52
Ch252-14	Larval fish identification	Ch252-14	Larval_fish_dataset.xmlx	Australian Ocean Data Network	doi:10.4225/69/5ab33c62f9c52	http://dx.doi.org/10.4225/69/5ab33c62f9c52	Taxonomic resolution	Master_species_list.xmlx	Australian Ocean Data Network	doi:10.4225/69/5ab33c62f9c52	http://dx.doi.org/10.4225/69/5ab33c62f9c52
Ch252-15	Larval fish identification	Ch252-15	Larval_fish_dataset.xmlx	Australian Ocean Data Network	doi:10.4225/69/5ab33c62f9c52	http://dx.doi.org/10.4225/69/5ab33c62f9c52	Taxonomic resolution	Master_species_list.xmlx	Australian Ocean Data Network	doi:10.4225/69/5ab33c62f9c52	http://dx.doi.org/10.4225/69/5ab33c62f9c52
Ch252-16	Larval fish identification	Ch252-16	Larval_fish_dataset.xmlx	Australian Ocean Data Network	doi:10.4225/69/5ab33c62f9c52	http://dx.doi.org/10.4225/69/5ab33c62f9c52	Taxonomic resolution	Master_species_list.xmlx	Australian Ocean Data Network	doi:10.4225/69/5ab33c62f9c52	http://dx.doi.org/10.4225/69/5ab33c62f9c52
Ch252-17	Larval fish identification	Ch252-17	Larval_fish_dataset.xmlx	Australian Ocean Data Network	doi:10.4225/69/5ab33c62f9c52	http://dx.doi.org/10.4225/69/5ab33c62f9c52	Taxonomic resolution	Master_species_list.xmlx	Australian Ocean Data Network	doi:10.4225/69/5ab33c62f9c52	http://dx.doi.org/10.4225/69/5ab33c62f9c52
Ch252-18	Larval fish identification	Ch252-18	Larval_fish_dataset.xmlx	Australian Ocean Data Network	doi:10.4225/69/5ab33c62f9c52	http://dx.doi.org/10.4225/69/5ab33c62f9c52	Taxonomic resolution	Master_species_list.xmlx	Australian Ocean Data Network	doi:10.4225/69/5ab33c62f9c52	http://dx.doi.org/10.4225/69/5ab33c62f9c52
Ch252-19	Larval fish identification	Ch252-19	Larval_fish_dataset.xmlx	Australian Ocean Data Network	doi:10.4225/69/5ab33c62f9c52	http://dx.doi.org/10.4225/69/5ab33c62f9c52	Taxonomic resolution	Master_species_list.xmlx	Australian Ocean Data Network	doi:10.4225/69/5ab33c62f9c52	http://dx.doi.org/10.4225/69/5ab33c62f9c52
Ch252-22	Larval fish identification	Ch252-22	Larval_fish_dataset.xmlx	Australian Ocean Data Network	doi:10.4225/69/5ab33c62f9c52	http://dx.doi.org/10.4225/69/5ab33c62f9c52	Taxonomic resolution	Master_species_list.xmlx	Australian Ocean Data Network	doi:10.4225/69/5ab33c62f9c52	http://dx.doi.org/10.4225/69/5ab33c62f9c52
Ch252-23	Larval fish identification	Ch252-23	Larval_fish_dataset.xmlx	Australian Ocean Data Network	doi:10.4225/69/5ab33c62f9c52	http://dx.doi.org/10.4225/69/5ab33c62f9c52	Taxonomic resolution	Master_species_list.xmlx	Australian Ocean Data Network	doi:10.4225/69/5ab33c62f9c52	http://dx.doi.org/10.4225/69/5ab33c62f9c52
Ch252-24	Larval fish identification	Ch252-24	Larval_fish_dataset.xmlx	Australian Ocean Data Network	doi:10.4225/69/5ab33c62f9c52	http://dx.doi.org/10.4225/69/5ab33c62f9c52	Taxonomic resolution	Master_species_list.xmlx	Australian Ocean Data Network	doi:10.4225/69/5ab33c62f9c52	http://dx.doi.org/10.4225/69/5ab33c62f9c52
Ch252-25	Larval fish identification	Ch252-25	Larval_fish_dataset.xmlx	Australian Ocean Data Network	doi:10.4225/69/5ab33c62f9c52	http://dx.doi.org/10.4225/69/5ab33c62f9c52	Taxonomic resolution	Master_species_list.xmlx	Australian Ocean Data Network	doi:10.4225/69/5ab33c62f9c52	http://dx.doi.org/10.4225/69/5ab33c62f9c52
Ch252-60	Larval fish identification	Ch252-60	Larval_fish_dataset.xmlx	Australian Ocean Data Network	doi:10.4225/69/5ab33c62f9c52	http://dx.doi.org/10.4225/69/5ab33c62f9c52	Taxonomic resolution	Master_species_list.xmlx	Australian Ocean Data Network	doi:10.4225/69/5ab33c62f9c52	http://dx.doi.org/10.4225/69/5ab33c62f9c52
Ch252-61	Larval fish identification	Ch252-61	Larval_fish_dataset.xmlx	Australian Ocean Data Network	doi:10.4225/69/5ab33c62f9c52	http://dx.doi.org/10.4225/69/5ab33c62f9c52	Taxonomic resolution	Master_species_list.xmlx	Australian Ocean Data Network	doi:10.4225/69/5ab33c62f9c52	http://dx.doi.org/10.4225/69/5ab33c62f9c52
Ch253-26	Larval fish identification	Ch253-26	Larval_fish_dataset.xmlx	Australian Ocean Data Network	doi:10.4225/69/5ab33c62f9c52	http://dx.doi.org/10.4225/69/5ab33c62f9c52	Taxonomic resolution	Master_species_list.xmlx	Australian Ocean Data Network	doi:10.4225/69/5ab33c62f9c52	http://dx.doi.org/10.4225/69/5ab33c62f9c52
Ch253-31	Larval fish identification	Ch253-31	Larval_fish_dataset.xmlx	Australian Ocean Data Network	doi:10.4225/69/5ab33c62f9c52	http://dx.doi.org/10.4225/69/5ab33c62f9c52	Taxonomic resolution	Master_species_list.xmlx	Australian Ocean Data Network	doi:10.4225/69/5ab33c62f9c52	http://dx.doi.org/10.4225/69/5ab33c62f9c52
Ch253-32	Larval fish identification	Ch253-32	Larval_fish_dataset.xmlx	Australian Ocean Data Network	doi:10.4225/69/5ab33c62f9c52	http://dx.doi.org/10.4225/69/5ab33c62f9c52	Taxonomic resolution	Master_species_list.xmlx	Australian Ocean Data Network	doi:10.4225/69/5ab33c62f9c52	http://dx.doi.org/10.4225/69/5ab33c62f9c52
Ch253-35	Larval fish identification	Ch253-35	Larval_fish_dataset.xmlx	Australian Ocean Data Network	doi:10.4225/69/5ab33c62f9c52	http://dx.doi.org/10.4225/69/5ab33c62f9c52	Taxonomic resolution	Master_species_list.xmlx	Australian Ocean Data Network	doi:10.4225/69/5ab33c62f9c52	http://dx.doi.org/10.4225/69/5ab33c62f9c52
Ch253-36	Larval fish identification	Ch253-36	Larval_fish_dataset.xmlx	Australian Ocean Data Network	doi:10.4225/69/5ab33c62f9c52	http://dx.doi.org/10.4225/69/5ab33c62f9c52	Taxonomic resolution	Master_species_list.xmlx	Australian Ocean Data Network	doi:10.4225/69/5ab33c62f9c52	http://dx.doi.org/10.4225/69/5ab33c62f9c52
Ch253-64	Larval fish identification	Ch253-64	Larval_fish_dataset.xmlx	Australian Ocean Data Network	doi:10.4225/69/5ab33c62f9c52	http://dx.doi.org/10.4225/69/5ab33c62f9c52	Taxonomic resolution	Master_species_list.xmlx	Australian Ocean Data Network	doi:10.4225/69/5ab33c62f9c52	http://dx.doi.org/10.4225/69/5ab33c62f9c52
Ch253-65	Larval fish identification	Ch253-65	Larval_fish_dataset.xmlx	Australian Ocean Data Network	doi:10.4225/69/5ab33c62f9c52	http://dx.doi.org/10.4225/69/5ab33c62f9c52	Taxonomic resolution	Master_species_list.xmlx	Australian Ocean Data Network	doi:10.4225/69/5ab33c62f9c52	http://dx.doi.org/10.4225/69/5ab33c62f9c52
Ch253-68	Larval fish identification	Ch253-68	Larval_fish_dataset.xmlx	Australian Ocean Data Network	doi:10.4225/69/5ab33c62f9c52	http://dx.doi.org/10.4225/69/5ab33c62f9c52	Taxonomic resolution	Master_species_list.xmlx	Australian Ocean Data Network	doi:10.4225/69/5ab33c62f9c52	http://dx.doi.org/10.4225/69/5ab33c62f9c52
Ch253-100	Larval fish identification	Ch253-100	Larval_fish_dataset.xmlx	Australian Ocean Data Network	doi:10.4225/69/5ab33c62f9c52	http://dx.doi.org/10.4225/69/5ab33c62f9c52	Taxonomic resolution	Master_species_list.xmlx	Australian Ocean Data Network	doi:10.4225/69/5ab33c62f9c52	http://dx.doi.org/10.4225/69/5ab33c62f9c52
Ch253-101	Larval fish identification	Ch253-101	Larval_fish_dataset.xmlx	Australian Ocean Data Network	doi:10.4225/69/5ab33c62f9c52	http://dx.doi.org/10.4225/69/5ab33c62f9c52	Taxonomic resolution	Master_species_list.xmlx	Australian Ocean Data Network	doi:10.4225/69/5ab33c62f9c52	http://dx.doi.org/10.4225/69/5ab33c62f9c52
Ch253-102	Larval fish identification	Ch253-102	Larval_fish_dataset.xmlx	Australian Ocean Data Network	doi:10.4225/69/5ab33c62f9c52	http://dx.doi.org/10.4225/69/5ab33c62f9c52	Taxonomic resolution	Master_species_list.xmlx	Australian Ocean Data Network	doi:10.4225/69/5ab33c62f9c52	http://dx.doi.org/10.4225/69/5ab33c62f9c52
Ch253-103	Larval fish identification	Ch253-103	Larval_fish_dataset.xmlx	Australian Ocean Data Network	doi:10.4225/69/5ab33c62f9c52	http://dx.doi.org/10.4225/69/5ab33c62f9c52	Taxonomic resolution	Master_species_list.xmlx	Australian Ocean Data Network	doi:10.4225/69/5ab33c62f9c52	http://dx.doi.org/10.4225/69/5ab33c62f9c52
Ch253-104	Larval fish identification	Ch253-104	Larval_fish_dataset.xmlx	Australian Ocean Data Network	doi:10.4225/69/5ab33c62f9c52	http://dx.doi.org/10.4225/69/5ab33c62f9c52	Taxonomic resolution	Master_species_list.xmlx	Australian Ocean Data Network	doi:10.4225/69/5ab33c62f9c52	http://dx.doi.org/10.4225/69/5ab33c62f9c52
Ch253-105	Larval fish identification	Ch253-105	Larval_fish_dataset.xmlx	Australian Ocean Data Network	doi:10.4225/69/5ab33c62f9c52	http://dx.doi.org/10.4225/69/5ab33c62f9c52	Taxonomic resolution	Master_species_list.xmlx	Australian Ocean Data Network	doi:10.4225/69/5ab33c62f9c52	http://dx.doi.org/10.4225/69/5ab33c62f9c52
Ch253-106	Larval fish identification	Ch253-106	Larval_fish_dataset.xmlx	Australian Ocean Data Network	doi:10.4225/69/5ab33c62f9c52	http://dx.doi.org/10.4225/69/5ab33c62f9c52	Taxonomic resolution	Master_species_list.xmlx	Australian Ocean Data Network	doi:10.4225/69/5ab33c62f9c52	http://dx.doi.org/10.4225/69/5ab33c62f9c52
Ch253-107	Larval fish identification	Ch253-107	Larval_fish_dataset.xmlx	Australian Ocean Data Network	doi:10.4225/69/5ab33c62f9c52	http://dx.doi.org/10.4225/69/5ab33c62f9c52	Taxonomic resolution	Master_species_list.xmlx	Australian Ocean Data Network	doi:10.4225/69/5ab33c62f9c52	http://dx.doi.org/10.4225/69/5ab33c62f9c52
Ch254-25	Larval fish identification	Ch254-25	Larval_fish_dataset.xmlx	Australian Ocean Data Network	doi:10.4225/69/5ab33c62f9c52	http://dx.doi.org/10.4225/69/5ab33c62f9c52	Taxonomic resolution	Master_species_list.xmlx	Australian Ocean Data Network	doi:10.4225/69/5ab33c62f9c52	http://dx.doi.org/10.4225/69/5ab33c62f9c52
Ch254-26	Larval fish identification	Ch254-26	Larval_fish_dataset.xmlx	Australian Ocean Data Network	doi:10.4225/69/5ab33c62f9c52	http://dx.doi.org/10.4225/69/5ab33c62f9c52	Taxonomic resolution	Master_species_list.xmlx	Australian Ocean Data Network	doi:10.4225/69/5ab33c62f9c52	http://dx.doi.org/10.4225/69/5ab33c62f9c52
Ch254-31	Larval fish identification	Ch254-31	Larval_fish_dataset.xmlx	Australian Ocean Data Network	doi:10.4225/69/5ab33c62f9c52	http://dx.doi.org/10.4225/69/5ab33c62f9c52	Taxonomic resolution	Master_species_list.xmlx	Australian Ocean Data Network	doi:10.4225/69/5ab33c62f9c52	http://dx.doi.org/10.4225/69/5ab33c62f9c52
Ch254-32	Larval fish identification	Ch254-32	Larval_fish_dataset.xmlx	Australian Ocean Data Network	doi:10.4225/69/5ab33c62f9c52	http://dx.doi.org/10.4225/69/5ab33c62f9c52	Taxonomic resolution	Master_species_list.xmlx	Australian Ocean Data Network	doi:10.4225/69/5ab33c62f9c52	http://dx.doi.org/10.4225/69/5ab33c62f9c52
Ch254-35	Larval fish identification	Ch254-35	Larval_fish_dataset.xmlx	Australian Ocean Data Network	doi:10.4225/69/5ab33c62f9c52	http://dx.doi.org/10.4225/69/5ab33c62f9c52	Taxonomic resolution	Master_species_list.xmlx	Australian Ocean Data Network	doi:10.4225/69/5ab33c62f9c52	http://dx.doi.org/10.4225/69/5ab33c62f9c52
Ch254-36	Larval fish identification	Ch254-36	Larval_fish_dataset.xmlx	Australian Ocean Data Network	doi:10.4225/69/5ab33c62f9c52	http://dx.doi.org/10.4225/69/5ab33c62f9c52	Taxonomic resolution	Master_species_list.xmlx	Australian Ocean Data Network	doi:10.4225/69/5ab33c62f9c52	http://dx.doi.org/10.4225/69/5ab33c62f9c52
Ch254-70	Larval fish identification	Ch254-70	Larval_fish_dataset.xmlx	Australian Ocean Data Network	doi:10.4225/69/5ab33c62f9c52	http://dx.doi.org/10.4225/69/5ab33c62f9c52	Taxonomic resolution	Master_species_list.xmlx	Australian Ocean Data Network	doi:10.4225/69/5ab33c62f9c52	http://dx.doi.org/10.4225/69/5ab33c62f9c52
Ch254-71	Larval fish identification	Ch254-71	Larval_fish_dataset.xmlx	Australian Ocean Data Network	doi:10.4225/69/5ab33c62f9c52	http://dx.doi.org/10.4225/69/5ab33c62f9c52	Taxonomic resolution	Master_species_list.xmlx	Australian Ocean Data Network	doi:10.4225/69/5ab33c62f9c52	http://dx.doi.org/10.4225/69/5ab33c62f9c52
Ch254-72	Larval fish identification	Ch254-72	Larval_fish_dataset.xmlx	Australian Ocean Data Network	doi:10.4225/69/5ab33c62f9c52	http://dx.doi.org/10.4225/69/5ab33c62f9c52	Taxonomic resolution	Master_species_list.xmlx	Australian Ocean Data Network	doi:10.4225/69/5ab33c62f9c52	http://dx.doi.org/10.4225/69/5ab33c62f9c52
Ch254-73	Larval fish identification	Ch254-73	Larval_fish_dataset.xmlx	Australian Ocean Data Network	doi:10.4225/69/5ab33c62f9c52	http://dx.doi.org/10.4225/69/5ab33c62f9c52	Taxonomic resolution	Master_species_list.xmlx	Australian Ocean Data Network	doi:10.4225/69/5ab33c62f9c52	http://dx.doi.org/10.4225/69/5ab33c62f9c52
Ch254-74	Larval fish identification	Ch254-74	Larval_fish_dataset.xmlx	Australian Ocean Data Network	doi:10.4225/69/5ab33c62f9c52	http://dx.doi.org/10.4225/69/5ab33c62f9c52	Taxonomic resolution	Master_species_list.xmlx	Australian Ocean Data Network	doi:10.4225/69/5ab33c62f9c52	http://dx.doi.org/10.4225/69/5ab33c62f9c52
Ch254-75	Larval fish identification	Ch254-75	Larval_fish_dataset.xmlx	Australian Ocean Data Network	doi:10.4225/69/5ab33c62f9c52	http://dx.doi.org/10.4225/69/5ab33c62f9c52	Taxonomic resolution	Master_species_list.xmlx	Australian Ocean Data Network	doi:10.4225/69/5ab33c62f9c52	http://dx.doi.org/10.4225/69/5ab33c62f9c52
Ch254-76	Larval fish identification	Ch254-76	Larval_fish_dataset.xmlx	Australian Ocean Data Network	doi:10.4225/69/5ab33c62f9c52	http://dx.doi.org/10.4225/69/5ab33c62f9c52	Taxonomic resolution	Master_species_list.xmlx	Australian Ocean Data Network	doi:10.4225/69/5ab33c62f9c52	http://dx.doi.org/10.4225/69/5ab33c62f9c52
Ch256-25	Larval fish identification	Ch256-25	Larval_fish_dataset.xmlx	Australian Ocean Data Network	doi:10.4225/69/5ab33c62f9c52	http://dx.doi.org/10.4225/69/5ab33c62f9c52	Taxonomic resolution	Master_species_list.xmlx	Australian Ocean Data Network	doi:10.4225/69/5ab33c62f9c52	http://dx.doi.org/10.4225/69/5ab33c62f9c52
Ch256-26	Larval fish identification	Ch256-26	Larval_fish_dataset.xmlx	Australian Ocean Data Network	doi:10.4225/69/5ab33c62f9c52	http://dx.doi.org/10.4225/69/5ab33c62f9c52	Taxonomic resolution	Master_species_list.xmlx	Australian Ocean Data Network	doi:10.4225/69/5ab33c62f9c52	http://dx.doi.org/10.4225/69/5ab33c62f9c52
Ch256-30	Larval fish identification	Ch256-30	Larval_fish_dataset.xmlx	Australian Ocean Data Network	doi:10.4225/69/5ab33c62f9c52	http://dx.doi.org/10.4225/69/5ab33c62f9c52	Taxonomic resolution	Master_species_list.xmlx	Australian Ocean Data Network	doi:10.4225/69/5ab33c62f9c52	http://dx.doi.org/10.4225/69/5ab33c62f9c52
Ch256-31	Larval fish identification	Ch256-31	Larval_fish_dataset.xmlx	Australian Ocean Data Network	doi:10.4225/69/5ab33c62f9c52	http://dx.doi.org/10.4225/69/5ab33c62f9c52	Taxonomic resolution	Master_species_list.xmlx	Australian Ocean Data Network	doi:10.4225/69/5ab33c62f9c52	http://dx.doi.org/10.4225/69/5ab33c62f9c52
Ch256-35	Larval fish identification	Ch256-35	Larval_fish_dataset.xmlx	Australian Ocean Data Network	doi:10.4225/69/5ab33c62f9c52	http://dx.doi.org/10.4225/69/5ab33c62f9c52	Taxonomic resolution	Master_species_list.xmlx	Australian Ocean Data Network	doi:10.4225/69/5ab33c62f9c52	http://dx.doi.org/10.4225/69/5ab33c62f9c52
Ch256-36	Larval fish identification	Ch256-36	Larval_fish_dataset.xmlx	Australian Ocean Data Network	doi:10.4225/69/5ab33c62f9c52	http://dx.doi.org/10.4225/69/5ab33c62f9c52	Taxonomic resolution	Master_species_list.xmlx	Australian Ocean Data Network	doi:10.4225/69/5ab33c62f9c52	http://dx.doi.org/10.4225/69/5ab33c62f9c52
Ch256-42	Larval fish identification	Ch256-42	Larval_fish_dataset.xmlx	Australian Ocean Data Network	doi:10.4225/69/5ab33c62f9c52	http://dx.doi.org/10.4225/69/5ab33c62f9c52	Taxonomic resolution	Master_species_list.xmlx	Australian Ocean Data Network	doi:10.4225/69/5ab33c62f9c52	http://dx.doi.org/10.4225/69/5ab33c62f9c52
Ch256-43	Larval fish identification	Ch256-43	Larval_fish_dataset.xmlx	Australian Ocean Data Network	doi:10.4225/69/5ab33c62f9c52	http://dx.doi.org/10.4225/69/5ab33c62f9c52	Taxonomic resolution	Master_species_list.xmlx	Australian Ocean Data Network	doi:10.4225/69/5ab33c62f9c52	http://dx.doi.org/10.4225/69/5ab33c62f9c52
Ch258-25	Larval fish identification	Ch258-25	Larval_fish_dataset.xmlx	Australian Ocean Data Network	doi:10.4225/69/5ab33c62f9c52	http://dx.doi.org/10.4225/69/5ab33c62f9c52	Taxonomic resolution	Master_species_list.xmlx	Australian Ocean Data Network	doi:10.4225/69/5ab33c62f9c52	http://dx.doi.org/10.4225/69/5ab33c62f9c52
Ch258-26	Larval fish identification	Ch258-26	Larval_fish_dataset.xmlx	Australian Ocean Data Network	doi:10.4225/69/5ab33c62f9c52	http://dx.doi.org/10.4225/69/5ab33c62f9c52	Taxonomic resolution	Master_species_list.xmlx	Australian Ocean Data Network	doi:10.4225/69/5ab33c62f9c52	http://dx.doi.org/10.4225/69/5ab33c62f9c52
Ch258-27	Larval fish identification	Ch258-27	Larval_fish_dataset.xmlx	Australian Ocean Data Network	doi:10.4225/69/5ab33c62f9c52	http://dx.doi.org/10.4225/69/5ab33c62f9c52	Taxonomic resolution	Master_species_list.xmlx	Australian Ocean Data Network	doi:10.4225/69/5ab33c62f9c52	http://dx.doi.org/10.4225/69/5ab33c62f9c52
Ch258-31	Larval fish identification	Ch258-31	Larval_fish_dataset.xmlx	Australian Ocean Data Network	doi:10.4225/69/5ab33c62f9c52	http://dx.doi.org/10.4225/69/5ab33c62f9c52	Taxonomic resolution	Master_species_list.xmlx	Australian Ocean Data Network	doi:10.4225/69/5ab33c62f9c52	http://dx.doi.org/10.4225/69/5ab33c62f9c52
Ch258-32	Larval fish identification	Ch258-32	Larval_fish_dataset.xmlx	Australian Ocean Data Network	doi:10.4225/69/5ab33c62f9c52	http://dx.doi.org/10.4225/69/5ab33c62f9c52	Taxonomic resolution	Master_species_list.xmlx	Australian Ocean Data Network	doi:10.4225/69/5ab33c62f9c52	http://dx.doi.org/10.4225/69/5ab33c62f9c52
Ch258-35	Larval fish identification	Ch258-35	Larval_fish_dataset.xmlx	Australian Ocean Data Network	doi:10.4225/69/5ab33c62f9c52	http://dx.doi.org/10.4225/69/5ab33c62f9c52	Taxonomic resolution	Master_species_list.xmlx	Australian Ocean Data Network	doi:10.4225/69/5ab33c62f9c52	http://dx.doi.org/10.4225/69/5ab33c62f9c52
Ch258-36	Larval fish identification	Ch258-36	Larval_fish_dataset.xmlx	Australian Ocean Data Network	doi:10.4225/69/5ab33c62f9c52	http://dx.doi.org/10.4225/69/5ab33c62f9c52	Taxonomic resolution	Master_species_list.xmlx	Australian Ocean Data Network	doi:10.4225/69/5ab33c62f9c52	http://dx.doi.org/10.4225/69/5ab33c62f9c52
T1_1AS1	Larval fish identification	T1_1AS1	Larval_fish_dataset.xmlx	Australian Ocean Data Network	doi:10.4225/69/5ab33c62f9c52	http://dx.doi.org/10.4225/69/5ab33c62f9c52	Taxonomic resolution	Master_species_list.xmlx	Australian Ocean Data Network	doi:10.4225/69/5ab33c62f9c52	http://dx.doi.org/10.4225/69/5ab33c62f9c52
T1_1AS2	Larval fish identification	T1_1AS2	Larval_fish_dataset.xmlx	Australian Ocean Data Network	doi:10.4225/69/5ab33c62f9c52	http://dx.doi.org/10.4225/69/5ab33c62f9c52	Taxonomic resolution	Master_species_list.xmlx	Australian Ocean Data Network	doi:10.4225/69/5ab33c62f9c52	http://dx.doi.org/10.4225/69/5ab33c62f9c52
T1_1AS3	Larval fish identification	T1_1AS3	Larval_fish_dataset.xmlx	Australian Ocean Data Network	doi:10.4225/69/5ab33c62f9c52	http://dx.doi.org/10.4225/69/5ab33c62f9c52	Taxonomic resolution	Master_species_list.xmlx	Australian Ocean Data Network	doi:10.4225/69/5ab33c62f9c52	http://dx.doi.org/10.4225/69/5ab33c62f9c52
T1_2AS1	Larval fish identification	T1_2AS1	Larval_fish_dataset.xmlx	Australian Ocean Data Network	doi:10.4225/69/5ab33c62f9c52	http://dx.doi.org/10.4225/69/5ab33c62f9c52	Taxonomic resolution	Master_species_list.xmlx	Australian Ocean Data Network	doi:10.4225/69/5ab33c62f9c52	http://dx.doi.org/10.4225/69/5ab33c62f9c52
T1_2AS2	Larval fish identification	T1_2AS2	Larval_fish_dataset.xmlx	Australian Ocean Data Network	doi:10.4225/69/5ab33c62f9c52	http://dx.doi.org/10.4225/69/5ab33c62f9c52	Taxonomic resolution	Master_species_list.xmlx	Australian Ocean Data Network	doi:10.4225/69/5ab33c62f9c52	http://dx.doi.org/10.4225/69/5ab33c62f9c52
T1_2AS3	Larval fish identification	T1_2AS3	Larval_fish_dataset.xmlx	Australian Ocean Data Network	doi:10.4225/69/5ab33c62f9c52	http://dx.doi.org/10.4225/69/5ab33c62f9c52	Taxonomic resolution	Master_species_list.xmlx	Australian Ocean Data Network	doi:10.4225/69/5ab33c62f9c52	http://dx.doi.org/10.4225/69/5ab33c62f9c52
T1_3AS1	Larval fish identification	T1_3AS1	Larval_fish_dataset.xmlx	Australian Ocean Data Network	doi:10.4225/69/5ab33c62f9c52	http://dx.doi.org/10.4225/69/5ab33c62f9c52	Taxonomic resolution	Master_species_list.xmlx	Australian Ocean Data Network	doi:10.4225/69/5ab33c62f9c52	http://dx.doi.org/10.4225/69/5ab33c62f9c52
T1_3AS2	Larval fish identification	T1_3AS2	Larval_fish_dataset.xmlx	Australian Ocean Data Network	doi:10.4225/69/5ab33c62f9c52	http://dx.doi.org/10.4225/69/5ab33c62f9c52	Taxonomic resolution	Master_species_list.xmlx	Australian Ocean Data Network	doi:10.4225/69/5ab33c62f9c52	http://dx.doi.org/10.4225/69/5ab33c62f9c52
T1_3AS3	Larval fish identification	T1_3AS3	Larval_fish_dataset.xmlx	Australian Ocean Data Network	doi:10.4225/69/5ab33c62f9c52	http://dx.doi.org/10.4225/69/5ab33c62f9c52	Taxonomic resolution	Master_species_list.xmlx	Australian Ocean Data Network	doi:10.4225/69/5ab33c62f9c52	http://dx.doi.org/10.4225/69/5ab33c62f9c52
T1_4AS1	Larval fish identification	T1_4AS1	Larval_fish_dataset.xmlx	Australian Ocean Data Network	doi:10.4225/69/5ab33c62f9c52	http://dx.doi.org/10.4225/69/5ab33c62f9c52	Taxonomic resolution	Master_species_list.xmlx	Australian Ocean Data Network	doi:10.4225/69/5ab33c62f9c52	http://dx.doi.org/10.4225/69/5ab33c62f9c52
T1_4AS2	Larval fish identification	T1_4AS2	Larval_fish_dataset.xmlx	Australian Ocean Data Network	doi:10.4225/69/5ab33c62f9c52	http://dx.doi.org/10.4225/69/5ab33c62f9c52	Taxonomic resolution	Master_species_list.xmlx	Australian Ocean Data Network	doi:10.4225/69/5ab33c62f9c52	http://dx.doi.org/10.4225/69/5ab33c62f9c52
T1_4AS3	Larval fish identification	T1_4AS3	Larval_fish_dataset.xmlx	Australian Ocean Data Network	doi:10.4225/69/5ab33c62f9c52	http://dx.doi.org/10.4225/69/5ab33c62f9c52	Taxonomic resolution	Master_species_list.xmlx	Australian Ocean Data Network	doi:10.4225/69/5ab33c62f9c52	http://dx.doi.org/10.4225/69/5ab33c62f9c52
T1_5AS1	Larval fish identification	T1_5AS1	Larval_fish_dataset.xmlx	Australian Ocean Data Network	doi:10.4225/69/5ab33c62f9c52	http://dx.doi.org/10.4225/69/5ab33c62f9c52	Taxonomic resolution	Master_species_list.xmlx	Australian Ocean Data Network	doi:10.4225/69/5ab33c62f9c52	http://dx.doi.org/10.4225/69/5ab33c62f9c52
T1_5AS2	Larval fish identification	T1_5AS2	Larval_fish_dataset.xmlx	Australian Ocean Data Network	doi:10.4225/69/5ab33c62f9c52	http://dx.doi.org/10.4225/69/5ab33c62f9c52	Taxonomic resolution	Master_species_list.xmlx	Australian Ocean Data Network	doi:10.4225/69/5ab33c62f9c52	http://dx.doi.org/10.4225/69/5ab33c62f9c52
T1_5AS3	Larval fish identification	T1_5AS3	Larval_fish_dataset.xmlx	Australian Ocean Data Network	doi:10.4225/69/5ab33c62f9c52	http://dx.doi.org/10.4225/69/5ab33c62f9c52	Taxonomic resolution	Master_species_list.xmlx	Australian Ocean Data Network	doi:10.4225/69/5ab33c62f9c52	http://dx.doi.org/10.4225/69/5ab33c62f9c52
T1_6AS1	Larval fish identification	T1_6AS1	Larval_fish_dataset.xmlx	Australian Ocean Data Network	doi:10.4225/69/5ab33c62f9c52	http://dx.doi.org/10.4225/69/5ab33c62f9c52	Taxonomic resolution	Master_species_list.xmlx	Australian Ocean Data Network	doi:10.4225/69/5ab33c62f9c52	http://dx.doi.org/10.4225/69/5ab33c62f9c52
T1_6AS2	Larval fish identification	T1_6AS2	Larval_fish_dataset.xmlx	Australian Ocean Data Network	doi:10.4225/69/5ab33c62f9c52	http://dx.doi.org/10.4225/69/5ab33c62f9c52	Taxonomic resolution	Master_species_list.xmlx	Australian Ocean Data Network	doi:10.4225/69/5ab33c62f9c52	http://dx.doi.org/10.4225/69/5ab33c62f9c52
T1_6AS3	Larval fish identification	T1_6AS3	Larval_fish_dataset.xmlx	Australian Ocean Data Network	doi:10.4225/69/5ab33c62f9c52	http://dx.doi.org/10.4225/69/5ab33c62f9c52	Taxonomic resolution	Master_species_list.xmlx	Australian Ocean Data Network	doi:10.4225/69/5ab33c62f9c52	http://dx.doi.org/10.4225/69/5ab33c62f9c52
T2_1AS1	Larval fish identification	T2_1AS1	Larval_fish_dataset.xmlx	Australian Ocean Data Network	doi:10.4225/69/5ab33c62f9c52	http://dx.doi.org/10.4225/69/5ab33c62f9c52	Taxonomic resolution	Master_species_list.xmlx	Australian Ocean Data Network	doi:10.4225/69/5ab33c62f9c52	http://dx.doi.org/10.4225/69/5ab33c62f9c52
T2_1AS2	Larval fish identification	T2_1AS2	Larval_fish_dataset.xmlx	Australian Ocean Data Network	doi:10.4225/69/5ab33c62f9c52	http://dx.doi.org/10.4225/69/5ab33c62f9c52	Taxonomic resolution	Master_species_list.xmlx	Australian Ocean Data Network	doi:10.4225/69/5ab33c62f9c52	http://dx.doi.org/10.4225/69/5ab33c62f9c52
T2_1AS3	Larval fish identification	T2_1AS3	Larval_fish_dataset.xmlx	Australian Ocean Data Network	doi:10.4225/69/5ab33c62f9c52	http://dx.doi.org/10.4225/69/5ab33c62f9c52	Taxonomic resolution	Master_species_list.xmlx	Australian Ocean Data Network	doi:10.4225/69/5ab33c62f9c52	http://dx.doi.org/10.4225/69/5ab33c62f9c52
T2_2AS1	Larval fish identification	T2_2AS1	Larval_fish_dataset.xmlx	Australian Ocean Data Network	doi:10.4225/69/5ab33c62f9c52	http://dx.doi.org/10.4225/69/5ab33c62f9c52	Taxonomic resolution	Master_species_list.xmlx	Australian Ocean Data Network	doi:10.4225/69/5ab33c62f9c52	http://dx.doi.org/10.4225/69/5ab33c62f9c52
T2_2AS2	Larval fish identification	T2_2AS2	Larval_fish_dataset.xmlx	Australian Ocean Data Network	doi:10.4225/69/5ab33c62f9c52	http://dx.doi.org/10.4225/69/5ab33c62f9c52	Taxonomic resolution	Master_species_list.xmlx	Australian Ocean Data Network	doi:10.4225/69/5ab33c62f9c52	http://dx.doi.org/10.4225/69/5ab33c62f9c52
T2_2AS3	Larval fish identification	T2_2AS3	Larval_fish_dataset.xmlx	Australian Ocean Data Network	doi:10.4225/69/5ab33c62f9c52	http://dx.doi.org/10.4225/69/5ab33c62f9c52	Taxonomic resolution	Master_species_list.xmlx	Australian Ocean Data Network	doi:10.4225/69/5ab33c62f9c52	http://dx.doi.org/10.4225/69/5ab33c62f9c52
T2_3AS1	Larval fish identification	T2_3AS1	Larval_fish_dataset.xmlx	Australian Ocean Data Network	doi:10.4225/69/5ab33c62f9c52	http://dx.doi.org/10.4225/69/5ab33c62f9c52	Taxonomic resolution	Master_species_list.xmlx	Australian Ocean Data Network	doi:10.4225/69/5ab33c62f9c52	http://dx.doi.org/10.4225/69/5ab33c62f9c52
T2_3AS2	Larval fish identification	T2_3AS2	Larval_fish_dataset.xmlx	Australian Ocean Data Network	doi:10.4225/69/5ab33c62f9c52	http://dx.doi.org/10.4225/69/5ab33c62f9c52	Taxonomic resolution	Master_species_list.xmlx	Australian Ocean Data Network	doi:10.4225/69/5ab33c62f9c52	http://dx.doi.org/10.4225/69/5ab33c62f9c52
T2_3AS3	Larval fish identification	T2_3AS3	Larval_fish_dataset.xmlx	Australian Ocean Data Network	doi:10.4225/69/5ab33c62f9c52	http://dx.doi.org/10.4225/69/5ab33c62f9c52	Taxonomic resolution	Master_species_list.xmlx	Australian Ocean Data Network	doi:10.4225/69/5ab33c62f9c52	http://dx.doi.org/10.4225/69/5ab33c62f9c52
T2_4AS1	Larval fish identification	T2_4AS1	Larval_fish_dataset.xmlx	Australian Ocean Data Network	doi:10.4225/69/5ab33c62f9c52	http://dx.doi.org/10.4225/69/5ab33c62f9c52	Taxonomic resolution	Master_species_list.xmlx	Australian Ocean Data Network	doi:10.4225/69/5ab33c62f9c52	http://dx.doi.org/10.4225/69/5ab33c62f9c52
T2_4AS2	Larval fish identification	T2_4AS2	Larval_fish_dataset.xmlx	Australian Ocean Data Network	doi:10.4225/69/5ab33c62f9c52	http://dx.doi.org/10.4225/69/5ab33c62f9c52	Taxonomic resolution	Master_species_list.xmlx	Australian Ocean Data Network	doi:10.4225/69/5ab33c62f9c52	http://dx.doi.org/10.4225/69/5ab33c62f9c52
T2_4AS3	Larval fish identification	T2_4AS3	Larval_fish_dataset.xmlx	Australian Ocean Data Network	doi:10.4225/69/5ab33c62f9c52	http://dx.doi.org/10.4225/69/5ab33c62f9c52	Taxonomic resolution	Master_species_list.xmlx	Australian Ocean Data Network	doi:10.4225/69/5ab33c62f9c52	http://dx.doi.org/10.4225/69/5ab33c62f9c52
T2_5AS1	Larval fish identification	T2_5AS1	Larval_fish_dataset.xmlx	Australian Ocean Data Network	doi:10.4225/69/5ab33c62f9c52	http://dx.doi.org/10.4225/69/5ab33c62f9c52	Taxonomic resolution	Master_species_list.xmlx	Australian Ocean Data Network	doi:10.4225/69/5ab33c62f9c52	http://dx.doi.org/10.4225/69/5ab33c62f9c52
T2_5AS2	Larval fish identification	T2_5AS2	Larval_fish_dataset.xmlx	Australian Ocean Data Network	doi:10.4225/69/5ab33c62f9c52	http://dx.doi.org/10.4225/69/5ab33c62f9c52	Taxonomic resolution	Master_species_list.xmlx	Australian Ocean Data Network	doi:10.4225/69/5ab33c62f9c52	http://dx.doi.org/10.4225/69/5ab33c62f9c52
T2_5AS3	Larval fish identification	T2_5AS3	Larval_fish_dataset.xmlx	Australian Ocean Data Network	doi:10.4225/69/5ab33c62f9c52	http://dx.doi.org/10.4225/69/5ab33c62f9c52	Taxonomic resolution	Master_species_list.xmlx	Australian Ocean Data Network	doi:10.4225/69/5ab33c62f9c52	http://dx.doi.org/10.4225/69/5ab33c62f9c52
T2_6AS1	Larval fish identification	T2_6AS1	Larval_fish_dataset.xmlx	Australian Ocean Data Network	doi:10.4225/69/5ab33c62f9c52	http://dx.doi.org/10.4225/69/5ab33c62f9c52	Taxonomic resolution	Master_species_list.xmlx	Australian Ocean Data Network	doi:10.4225/69/5ab33c62f9c52	http://dx.doi.org/10.4225/69/5ab33c62f9c52
T2_6AS2	Larval fish identification	T2_6AS2	Larval_fish_dataset.xmlx	Australian Ocean Data Network	doi:10.4225/69/5ab33c62f9c52	http://dx.doi.org/10.4225/69/5ab33c62f9c52	Taxonomic resolution	Master_species_list.xmlx	Australian Ocean Data Network	doi:10.4225/69/5ab33c62f9c52	http://dx.doi.org/10.4225/69/5ab33c62f9c52
T2_6AS3	Larval fish identification	T2_6AS3	Larval_fish_dataset.xmlx	Australian Ocean Data Network	doi:10.4225/69/5ab33c62f9c52	http://dx.doi.org/10.4225/69/5ab33c62f9c52	Taxonomic resolution	Master_species_list.xmlx	Australian Ocean Data Network	doi:10.4225/69/5ab33c62f9c52	http://dx.doi.org/10.4225/69/5ab33c62f9c52
T3_1AS1	Larval fish identification	T3_1AS1	Larval_fish_dataset.xmlx	Australian Ocean Data Network	doi:10.4225/69/5ab33c62f9c52	http://dx.doi.org/10.4225/69/5ab33c62f9c52	Taxonomic resolution	Master_species_list.xmlx	Australian Ocean Data Network	doi:10.4225/69/5ab33c62f9c52	http://dx.doi.org/10.4225/69/5ab33c62f9c52
T3_1AS2	Larval fish identification	T3_1AS2	Larval_fish_dataset.xmlx	Australian Ocean Data Network	doi:10.4225/69/5ab33c62f9c52	http://dx.doi.org/10.4225/69/5ab33c62f9c52	Taxonomic resolution	Master_species_list.xmlx	Australian Ocean Data Network	doi:10.4225/69/5ab33c62f9c52	http://dx.doi.org/10.4225/69/5ab33c62f9c52
T3_1AS3	Larval fish identification	T3_1AS3	Larval_fish_dataset.xmlx	Australian Ocean Data Network	doi:10.4225/69/5ab33c62f9c52	http://dx.doi.org/10.4225/69/5ab33c62f9c52	Taxonomic resolution	Master_species_list.xmlx	Australian Ocean Data Network	doi:10.4225/69/5ab33c62f9c52	http://dx.doi.org/10.4225/69/5ab33c62f9c52
T3_2AS1	Larval fish identification	T3_2AS1	Larval_fish_dataset.xmlx	Australian Ocean Data Network	doi:10.4225/69/5ab33c62f9c52	http://dx.doi.org/10.4225/69/5ab33c62f9c52	Taxonomic resolution	Master_species_list.xmlx	Australian Ocean Data Network	doi:10.4225/69/5ab33c62f9c52	http://dx.doi.org/10.4225/69/5ab33c62f9c52
T3_2AS2	Larval fish identification	T3_2AS2	Larval_fish_dataset.xmlx	Australian Ocean Data Network	doi:10.4225/69/5ab33c62f9c52	http://dx.doi.org/10.4225/69/5ab33c62f9c52	Taxonomic resolution	Master_species_list.xmlx	Australian Ocean Data Network	doi:10.4225/69/5ab33c62f9c52	http://dx.doi.org/10.4225/69/5ab33c62f9c52
T3_2AS3	Larval fish identification	T3_2AS3	Larval_fish_dataset.xmlx	Australian Ocean Data Network	doi:10.4225/69/5ab33c62f9c52	http://dx.doi.org/10.4225/69/5ab33c62f9c52	Taxonomic resolution	Master_species_list.xmlx	Australian Ocean Data Network	doi:10.4225/69/5ab33c62f9c52	http://dx.doi.org/10.4225/69/5ab33c62f9c52
T3_3AS1	Larval fish identification	T3_3AS1	Larval_fish_dataset.xmlx	Australian Ocean Data Network	doi:10.4225/69/5ab33c62f9c52	http://dx.doi.org/10.4225/69/5ab33c62f9c52	Taxonomic resolution	Master_species_list.xmlx	Australian Ocean Data Network	doi:10.4225/69/5ab33c62f9c52	http://dx.doi.org/10.4225/69/5ab33c62f9c52
T3_3AS2	Larval fish identification	T3_3AS2	Larval_fish_dataset.xmlx	Australian Ocean Data Network	doi:10.4225/69/5ab33c62f9c52	http://dx.doi.org/10.4225/69/5ab33c62f9c52	Taxonomic resolution	Master_species_list.xmlx	Australian Ocean Data Network	doi:10.4225/69/5ab33c62f9c52	http://dx.doi.org/10.4225/69/5ab33c62f9c52
T3_3AS3	Larval fish identification	T3_3AS3	Larval_fish_dataset.xmlx	Australian Ocean Data Network	doi:10.4225/69/5ab33c62f9c52	http://dx.doi.org/10.4225/69/5ab33c62f9c52	Taxonomic resolution	Master_species_list.xmlx	Australian Ocean Data Network	doi:10.4225/69/5ab33c62f9c52	http://dx.doi.org/10.4225/69/5ab33c62f9c52
T3_4AS1	Larval fish identification	T3_4AS1	Larval_fish_dataset.xmlx	Australian Ocean Data Network	doi:10.4225/69/5ab33c62f9c52	http://dx.doi.org/10.4225/69/5ab33c62f9c52	Taxonomic resolution	Master_species_list.xmlx	Australian Ocean Data Network	doi:10.4225/69/5ab33c62f9c52	http://dx.doi.org/10.4225/69/5ab33c62f9c52
T3_4AS2	Larval fish identification	T3_4AS2	Larval_fish_dataset.xmlx	Australian Ocean Data Network	doi:10.4225/69/5ab33c62f9c52	http://dx.doi.org/10.4225/69/5ab33c62f9c52	Taxonomic resolution	Master_species_list.xmlx	Australian Ocean Data Network	doi:10.4225/69/5ab33c62f9c52	http://dx.doi.org/10.4225/69/5ab33c62f9c52
T3_4AS3	Larval fish identification	T3_4AS3	Larval_fish_dataset.xmlx	Australian Ocean Data Network	doi:10.4225/69/5ab33c62f9c52	http://dx.doi.org/10.4225/69/5ab33c62f9c52	Taxonomic resolution	Master_species_list.xmlx	Australian Ocean Data Network	doi:10.4225/69/5ab33c62f9c52	http://dx.doi.org/10.4225/69/5ab33c62f9c52
T3_5AS1	Larval fish identification	T3_5AS1	Larval_fish_dataset.xmlx	Australian Ocean Data Network	doi:10.4225/69/5ab33c62f9c52	http://dx.doi.org/10.4225/69/5ab33c62f9c52	Taxonomic resolution	Master_species_list.xmlx	Australian Ocean Data Network	doi:10.4225/69/5ab33c62f9c52	http://dx.doi.org/10.4225/69/5ab33c62f9c52
T3_5AS2	Larval fish identification	T3_5AS2	Larval_fish_dataset.xmlx	Australian Ocean Data Network	doi:10.4225/69/5ab33c62f9c52	http://dx.doi.org/10.4225/69/5ab33c62f9c52	Taxonomic resolution	Master_species_list.xmlx	Australian Ocean Data Network	doi:10.4225/69/5ab33c62f9c52	http://dx.doi.org/10.4225/69/5ab33c62f9c52
T3_5AS3	Larval fish identification	T3_5AS3	Larval_fish_dataset.xmlx	Australian Ocean Data Network	doi:10.4225/69/5ab33c62f9c52	http://dx.doi.org/10.4225/69/5ab33c62f9c52	Taxonomic resolution	Master_species_list.xmlx	Australian Ocean Data Network	doi:10.4225/69/5ab33c62f9c52	http://dx.doi.org/10.4225/69/5ab33c62f9c52
T3_6AS1	Larval fish identification	T3_6AS1	Larval_fish_dataset.xmlx	Australian Ocean Data Network	doi:10.4225/69/5ab33c62f9c52	http://dx.doi.org/10.4225/69/5ab33c62f9c52	Taxonomic resolution	Master_species_list.xmlx	Australian Ocean Data Network	doi:10.4225/69/5ab33c62f9c52	http://dx.doi.org/10.4225/69/5ab33c62f9c52
T3_6AS2	Larval fish identification	T3_6AS2	Larval_fish_dataset.xmlx	Australian Ocean Data Network	doi:10.4225/69/5ab33c62f9c52	http://dx.doi.org/10.4225/69/5ab33c62f9c52	Taxonomic resolution	Master_species_list.xmlx	Australian Ocean Data Network	doi:10.4225/69/5ab33c62f9c52	http://dx.doi.org/10.4225/69/5ab33c62f9c52
T3_6AS3	Larval fish identification	T3_6AS3	Larval_fish_dataset.xmlx	Australian Ocean Data Network	doi:10.4225/69/5ab33c62f9c52	http://dx.doi.org/10.4225/69/5ab33c62f9c52	Taxonomic resolution	Master_species_list.xmlx	Australian Ocean Data Network	doi:10.4225/69/5ab33c62f9c52	http://dx.doi.org/10.4225/69/5ab33c62f9c52
T4_1AS1	Larval fish identification	T4_1AS1	Larval_fish_dataset.xmlx	Australian Ocean Data Network	doi:10.4225/69/5ab33c62f9c52	http://dx.doi.org/10.4225/69/5ab33c62f9c52	Taxonomic resolution	Master_species_list.xmlx	Australian Ocean Data Network	doi:10.4225/69/5ab33c62f9c52	http://dx.doi.org/10.4225/69/5ab33c62f9c52
T4_1AS2	Larval fish identification	T4_1AS2	Larval_fish_dataset.xmlx	Australian Ocean Data Network	doi:10.4225/69/5ab33c62f9c52	http://dx.doi.org/10.4225/69/5ab33c62f9c52	Taxonomic resolution	Master_species_list.xmlx	Australian Ocean Data Network	doi:10.4225/69/5ab33c62f9c52	http://dx.doi.org/10.4225/69/5ab33c62f9c52
T4_1AS3	Larval fish identification	T4_1AS3	Larval_fish_dataset.xmlx	Australian Ocean Data Network	doi:10.4225/69/5ab33c62f9c52	http://dx.doi.org/10.4225/69/5ab33c62f9c52	Taxonomic resolution	Master_species_list.xmlx	Australian Ocean Data Network	doi:10.4225/69/5ab33c62f9c52	http://dx.doi.org/10.4225/69/5ab33c62f9c52
T4_2AS1	Larval fish identification	T4_2AS1	Larval_fish_dataset.xmlx	Australian Ocean Data Network	doi:10.4225/69/5ab33c62f9c52	http://dx.doi.org/10.4225/69/5ab33c62f9c52	Taxonomic resolution	Master_species_list.xmlx	Australian Ocean Data Network	doi:10.4225/69/5ab33c62f9c52	http://dx.doi.org/10.4225/69/5ab33c62f9c52
T4_2AS2	Larval fish identification	T4_2AS2	Larval_fish_dataset.xmlx	Australian Ocean Data Network	doi:10.4225/69/5ab33c62f9c52	http://dx.doi.org/10.4225/69/5ab33c62f9c52	Taxonomic resolution	Master_species_list.xmlx	Australian Ocean Data Network	doi:10.4225/69/5ab33c62f9c52	http://dx.doi.org/10.4225/69/5ab33c62f9c52
T4_2AS3	Larval fish identification	T4_2AS3	Larval_fish_dataset.xmlx	Australian Ocean Data Network	doi:10.4225/69/5ab33c62f9c52	http://dx.doi.org/10.4225/69/5ab33c62f9c52	Taxonomic resolution	Master_species_list.xmlx	Australian Ocean Data Network	doi:10.4225/69/5ab33c62f9c52	http://dx.doi.org/10.4225/69/5ab33c62f9c52
T4_3AS1	Larval fish identification	T4_3AS1	Larval_fish_dataset.xmlx	Australian Ocean Data Network	doi:10.4225/69/5ab33c62f9c52	http://dx.doi.org/10.4225/69/5ab33c62f9c52	Taxonomic resolution	Master_species_list.xmlx	Australian Ocean Data Network	doi:10.4225/69/5ab33c62f9c52	http://dx.doi.org/10.4225/69/5ab33c62f9c52
T4_3AS2	Larval fish identification	T4_3AS2	Larval_fish_dataset.xmlx	Australian Ocean Data Network	doi:10.4225/69/5ab33c62f9c52	http://dx.doi.org/10.4225/69/5ab33c62f9c52	Taxonomic resolution	Master_species_list.xmlx	Australian Ocean Data Network	doi:10.4225/69/5ab33c62f9c52	http://dx.doi.org/10.4225/69/5ab33c62f9c52
T4_3AS3	Larval fish identification	T4_3AS3	Larval_fish_dataset.xmlx	Australian Ocean Data Network	doi:10.4225/69/5ab33c62f9c52	http://dx.doi.org/10.4225/69/5ab33c62f9c52	Taxonomic resolution	Master_species_list.xmlx	Australian Ocean Data Network	doi:10.4225/69/5ab33c62f9c52	http://dx.doi.org/10.4225/69/5ab33c62f9c52
T4_4AS1	Larval fish identification	T4_4AS1	Larval_fish_dataset.xmlx	Australian Ocean Data Network	doi:10.4225/69/5ab33c62f9c52	http://dx.doi.org/10.4225/69/5ab33c62f9c52	Taxonomic resolution	Master_species_list.xmlx	Australian Ocean Data Network	doi:10.4225/69/5ab33c62f9c52	http://dx.doi.org/10.4225/69/5ab33c62f9c52
T4_4AS2	Larval fish identification	T4_4AS2	Larval_fish_dataset.xmlx	Australian Ocean Data Network	doi:10.4225/69/5ab33c62f9c52	http://dx.doi.org/10.4225/69/5ab33c62f9c52	Taxonomic resolution	Master_species_list.xmlx	Australian Ocean Data Network	doi:10.4225/69/5ab33c62f9c52	http://dx.doi.org/10.4225/69/5ab33c62f9c52
T4_4AS3	Larval fish identification	T4_4AS3	Larval_fish_dataset.xmlx	Australian Ocean Data Network	doi:10.4225/69/5ab33c62f9c52	http://dx.doi.org/10.4225/69/5ab33c62f9c52	Taxonomic resolution	Master_species_list.xmlx	Australian Ocean Data Network	doi:10.4225/69/5ab33c62f9c52	http://dx.doi.org/10.4225/69/5ab33c62f9c52
T4_5AS1	Larval fish identification	T4_5AS1	Larval_fish_dataset.xmlx	Australian Ocean Data Network	doi:10.4225/69/5ab33c62f9c52	http://dx.doi.org/10.4225/69/5ab33c62f9c52	Taxonomic resolution	Master_species_list.xmlx	Australian Ocean Data Network	doi:10.4225/69/5ab33c62f9c52	http://dx.doi.org/10.4225/69/5ab33c62f9c52
T4_5AS2	Larval fish identification	T4_5AS2	Larval_fish_dataset.xmlx	Australian Ocean Data Network	doi:10.4225/69/5ab33c62f9c52	http://dx.doi.org/10.4225/69/5ab33c62f9c52	Taxonomic resolution	Master_species_list.xmlx	Australian Ocean Data Network	doi:10.4225/69/5ab33c62f9c52	http://dx.doi.org/10.4225/69/5ab33c62f9c52
T4_5AS3	Larval fish identification	T4_5AS3	Larval_fish_dataset.xmlx	Australian Ocean Data Network	doi:10.4225/69/5ab33c62f9c52	http://dx.doi.org/10.4225/69/5ab33c62f9c52	Taxonomic resolution	Master_species_list.xmlx	Australian Ocean Data Network	doi:10.4225/69/5ab33c62f9c52	http://dx.doi.org/10.4225/69/5ab33c62f9c52
T4_6AS1	Larval fish identification	T4_6AS1	Larval_fish_dataset.xmlx	Australian Ocean Data Network	doi:10.4225/69/5ab33c62f9c52	http://dx.doi.org/10.4225/69/5ab33c62f9c52	Taxonomic resolution	Master_species_list.xmlx	Australian Ocean Data Network	doi:10.4225/69/5ab33c62f9c52	http://dx.doi.org/10.4225/69/5ab33c62f9c52
T4_6AS2	Larval fish identification	T4_6AS2	Larval_fish_dataset.xmlx	Australian Ocean Data Network	doi:10.4225/69/5ab33c62f9c52	http://dx.doi.org/10.4225/69/5ab33c62f9c52	Taxonomic resolution	Master_species_list.xmlx	Australian Ocean Data Network	doi:10.4225/69/5ab33c62f9c52	http://dx.doi.org/10.4225/69/5ab33c62f9c52
T4_6AS3	Larval fish identification	T4_6AS3	Larval_fish_dataset.xmlx	Australian Ocean Data Network	doi:10.4225/69/5ab33c62f9c52	http://dx.doi.org/10.4225/69/5ab33c62f9c52	Taxonomic resolution	Master_species_list.xmlx	Australian Ocean Data Network	doi:10.4225/69/5ab33c62f9c52	http://dx.doi.org/10.4225/69/5ab33c62f9c52
T5_1AS1	Larval fish identification	T5_1AS1	Larval_fish_dataset.xmlx	Australian Ocean Data Network	doi:10.4225/69/5ab33c62f9c52	http://dx.doi.org/10.4225/69/5ab33c62f9c52	Taxonomic resolution	Master_species_list.xmlx	Australian Ocean Data Network	doi:10.4225/69/5ab33c62f9c52	http://dx.doi.org/10.4225/69/5ab33c62f9c52
T5_1AS2	Larval fish identification	T5_1AS2	Larval_fish_dataset.xmlx	Australian Ocean Data Network	doi:10.4225/69/5ab33c62f9c52	http://dx.doi.org/10.4225/69/5ab33c62f9c52	Taxonomic resolution	Master_species_list.xmlx	Australian Ocean Data Network	doi:10.4225/69/5ab33c62f9c52	http://dx.doi.org/10.4225/69/5ab33c62f9c52
T5_1AS3	Larval fish identification	T5_1AS3	Larval_fish_dataset.xmlx	Australian Ocean Data Network	doi:10.4225/69/5ab33c62f9c52	http://dx.doi.org/10.4225/69/5ab33c62f9c52	Taxonomic resolution	Master_species_list.xmlx	Australian Ocean Data Network	doi:10.4225/69/5ab33c62f9c52	http://dx.doi.org/10.4225/69/5ab33c62f9c52
T5_2AS1	Larval fish identification	T5_2AS1	Larval_fish_dataset.xmlx	Australian Ocean Data Network	doi:10.4225/69/5ab33c62f9c52	http://dx.doi.org/10.4225/69/5ab33c62f9c52	Taxonomic resolution	Master_species_list.xmlx	Australian Ocean Data Network	doi:10.4225/69/5ab33c62f9c52	http://dx.doi.org/10.4225/69/5ab33c62f9c52
T5_2AS2	Larval fish identification	T5_2AS2	Larval_fish_dataset.xmlx	Australian Ocean Data Network	doi:10.4225/69/5ab33c62f9c52	http://dx.doi.org/10.4225/69/5ab33c62f9c52	Taxonomic resolution	Master_species_list.xmlx	Australian Ocean Data Network	doi:10.4225/69/5ab33c62f9c52	http://dx.doi.org/10.4225/69/5ab33c62f9c52
T5_2AS3	Larval fish identification	T5_2AS3	Larval_fish_dataset.xmlx	Australian Ocean Data Network	doi:10.4225/69/5ab33c62f9c52	http://dx.doi.org/10.4225/69/5ab33c62f9c52	Taxonomic resolution	Master_species_list.xmlx	Australian Ocean Data Network	doi:10.4225/69/5ab33c62f9c52	http://dx.doi.org/10.4225/69/5ab33c62f9c52
T5_3AS1	Larval fish identification	T5_3AS1	Larval_fish_dataset.xmlx	Australian Ocean Data Network	doi:10.4225/69/5ab33c62f9c52	http://dx.doi.org/10.4225/69/5ab33c62f9c52	Taxonomic resolution	Master_species_list.xmlx	Australian Ocean Data Network	doi:10.4225/69/5ab33c62f9c52	http://dx.doi.org/10.4225/69/5ab33c62f9c52
T5_3AS2	Larval fish identification	T5_3AS2	Larval_fish_dataset.xmlx	Australian Ocean Data Network	doi:10.4225/69/5ab33c62f9c52	http://dx.doi.org/10.4225/69/5ab33c62f9c52	Taxonomic resolution	Master_species_list.xmlx	Australian Ocean Data Network	doi:10.4225/69/5ab33c62f9c52	http://dx.doi.org/10.4225/69/5ab33c62f9c52
T5_3AS3	Larval fish identification	T5_3AS3	Larval_fish_dataset.xmlx	Australian Ocean Data Network	doi:10.4225/69/5ab33c62f9c52	http://dx.doi.org/10.4225/69/5ab33c62f9c52	Taxonomic resolution	Master_species_list.xmlx	Australian Ocean Data Network	doi:10.4225/69/5ab33c62f9c52	http://dx.doi.org/10.4225/69/5ab33c62f9c52
T5_4AS1	Larval fish identification	T5_4AS1	Larval_fish_dataset.xmlx	Australian Ocean Data Network	doi:10.4225/69/5ab33c62f9c52	http://dx.doi.org/10.4225/69/5ab33c62f9c52	Taxonomic resolution	Master_species_list.xmlx	Australian Ocean Data Network	doi:10.4225/69/5ab33c62f9c52	http://dx.doi.org/10.4225/69/5ab33c62f9c52
T5_4AS2	Larval fish identification	T5_4AS2	Larval_fish_dataset.xmlx	Australian Ocean Data Network	doi:10.4225/69/5ab33c62f9c52	http://dx.doi.org/10.4225/69/5ab33c62f9c52	Taxonomic resolution	Master_species_list.xmlx	Australian Ocean Data Network	doi:10.4225/69/5ab33c62f9c52	http://dx.doi.org/10.4225/69/5ab33c62f9c52
T5_4AS3	Larval fish identification	T5_4AS3	Larval_fish_dataset.xmlx	Australian Ocean Data Network	doi:10.4225/69/5ab33c62f9c52	http://dx.doi.org/10.4225/69/5ab33c62f9c52	Taxonomic resolution	Master_species_list.xmlx	Australian Ocean Data Network	doi:10.4225/69/5ab33c62f9c52	http://dx.doi.org/10.4225/69/5ab33c62f9c52
T5_5AS1	Larval fish identification	T5_5AS1	Larval_fish_dataset.xmlx	Australian Ocean Data Network	doi:10.4225/69/5ab33c62f9c52	http://dx.doi.org/10.4225/69/5ab33c62f9c52	Taxonomic resolution	Master_species_list.xmlx	Australian Ocean Data Network	doi:10.4225/69/5ab33c62f9c52	http://dx.doi.org/10.4225/69/5ab33c62f9c52
T5_5AS2	Larval fish identification	T5_5AS2	Larval_fish_dataset.xmlx	Australian Ocean Data Network	doi:10.4225/69/5ab33c62f9c52	http://dx.doi.org/10.4225/69/5ab33c62f9c52	Taxonomic resolution	Master_species_list.xmlx	Australian Ocean Data Network	doi:10.4225/69/5ab33c62f9c52	http://dx.doi.org/10.4225/69/5ab33c62f9c52
T5_5AS3	Larval fish identification	T5_5AS3	Larval_fish_dataset.xmlx	Australian Ocean Data Network	doi:10.4225/69/5ab33c62f9c52	http://dx.doi.org/10.4225/69/5ab33c62f9c52	Taxonomic resolution	Master_species_list.xmlx	Australian Ocean Data Network	doi:10.4225/69/5ab33c62f9c52	http://dx.doi.org/10.4225/69/5ab33c62f9c52
T5_6AS1	Larval fish identification	T5_6AS1	Larval_fish_dataset.xmlx	Australian Ocean Data Network	doi:10.4225/69/5ab33c62f9c52	http://dx.doi.org/10.4225/69/5ab33c62f9c52	Taxonomic resolution	Master_species_list.xmlx	Australian Ocean Data Network	doi:10.4225/69/5ab33c62f9c52	http://dx.doi.org/10.4225/69/5ab33c62f9c52
T5_6AS2	Larval fish identification	T5_6AS2	Larval_fish_dataset.xmlx	Australian Ocean Data Network	doi:10.4225/69/5ab33c62f9c52	http://dx.doi.org/10.4225/69/5ab33c62f9c52	Taxonomic resolution	Master_species_list.xmlx	Australian Ocean Data Network	doi:10.4225/69/5ab33c62f9c52	http://dx.doi.org/10.4225/69/5ab33c62f9c52
T5_6AS3	Larval fish identification	T5_6AS3	Larval_fish_dataset.xmlx	Australian Ocean Data Network	doi:10.4225/69/5ab33c62f9c52	http://dx.doi.org/10.4225/69/5ab33c62f9c52	Taxonomic resolution	Master_species_list.xmlx	Australian Ocean Data Network	doi:10.4225/69/5ab33c62f9c52	http://dx.doi.org/10.4225/69/5ab33c62f9c52
T6_1AS1	Larval fish identification	T6_1AS1	Larval_fish_dataset.xmlx	Australian Ocean Data Network	doi:10.4225/69/5ab33c62f9c52	http://dx.doi.org/10.4225/69/5ab33c62f9c52	Taxonomic resolution	Master_species_list.xmlx	Australian Ocean Data Network	doi:10.4225/69/5ab33c62f9c52	http://dx.doi.org/10.4225/69/5ab33c62f9c52
T6_1AS2	Larval fish identification	T6_1AS2	Larval_fish_dataset.xmlx	Australian Ocean Data Network	doi:10.4225/69/5ab33c62f9c52	http://dx.doi.org/10.4225/69/5ab33c62f9c52	Taxonomic resolution	Master_species_list.xmlx	Australian Ocean Data Network	doi:10.4225/69/5ab33c62f9c52	http://dx.doi.org/10.4225/69/5ab33c62f9c52
T6_1AS3	Larval fish identification	T6_1AS3	Larval_fish_dataset.xmlx	Australian Ocean Data Network	doi:10.4225/69/5ab33c62f9c52	http://dx.doi.org/10.4225/69/5ab33c62f9c52	Taxonomic resolution	Master_species_list.xmlx	Australian Ocean Data Network	doi:10.4225/69/5ab33c62f9c52	http://dx.doi.org/10.4225/69/5ab33c62f9c52
T6_2AS1	Larval fish identification	T6_2AS1	Larval_fish_dataset.xmlx	Australian Ocean Data Network	doi:10.4225/69/5ab33c62f9c52	http://dx.doi.org/10.4225/69/5ab33c62f9c52	Taxonomic resolution	Master_species_list.xmlx	Australian Ocean Data Network	doi:10.4225/69/5ab33c62f9c52	http://dx.doi.org/10.4225/69/5ab33c62f9c52
T6_2AS2	Larval fish identification	T6_2AS2	Larval_fish_dataset.xmlx	Australian Ocean Data Network	doi:10.4225/69/5ab33c62f9c52	http://dx.doi.org/10.4225/69/5ab33c62f9c52	Taxonomic resolution	Master_species_list.xmlx	Australian Ocean Data Network	doi:10.4225/69/5ab33c62f9c52	http://dx.doi.org/10.4225/69/5ab33c62f9c52
T6_2AS3	Larval fish identification	T6_2AS3	Larval_fish_dataset.xmlx	Australian Ocean Data Network	doi:10.4225/69/5ab33c62f9c52	http://dx.doi.org/10.4225/69/5ab33c62f9c52	Taxonomic resolution	Master_species_list.xmlx	Australian Ocean Data Network	doi:10.4225/69/5ab33c62f9c52	http://dx.doi.org/10.4225/69/5ab33c62f9c52
T6_3AS1	Larval fish identification	T6_3AS1	Larval_fish_dataset.xmlx	Australian Ocean Data Network	doi:10.4225/69/5ab33c62f9c52	http://dx.doi.org/10.4225/69/5ab33c62f9c52	Taxonomic resolution	Master_species_list.xmlx	Australian Ocean Data Network	doi:10.4225/69/5ab33c62f9c52	http://dx.doi.org/10.4225/69/5ab33c62f9c52
T6_3AS2	Larval fish identification	T6_3AS2	Larval_fish_dataset.xmlx	Australian Ocean Data Network	doi:10.4225/69/5ab33c62f9c52	http://dx.doi.org/10.4225/69/5ab33c62f9c52	Taxonomic resolution	Master_species_list.xmlx	Australian Ocean Data Network	doi:10.4225/69/5ab33c62f9c52	http://dx.doi.org/10.4225/69/5ab33c62f9c52
T6_3AS3	Larval fish identification	T6_3AS3	Larval_fish_dataset.xmlx	Australian Ocean Data Network	doi:10.4225/69/5ab33c62f9c52	http://dx.doi.org/10.4225/69/5ab33c62f9c52	Taxonomic resolution	Master_species_list.xmlx	Australian Ocean Data Network	doi:10.4225/69/5ab33c62f9c52	http://dx.doi.org/10.4225/69/5ab33c62f9c52
T6_4AS1	Larval fish identification	T6_4AS1	Larval_fish_dataset.xmlx	Australian Ocean Data Network	doi:10.4225/69/5ab33c62f9c52	http://dx.doi.org/10.4225/69/5ab33c62f9c52	Taxonomic resolution	Master_species_list.xmlx	Australian Ocean Data Network	doi:10.4225/69/5ab33c62f9c52	http://dx.doi.org/10.4225/69/5ab33c62f9c52
T6_4AS2	Larval fish identification	T6_4AS2	Larval_fish_dataset.xmlx	Australian Ocean Data Network	doi:10.4225/69/5ab33c62f9c52	http://dx.doi.org/10.4225/69/5ab33c62f9c52	Taxonomic resolution	Master_species_list.xmlx	Australian Ocean Data Network	doi:10.4225/69/5ab33c62f9c52	http://dx.doi.org/10.4225/69/5ab33c62f9c52
T6_4AS3	Larval fish identification	T6_4AS3	Larval_fish_dataset.xmlx	Australian Ocean Data Network	doi:10.4225/69/5ab33c62f9c52	http://dx.doi.org/10.4225/69/5ab33c62f9c52	Taxonomic resolution	Master_species_list.xmlx	Australian Ocean Data Network	doi:10.4225/69/5ab33c62f9c52	http://dx.doi.org/10.4225/69/5ab33c62f9c52
T6_5AS1	Larval fish identification	T6_5AS1	Larval_fish_dataset.xmlx	Australian Ocean Data Network	doi:10.4225/69/5ab33c62f9c52	http://dx.doi.org/10.4225/69/5ab33c62f9c52	Taxonomic resolution	Master_species_list.xmlx	Australian Ocean Data Network	doi:10.4225/69/5ab33c62f9c52	http://dx.doi.org/10.4225/69/5ab33c62f9c52
T6_5AS2	Larval fish identification	T6_5AS2	Larval_fish_dataset.xmlx	Australian Ocean Data Network	doi:10.4225/69/5ab33c62f9c52	http://dx.doi.org/10.4225/69/5ab33c62f9c52	Taxonomic resolution	Master_species_list.xmlx	Australian Ocean Data Network	doi:10.4225/69/5ab33c62f9c52	http://dx.doi.org/10.4225/69/5ab33c62f9c52
T6_5AS3	Larval fish identification	T6_5AS3	Larval_fish_dataset.xmlx	Australian Ocean Data Network	doi:10.4225/69/5ab33c62f9c52	http://dx.doi.org/10.4225/69/5ab33c62f9c52	Taxonomic resolution	Master_species_list.xmlx	Australian Ocean Data Network	doi:10.4225/69/5ab33c62f9c52	http://dx.doi.org/10.4225/69/5ab33c62f9c52
T6_6AS1	Larval fish identification	T6_6AS1	Larval_fish_dataset.xmlx	Australian Ocean Data Network	doi:10.4225/69/5ab33c62f9c52	http://dx.doi.org/10.4225/69/5ab33c62f9c52	Taxonomic resolution	Master_species_list.xmlx	Australian Ocean Data Network	doi:10.4225/69/5ab33c62f9c52	http://dx.doi.org/10.4225/69/5ab33c62f9c52
T6_6AS2	Larval fish identification	T6_6AS2	Larval_fish_dataset.xmlx	Australian Ocean Data Network	doi:10.4225/69/5ab33c62f9c52	http://dx.doi.org/10.4225/69/5ab33c62f9c52	Taxonomic resolution	Master_species_list.xmlx	Australian Ocean Data Network	doi:10.4225/69/5ab33c62f9c52	http://dx.doi.org/10.4225/69/5ab33c62f9c52
T6_6AS3	Larval fish identification	T6_6AS3	Larval_fish_dataset.xmlx	Australian Ocean Data Network	doi:10.4225/69/5ab33c62f9c52	http://dx.doi.org/10.4225/69/5ab33c62f9c52	Taxonomic resolution	Master_species_list.xmlx	Australian Ocean Data Network	doi:10.4225/69/5ab33c62f9c52	http://dx.doi.org/10.4225/69/5ab33c62f9c52
T7_1AS1	Larval fish identification	T7_1AS1	Larval_fish_dataset.xmlx	Australian Ocean Data Network	doi:10.4225/69/5ab33c62f9c52	http://dx.doi.org/10.4225/69/5ab33c62f9c52	Taxonomic resolution	Master_species_list.xmlx	Australian Ocean Data Network	doi:10.4225/69/5ab33c62f9c52	http://dx.doi.org/10.4225/69/5ab33c62f9c52
T7_1AS2	Larval fish identification	T7_1AS2	Larval_fish_dataset.xmlx	Australian Ocean Data Network	doi:10.4225/69/5ab33c62f9c52	http://dx.doi.org/10.4225/69/5ab33c62f9c52	Taxonomic resolution	Master_species_list.xmlx	Australian Ocean Data Network	doi:10.4225/69/5ab33c62f9c52	http://dx.doi.org/10.4225/69/5ab33c62f9c52
T7_1AS3	Larval fish identification	T7_1AS3	Larval_fish_dataset.xmlx	Australian Ocean Data Network	doi:10.4225/69/5ab33c62f9c52	http://dx.doi.org/10.4225/69/5ab33c62f9c52	Taxonomic resolution	Master_species_list.xmlx	Australian Ocean Data Network	doi:10.4225/69/5ab33c62f9c52	http://dx.doi.org/10.4225/69/5ab33c62f9c52
T7_2AS1	Larval fish identification	T7_2AS1	Larval_fish_dataset.xmlx	Australian Ocean Data Network	doi:10.4225/69/5ab33c62f9c52	http://dx.doi.org/10.4225/69/5ab33c62f9c52	Taxonomic resolution	Master_species_list.xmlx	Australian Ocean Data Network	doi:10.4225/69/5ab33c62f9c52	http://dx.doi.org/10.4225/69/5ab33c62f9c52
T7_2AS2	Larval fish identification	T7_2AS2	Larval_fish_dataset.xmlx	Australian Ocean Data Network	doi:10.4225/69/5ab33c62f9c52	http://dx.doi.org/10.4225/69/5ab33c62f9c52	Taxonomic resolution	Master_species_list.xmlx	Australian Ocean Data Network	doi:10.4225/69/5ab33c62f9c52	http://dx.doi.org/10.4225/69/5ab33c62f9c52
T7_2AS3	Larval fish identification	T7_2AS3	Larval_fish_dataset.xmlx	Australian Ocean Data Network	doi:10.4225/69/5ab33c62f9c52	http://dx.doi.org/10.4225/69/5ab33c62f9c52	Taxonomic resolution	Master_species_list.xmlx	Australian Ocean Data Network	doi:10.4225/69/5ab33c62f9c52	http://dx.doi.org/10.4225/69/5ab33c62f9c52
T7_3AS1	Larval fish identification	T7_3AS1	Larval_fish_dataset.xmlx	Australian Ocean Data Network	doi:10.4225/69/5ab33c62f9c52	http://dx.doi.org/10.4225/69/5ab33c62f9c52	Taxonomic resolution	Master_species_list.xmlx	Australian Ocean Data Network	doi:10.4225/69/5ab33c62f9c52	http://dx.doi.org/10.4225/69/5ab33c62f9c52
T7_3AS2	Larval fish identification	T7_3AS2	Larval_fish_dataset.xmlx	Australian Ocean Data Network	doi:10.4225/69/5ab33c62f9c52	http://dx.doi.org/10.4225/69/5ab33c62f9c52	Taxonomic resolution	Master_species_list.xmlx	Australian Ocean Data Network	doi:10.4225/69/5ab33c62f9c52	http://dx.doi.org/10.4225/69/5ab33c62f9c52
T7_3AS3	Larval fish identification	T7_3AS3	Larval_fish_dataset.xmlx	Australian Ocean Data Network	doi:10.4225/69/5ab33c62f9c52	http://dx.doi.org/10.4225/69/5ab33c62f9c52	Taxonomic resolution	Master_species_list.xmlx	Australian Ocean Data Network	doi:10.4225/69/5ab33c62f9c52	http://dx.doi.org/10.4225/69/5ab33c62f9c52
T7_4AS1	Larval fish identification	T7_4AS1	Larval_fish_dataset.xmlx	Australian Ocean Data Network	doi:10.4225/69/5ab33c62f9c52	http://dx.doi.org/10.4225/69/5ab33c62f9c52	Taxonomic resolution	Master_species_list.xmlx	Australian Ocean Data Network	doi:10.4225/69/5ab33c62f9c52	http://dx.doi.org/10.4225/69/5ab33c62f9c52
T7_4AS2	Larval fish identification	T7_4AS2	Larval_fish_dataset.xmlx	Australian Ocean Data Network	doi:10.4225/69/5ab33c62f9c52	http://dx.doi.org/10.4225/69/5ab33c62f9c52	Taxonomic resolution	Master_species_list.xmlx	Australian Ocean Data Network	doi:10.4225/69/5ab33c62f9c52	http://dx.doi.org/10.4225/69/5ab33c62f9c52
T7_4AS3	Larval fish identification	T7_4AS3	Larval_fish_dataset.xmlx	Australian Ocean Data Network	doi:10.4225/69/5ab33c62f9c52	http://dx.doi.org/10.4225/69/5ab33c62f9c52	Taxonomic resolution	Master_species_list.xmlx	Australian Ocean Data Network	doi:10.4225/69/5ab33c62f9c52	http://dx.doi.org/10.4225/69/5ab33c62f9c52
T7_5AS1	Larval fish identification	T7_5AS1	Larval_fish_dataset.xmlx	Australian Ocean Data Network	doi:10.4225/69/5ab33c62f9c52	http://dx.doi.org/10.4225/69/5ab33c62f9c52	Taxonomic resolution	Master_species_list.xmlx	Australian Ocean Data Network	doi:10.4225/69/5ab33c62f9c52	http://dx.doi.org/10.4225/69/5ab33c62f9c52
T7_5AS2	Larval fish identification	T7_5AS2	Larval_fish_dataset.xmlx	Australian Ocean Data Network	doi:10.4225/69/5ab33c62f9c52	http://dx.doi.org/10.4225/69/5ab33c62f9c52	Taxonomic resolution	Master_species_list.xmlx	Australian Ocean Data Network	doi:10.4225/69/5ab33c62f9c52	http://dx.doi.org/10.4225/69/5ab33c62f9c52
T7_5AS3	Larval fish identification	T7_5AS3	Larval_fish_dataset.xmlx	Australian Ocean Data Network	doi:10.4225/69/5ab33c62f9c52	http://dx.doi.org/10.4225/69/5ab33c62f9c52	Taxonomic resolution	Master_species_list.xmlx	Australian Ocean Data Network	doi:10.4225/69/5ab33c62f9c52	http://dx.doi.org/10.4225/69/5ab33c62f9c52
T7_6AS1	Larval fish identification	T7_6AS1	Larval_fish_dataset.xmlx	Australian Ocean Data Network	doi:10.4225/69/5ab33c62f9c52	http://dx.doi.org/10.4225/69/5ab33c62f9c52	Taxonomic resolution	Master_species_list.xmlx	Australian Ocean Data Network	doi:10.4225/69/5ab33c62f9c52	http://dx.doi.org/10.4225/69/5ab33c62f9c52
T7_6AS2	Larval fish identification	T7_6AS2	Larval_fish_dataset.xmlx	Australian Ocean Data Network	doi:10.4225/69/5ab33c62f9c52	http://dx.doi.org/10.4225/69/5ab33c62f9c52	Taxonomic resolution	Master_species_list.xmlx	Australian Ocean Data Network	doi:10.4225/69/5ab33c62f9c52	http://dx.doi.org/10.4225/69/5ab33c62f9c52
T7_6AS3	Larval fish identification	T7_6AS3	Larval_fish_dataset.xmlx	Australian Ocean Data Network	doi:10.4225/69/5ab33c62f9c52	http://dx.doi.org/10.4225/69/5ab33c62f9c52	Taxonomic resolution	Master_species_list.xmlx	Australian Ocean Data Network	doi:10.4225/69/5ab33c62f9c52	http://dx.doi.org/10.4225/69/5ab33c62f9c52
T8_1AS1	Larval fish identification	T8_1AS1	Larval_fish_dataset.xmlx	Australian Ocean Data Network	doi:10.4225/69/5ab33c62f9c52	http://dx.doi.org/10.4225/69/5ab33c62f9c52	Taxonomic resolution	Master_species_list.xmlx	Australian Ocean Data Network	doi:10.4225/69/5ab33c62f9c52	http://dx.doi.org/10.4225/69/5ab33c62f9c52
T8_1AS2	Larval fish identification	T8_1AS2	Larval_fish_dataset.xmlx	Australian Ocean Data Network	doi:10.4225/69/5ab33c62f9c52	http://dx.doi.org/10.4225/69/5ab33c62f9c52	Taxonomic resolution	Master_species_list.xmlx	Australian Ocean Data Network	doi:10.4225/69/5ab33c62f9c52	http://dx.doi.org/10.4225/69/5ab33c62f9c52
T8_1AS3	Larval fish identification	T8_1AS3	Larval_fish_dataset.xmlx	Australian Ocean Data Network	doi:10.4225/69/5ab33c62f9c52	http://dx.doi.org/10.4225/69/5ab33c62f9c52	Taxonomic resolution	Master_species_list.xmlx	Australian Ocean Data Network	doi:10.4225/69/5ab33c62f9c52	http://dx.doi.org/10.4225/69/5ab33c62f9c52
T8_2AS1	Larval fish identification	T8_2AS1	Larval_fish_dataset.xmlx	Australian Ocean Data Network	doi:10.4225/69/5ab33c62f9c52	http://dx.doi.org/10.4225/69/5ab33c62f9c52	Taxonomic resolution	Master_species_list.xmlx	Australian Ocean Data Network	doi:10.4225/69/5ab33c62f9c52	http://dx.doi.org/10.4225/69/5ab33c62f9c52
T8_2AS2	Larval fish identification	T8_2AS2	Larval_fish_dataset.xmlx	Australian Ocean Data Network	doi:10.4225/69/5ab33c62f9c52	http://dx.doi.org/10.4225/69/5ab33c62f9c52	Taxonomic resolution	Master_species_list.xmlx	Australian Ocean Data Network	doi:10.4225/69/5ab33c62f9c52	http://dx.doi.org/10.4225/69/5ab33c62f9c52
T8_2AS3	Larval fish identification	T8_2AS3	Larval_fish_dataset.xmlx	Australian Ocean Data Network	doi:10.4225/69/5ab33c62f9c52	http://dx.doi.org/10.4225/69/5ab33c62f9c52	Taxonomic resolution	Master_species_list.xmlx	Australian Ocean Data Network	doi:10.4225/69/5ab33c62f9c52	http://dx.doi.org/10.4225/69/5ab33c62f9c52
T8_3AS1	Larval fish identification	T8_3AS1	Larval_fish_dataset.xmlx	Australian Ocean Data Network	doi:10.4225/69/5ab33c62f9c52	http://dx.doi.org/10.4225/69/5ab33c62f9c52	Taxonomic resolution	Master_species_list.xmlx	Australian Ocean Data Network	doi:10.4225/69/5ab33c62f9c52	http://dx.doi.org/10.4225/69/5ab33c62f9c52
T8_3AS2	Larval fish identification	T8_3AS2	Larval_fish_dataset.xmlx	Australian Ocean Data Network	doi:10.4225/69/5ab33c62f9c52	http://dx.doi.org/10.4225/69/5ab33c62f9c52	Taxonomic resolution	Master_species_list.xmlx	Australian Ocean Data Network	doi:10.4225/69/5ab33c62f9c52	http://dx.doi.org/10.4225/69/5ab33c62f9c52
T8_3AS3	Larval fish identification	T8_3AS3	Larval_fish_dataset.xmlx	Australian Ocean Data Network	doi:10.4225/69/5ab33c62f9c52	http://dx.doi.org/10.4225/69/5ab33c62f9c52	Taxonomic resolution	Master_species_list.xmlx	Australian Ocean Data Network	doi:10.4225/69/5ab33c62f9c52	http://dx.doi.org/10.4225/69/5ab33c62f9c52
T8_4AS1	Larval fish identification	T8_4AS1	Larval_fish_dataset.xmlx	Australian Ocean Data Network	doi:10.4225/69/5ab33c62f9c52	http://dx.doi.org/10.4225/69/5ab33c62f9c52	Taxonomic resolution	Master_species_list.xmlx	Australian Ocean Data Network	doi:10.4225/69/5ab33c62f9c52	http://dx.doi.org/10.4225/69/5ab33c62f9c52
T8_4AS2	Larval fish identification	T8_4AS2	Larval_fish_dataset.xmlx	Australian Ocean Data Network	doi:10.4225/69/5ab33c62f9c52	http://dx.doi.org/10.4225/69/5ab33c62f9c52	Taxonomic resolution	Master_species_list.xmlx	Australian Ocean Data Network	doi:10.4225/69/5ab33c62f9c52	http://dx.doi.org/10.4225/69/5ab33c62f9c52
T8_4AS3	Larval fish identification	T8_4AS3	Larval_fish_dataset.xmlx	Australian Ocean Data Network	doi:10.4225/69/5ab33c62f9c52	http://dx.doi.org/10.4225/69/5ab33c62f9c52	Taxonomic resolution	Master_species_list.xmlx	Australian Ocean Data Network	doi:10.4225/69/5ab33c62f9c52	http://dx.doi.org/10.4225/69/5ab33c62f9c52
T8_5AS1	Larval fish identification	T8_5AS1	Larval_fish_dataset.xmlx	Australian Ocean Data Network	doi:10.4225/69/5ab33c62f9c52	http://dx.doi.org/10.4225/69/5ab33c62f9c52	Taxonomic resolution	Master_species_list.xmlx	Australian Ocean Data Network	doi:10.4225/69/5ab33c62f9c52	http://dx.doi.org/10.4225/69/5ab33c62f9c52
T8_5AS2	Larval fish identification	T8_5AS2	Larval_fish_dataset.xmlx	Australian Ocean Data Network	doi:10.4225/69/5ab33c62f9c52	http://dx.doi.org/10.4225/69/5ab33c62f9c52	Taxonomic resolution	Master_species_list.xmlx	Australian Ocean Data Network	doi:10.4225/69/5ab33c62f9c52	http://dx.doi.org/10.4225/69/5ab33c62f9c52
T8_5AS3	Larval fish identification	T8_5AS3	Larval_fish_dataset.xmlx	Australian Ocean Data Network	doi:10.4225/69/5ab33c62f9c52	http://dx.doi.org/10.4225/69/5ab33c62f9c52	Taxonomic resolution	Master_species_list.xmlx	Australian Ocean Data Network	doi:10.4225/69/5ab33c62f9c52	http://dx.doi.org/10.4225/69/5ab33c62f9c52
T8_6AS1	Larval fish identification	T8_6AS1	Larval_fish_dataset.xmlx	Australian Ocean Data Network	doi:10.4225/69/5ab33c62f9c52	http://dx.doi.org/10.4225/69/5ab33c62f9c52	Taxonomic resolution	Master_species_list.xmlx	Australian Ocean Data Network	doi:10.4225/69/5ab33c62f9c52	http://dx.doi.org/10.4225/69/5ab33c62f9c52
T8_6AS2	Larval fish identification	T8_6AS2	Larval_fish_dataset.xmlx	Australian Ocean Data Network	doi:10.4225/69/5ab33c62f9c52	http://dx.doi.org/10.4225/69/5ab33c62f9c52	Taxonomic resolution	Master_species_list.xmlx	Australian Ocean Data Network	doi:10.4225/69/5ab33c62f9c52	http://dx.doi.org/10.4225/69/5ab33c62f9c52
T8_6AS3	Larval fish identification	T8_6AS3	Larval_fish_dataset.xmlx	Australian Ocean Data Network	doi:10.4225/69/5ab33c62f9c52	http://dx.doi.org/10.4225/69/5ab33c62f9c52	Taxonomic resolution	Master_species_list.xmlx	Australian Ocean Data Network	doi:10.4225/69/5ab33c62f9c52	http://dx.doi.org/10.4225/69/5ab33c62f9c52
T1_1AD1	Larval fish identification	T1_1AD1	Larval_fish_dataset.xmlx	Australian Ocean Data Network	doi:10.4225/69/5ab33c62f9c52	http://dx.doi.org/10.4225/69/5ab33c62f9c52	Taxonomic resolution	Master_species_list.xmlx	Australian Ocean Data Network	doi:10.4225/69/5ab33c62f9c52	http://dx.doi.org/10.4225/69/5ab33c62f9c52
T1_1AD2	Larval fish identification	T1_1AD2	Larval_fish_dataset.xmlx	Australian Ocean Data Network	doi:10.4225/69/5ab33c62f9c52	http://dx.doi.org/10.4225/69/5ab33c62f9c52	Taxonomic resolution	Master_species_list.xmlx	Australian Ocean Data Network	doi:10.4225/69/5ab33c62f9c52	http://dx.doi.org/10.4225/69/5ab33c62f9c52
T1_1AD3	Larval fish identification	T1_1AD3	Larval_fish_dataset.xmlx	Australian Ocean Data Network	doi:10.4225/69/5ab33c62f9c52	http://dx.doi.org/10.4225/69/5ab33c62f9c52	Taxonomic resolution	Master_species_list.xmlx	Australian Ocean Data Network	doi:10.4225/69/5ab33c62f9c52	http://dx.doi.org/10.4225/69/5ab33c62f9c52
T1_2AD1	Larval fish identification	T1_2AD1	Larval_fish_dataset.xmlx	Australian Ocean Data Network	doi:10.4225/69/5ab33c62f9c52	http://dx.doi.org/10.4225/69/5ab33c62f9c52	Taxonomic resolution	Master_species_list.xmlx	Australian Ocean Data Network	doi:10.4225/69/5ab33c62f9c52	http://dx.doi.org/10.4225/69/5ab33c62f9c52
T1_2AD2	Larval fish identification	T1_2AD2	Larval_fish_dataset.xmlx	Australian Ocean Data Network	doi:10.4225/69/5ab33c62f9c52	http://dx.doi.org/10.4225/69/5ab33c62f9c52	Taxonomic resolution	Master_species_list.xmlx	Australian Ocean Data Network	doi:10.4225/69/5ab33c62f9c52	http://dx.doi.org/10.4225/69/5ab33c62f9c52
T1_2AD3	Larval fish identification	T1_2AD3	Larval_fish_dataset.xmlx	Australian Ocean Data Network	doi:10.4225/69/5ab33c62f9c52	http://dx.doi.org/10.4225/69/5ab33c62f9c52	Taxonomic resolution	Master_species_list.xmlx	Australian Ocean Data Network	doi:10.4225/69/5ab33c62f9c52	http://dx.doi.org/10.4225/69/5ab33c62f9c52
T1_3AD1	Larval fish identification	T1_3AD1	Larval_fish_dataset.xmlx	Australian Ocean Data Network	doi:10.4225/69/5ab33c62f9c52	http://dx.doi.org/10.4225/69/5ab33c62f9c52	Taxonomic resolution	Master_species_list.xmlx	Australian Ocean Data Network	doi:10.4225/69/5ab33c62f9c52	http://dx.doi.org/10.4225/69/5ab33c62f9c52
T1_3AD2	Larval fish identification	T1_3AD2	Larval_fish_dataset.xmlx	Australian Ocean Data Network	doi:10.4225/69/5ab33c62f9c52	http://dx.doi.org/10.4225/69/5ab33c62f9c52	Taxonomic resolution	Master_species_list.xmlx	Australian Ocean Data Network	doi:10.4225/69/5ab33c62f9c52	http://dx.doi.org/10.4225/69/5ab33c62f9c52
T1_3AD3	Larval fish identification	T1_3AD3	Larval_fish_dataset.xmlx	Australian Ocean Data Network	doi:10.4225/69/5ab33c62f9c52	http://dx.doi.org/10.4225/69/5ab33c62f9c52	Taxonomic resolution	Master_species_list.xmlx	Australian Ocean Data Network	doi:10.4225/69/5ab33c62f9c52	http://dx.doi.org/10.4225/69/5ab33c62f9c52
T1_4AD1	Larval fish identification	T1_4AD1	Larval_fish_dataset.xmlx	Australian Ocean Data Network	doi:10.4225/69/5ab33c62f9c52	http://dx.doi.org/10.4225/69/5ab33c62f9c52	Taxonomic resolution	Master_species_list.xmlx	Australian Ocean Data Network	doi:10.4225/69/5ab33c62f9c52	http://dx.doi.org/10.4225/69/5ab33c62f9c52
T1_4AD2	Larval fish identification	T1_4AD2	Larval_fish_dataset.xmlx	Australian Ocean Data Network	doi:10.4225/69/5ab33c62f9c52	http://dx.doi.org/10.4225/69/5ab33c62f9c52	Taxonomic resolution	Master_species_list.xmlx	Australian Ocean Data Network	doi:10.4225/69/5ab33c62f9c52	http://dx.doi.org/10.4225/69/5ab33c62f9c52
T1_4AD3	Larval fish identification	T1_4AD3	Larval_fish_dataset.xmlx	Australian Ocean Data Network	doi:10.4225/69/5ab33c62f9c52	http://dx.doi.org/10.4225/69/5ab33c62f9c52	Taxonomic resolution	Master_species_list.xmlx	Australian Ocean Data Network	doi:10.4225/69/5ab33c62f9c52	http://dx.doi.org/10.4225/69/5ab33c62f9c52
T1_5AD1	Larval fish identification	T1_5AD1	Larval_fish_dataset.xmlx	Australian Ocean Data Network	doi:10.4225/69/5ab33c62f9c52	http://dx.doi.org/10.4225/69/5ab33c62f9c52	Taxonomic resolution	Master_species_list.xmlx	Australian Ocean Data Network	doi:10.4225/69/5ab33c62f9c52	http://dx.doi.org/10.4225/69/5ab33c62f9c52
T1_5AD2	Larval fish identification	T1_5AD2	Larval_fish_dataset.xmlx	Australian Ocean Data Network	doi:10.4225/69/5ab33c62f9c52	http://dx.doi.org/10.4225/69/5ab33c62f9c52	Taxonomic resolution	Master_species_list.xmlx	Australian Ocean Data Network	doi:10.4225/69/5ab33c62f9c52	http://dx.doi.org/10.4225/69/5ab33c62f9c52
T1_5AD3	Larval fish identification	T1_5AD3	Larval_fish_dataset.xmlx	Australian Ocean Data Network	doi:10.4225/69/5ab33c62f9c52	http://dx.doi.org/10.4225/69/5ab33c62f9c52	Taxonomic resolution	Master_species_list.xmlx	Australian Ocean Data Network	doi:10.4225/69/5ab33c62f9c52	http://dx.doi.org/10.4225/69/5ab33c62f9c52
T1_6AD1	Larval fish identification	T1_6AD1	Larval_fish_dataset.xmlx	Australian Ocean Data Network	doi:10.4225/69/5ab33c62f9c52	http://dx.doi.org/10.4225/69/5ab33c62f9c52	Taxonomic resolution	Master_species_list.xmlx	Australian Ocean Data Network	doi:10.4225/69/5ab33c62f9c52	http://dx.doi.org/10.4225/69/5ab33c62f9c52
T1_6AD2	Larval fish identification	T1_6AD2	Larval_fish_dataset.xmlx	Australian Ocean Data Network	doi:10.4225/69/5ab33c62f9c52	http://dx.doi.org/10.4225/69/5ab33c62f9c52	Taxonomic resolution	Master_species_list.xmlx	Australian Ocean Data Network	doi:10.4225/69/5ab33c62f9c52	http://dx.doi.org/10.4225/69/5ab33c62f9c52
T1_6AD3	Larval fish identification	T1_6AD3	Larval_fish_dataset.xmlx	Australian Ocean Data Network	doi:10.4225/69/5ab33c62f9c52	http://dx.doi.org/10.4225/69/5ab33c62f9c52	Taxonomic resolution	Master_species_list.xmlx	Australian Ocean Data Network	doi:10.4225/69/5ab33c62f9c52	http://dx.doi.org/10.4225/69/5ab33c62f9c52
T2_1AD1	Larval fish identification	T2_1AD1	Larval_fish_dataset.xmlx	Australian Ocean Data Network	doi:10.4225/69/5ab33c62f9c52	http://dx.doi.org/10.4225/69/5ab33c62f9c52	Taxonomic resolution	Master_species_list.xmlx	Australian Ocean Data Network	doi:10.4225/69/5ab33c62f9c52	http://dx.doi.org/10.4225/69/5ab33c62f9c52
T2_1AD2	Larval fish identification	T2_1AD2	Larval_fish_dataset.xmlx	Australian Ocean Data Network	doi:10.4225/69/5ab33c62f9c52	http://dx.doi.org/10.4225/69/5ab33c62f9c52	Taxonomic resolution	Master_species_list.xmlx	Australian Ocean Data Network	doi:10.4225/69/5ab33c62f9c52	http://dx.doi.org/10.4225/69/5ab33c62f9c52
T2_1AD3	Larval fish identification	T2_1AD3	Larval_fish_dataset.xmlx	Australian Ocean Data Network	doi:10.4225/69/5ab33c62f9c52	http://dx.doi.org/10.4225/69/5ab33c62f9c52	Taxonomic resolution	Master_species_list.xmlx	Australian Ocean Data Network	doi:10.4225/69/5ab33c62f9c52	http://dx.doi.org/10.4225/69/5ab33c62f9c52
T2_2AD1	Larval fish identification	T2_2AD1	Larval_fish_dataset.xmlx	Australian Ocean Data Network	doi:10.4225/69/5ab33c62f9c52	http://dx.doi.org/10.4225/69/5ab33c62f9c52	Taxonomic resolution	Master_species_list.xmlx	Australian Ocean Data Network	doi:10.4225/69/5ab33c62f9c52	http://dx.doi.org/10.4225/69/5ab33c62f9c52
T2_2AD2	Larval fish identification	T2_2AD2	Larval_fish_dataset.xmlx	Australian Ocean Data Network	doi:10.4225/69/5ab33c62f9c52	http://dx.doi.org/10.4225/69/5ab33c62f9c52	Taxonomic resolution	Master_species_list.xmlx	Australian Ocean Data Network	doi:10.4225/69/5ab33c62f9c52	http://dx.doi.org/10.4225/69/5ab33c62f9c52
T2_2AD3	Larval fish identification	T2_2AD3	Larval_fish_dataset.xmlx	Australian Ocean Data Network	doi:10.4225/69/5ab33c62f9c52	http://dx.doi.org/10.4225/69/5ab33c62f9c52	Taxonomic resolution	Master_species_list.xmlx	Australian Ocean Data Network	doi:10.4225/69/5ab33c62f9c52	http://dx.doi.org/10.4225/69/5ab33c62f9c52
T2_3AD1	Larval fish identification	T2_3AD1	Larval_fish_dataset.xmlx	Australian Ocean Data Network	doi:10.4225/69/5ab33c62f9c52	http://dx.doi.org/10.4225/69/5ab33c62f9c52	Taxonomic resolution	Master_species_list.xmlx	Australian Ocean Data Network	doi:10.4225/69/5ab33c62f9c52	http://dx.doi.org/10.4225/69/5ab33c62f9c52
T2_3AD2	Larval fish identification	T2_3AD2	Larval_fish_dataset.xmlx	Australian Ocean Data Network	doi:10.4225/69/5ab33c62f9c52	http://dx.doi.org/10.4225/69/5ab33c62f9c52	Taxonomic resolution	Master_species_list.xmlx	Australian Ocean Data Network	doi:10.4225/69/5ab33c62f9c52	http://dx.doi.org/10.4225/69/5ab33c62f9c52
T2_3AD3	Larval fish identification	T2_3AD3	Larval_fish_dataset.xmlx	Australian Ocean Data Network	doi:10.4225/69/5ab33c62f9c52	http://dx.doi.org/10.4225/69/5ab33c62f9c52	Taxonomic resolution	Master_species_list.xmlx	Australian Ocean Data Network	doi:10.4225/69/5ab33c62f9c52	http://dx.doi.org/10.4225/69/5ab33c62f9c52
T2_4AD1	Larval fish identification	T2_4AD1	Larval_fish_dataset.xmlx	Australian Ocean Data Network	doi:10.4225/69/5ab33c62f9c52	http://dx.doi.org/10.4225/69/5ab33c62f9c52	Taxonomic resolution	Master_species_list.xmlx	Australian Ocean Data Network	doi:10.4225/69/5ab33c62f9c52	http://dx.doi.org/10.4225/69/5ab33c62f9c52
T2_4AD2	Larval fish identification	T2_4AD2	Larval_fish_dataset.xmlx	Australian Ocean Data Network	doi:10.4225/69/5ab33c62f9c52	http://dx.doi.org/10.4225/69/5ab33c62f9c52	Taxonomic resolution	Master_species_list.xmlx	Australian Ocean Data Network	doi:10.4225/69/5ab33c62f9c52	http://dx.doi.org/10.4225/69/5ab33c62f9c52
T2_4AD3	Larval fish identification	T2_4AD3	Larval_fish_dataset.xmlx	Australian Ocean Data Network	doi:10.4225/69/5ab33c62f9c52	http://dx.doi.org/10.4225/69/5ab33c62f9c52	Taxonomic resolution	Master_species_list.xmlx	Australian Ocean Data Network	doi:10.4225/69/5ab33c62f9c52	http://dx.doi.org/10.4225/69/5ab33c62f9c52
T2_5AD1	Larval fish identification	T2_5AD1	Larval_fish_dataset.xmlx	Australian Ocean Data Network	doi:10.4225/69/5ab33c62f9c52	http://dx.doi.org/10.4225/69/5ab33c62f9c52	Taxonomic resolution	Master_species_list.xmlx	Australian Ocean Data Network	doi:10.4225/69/5ab33c62f9c52	http://dx.doi.org/10.4225/69/5ab33c62f9c52
T2_5AD2	Larval fish identification	T2_5AD2	Larval_fish_dataset.xmlx	Australian Ocean Data Network	doi:10.4225/69/5ab33c62f9c52	http://dx.doi.org/10.4225/69/5ab33c62f9c52	Taxonomic resolution	Master_species_list.xmlx	Australian Ocean Data Network	doi:10.4225/69/5ab33c62f9c52	http://dx.doi.org/10.4225/69/5ab33c62f9c52
T2_5AD3	Larval fish identification	T2_5AD3	Larval_fish_dataset.xmlx	Australian Ocean Data Network	doi:10.4225/69/5ab33c62f9c52	http://dx.doi.org/10.4225/69/5ab33c62f9c52	Taxonomic resolution	Master_species_list.xmlx	Australian Ocean Data Network	doi:10.4225/69/5ab33c62f9c52	http://dx.doi.org/10.4225/69/5ab33c62f9c52
T2_6AD1	Larval fish identification	T2_6AD1	Larval_fish_dataset.xmlx	Australian Ocean Data Network	doi:10.4225/69/5ab33c62f9c52	http://dx.doi.org/10.4225/69/5ab33c62f9c52	Taxonomic resolution	Master_species_list.xmlx	Australian Ocean Data Network	doi:10.4225/69/5ab33c62f9c52	http://dx.doi.org/10.4225/69/5ab33c62f9c52
T2_6AD2	Larval fish identification	T2_6AD2	Larval_fish_dataset.xmlx	Australian Ocean Data Network	doi:10.4225/69/5ab33c62f9c52	http://dx.doi.org/10.4225/69/5ab33c62f9c52	Taxonomic resolution	Master_species_list.xmlx	Australian Ocean Data Network	doi:10.4225/69/5ab33c62f9c52	http://dx.doi.org/10.4225/69/5ab33c62f9c52
T2_6AD3	Larval fish identification	T2_6AD3	Larval_fish_dataset.xmlx	Australian Ocean Data Network	doi:10.4225/69/5ab33c62f9c52	http://dx.doi.org/10.4225/69/5ab33c62f9c52	Taxonomic resolution	Master_species_list.xmlx	Australian Ocean Data Network	doi:10.4225/69/5ab33c62f9c52	http://dx.doi.org/10.4225/69/5ab33c62f9c52
T3_1AD1	Larval fish identification	T3_1AD1	Larval_fish_dataset.xmlx	Australian Ocean Data Network	doi:10.4225/69/5ab33c62f9c52	http://dx.doi.org/10.4225/69/5ab33c62f9c52	Taxonomic resolution	Master_species_list.xmlx	Australian Ocean Data Network	doi:10.4225/69/5ab33c62f9c52	http://dx.doi.org/10.4225/69/5ab33c62f9c52
T3_1AD2	Larval fish identification	T3_1AD2	Larval_fish_dataset.xmlx	Australian Ocean Data Network	doi:10.4225/69/5ab33c62f9c52	http://dx.doi.org/10.4225/69/5ab33c62f9c52	Taxonomic resolution	Master_species_list.xmlx	Australian Ocean Data Network	doi:10.4225/69/5ab33c62f9c52	http://dx.doi.org/10.4225/69/5ab33c62f9c52
T3_1AD3	Larval fish identification	T3_1AD3	Larval_fish_dataset.xmlx	Australian Ocean Data Network	doi:10.4225/69/5ab33c62f9c52	http://dx.doi.org/10.4225/69/5ab33c62f9c52	Taxonomic resolution	Master_species_list.xmlx	Australian Ocean Data Network	doi:10.4225/69/5ab33c62f9c52	http://dx.doi.org/10.4225/69/5ab33c62f9c52
T3_2AD1	Larval fish identification	T3_2AD1	Larval_fish_dataset.xmlx	Australian Ocean Data Network	doi:10.4225/69/5ab33c62f9c52	http://dx.doi.org/10.4225/69/5ab33c62f9c52	Taxonomic resolution	Master_species_list.xmlx	Australian Ocean Data Network	doi:10.4225/69/5ab33c62f9c52	http://dx.doi.org/10.4225/69/5ab33c62f9c52
T3_2AD2	Larval fish identification	T3_2AD2	Larval_fish_dataset.xmlx	Australian Ocean Data Network	doi:10.4225/69/5ab33c62f9c52	http://dx.doi.org/10.4225/69/5ab33c62f9c52	Taxonomic resolution	Master_species_list.xmlx	Australian Ocean Data Network	doi:10.4225/69/5ab33c62f9c52	http://dx.doi.org/10.4225/69/5ab33c62f9c52
T3_2AD3	Larval fish identification	T3_2AD3	Larval_fish_dataset.xmlx	Australian Ocean Data Network	doi:10.4225/69/5ab33c62f9c52	http://dx.doi.org/10.4225/69/5ab33c62f9c52	Taxonomic resolution	Master_species_list.xmlx	Australian Ocean Data Network	doi:10.4225/69/5ab33c62f9c52	http://dx.doi.org/10.4225/69/5ab33c62f9c52
T3_3AD1	Larval fish identification	T3_3AD1	Larval_fish_dataset.xmlx	Australian Ocean Data Network	doi:10.4225/69/5ab33c62f9c52	http://dx.doi.org/10.4225/69/5ab33c62f9c52	Taxonomic resolution	Master_species_list.xmlx	Australian Ocean Data Network	doi:10.4225/69/5ab33c62f9c52	http://dx.doi.org/10.4225/69/5ab33c62f9c52
T3_3AD2	Larval fish identification	T3_3AD2	Larval_fish_dataset.xmlx	Australian Ocean Data Network	doi:10.4225/69/5ab33c62f9c52	http://dx.doi.org/10.4225/69/5ab33c62f9c52	Taxonomic resolution	Master_species_list.xmlx	Australian Ocean Data Network	doi:10.4225/69/5ab33c62f9c52	http://dx.doi.org/10.4225/69/5ab33c62f9c52
T3_3AD3	Larval fish identification	T3_3AD3	Larval_fish_dataset.xmlx	Australian Ocean Data Network	doi:10.4225/69/5ab33c62f9c52	http://dx.doi.org/10.4225/69/5ab33c62f9c52	Taxonomic resolution	Master_species_list.xmlx	Australian Ocean Data Network	doi:10.4225/69/5ab33c62f9c52	http://dx.doi.org/10.4225/69/5ab33c62f9c52
T3_4AD1	Larval fish identification	T3_4AD1	Larval_fish_dataset.xmlx	Australian Ocean Data Network	doi:10.4225/69/5ab33c62f9c52	http://dx.doi.org/10.4225/69/5ab33c62f9c52	Taxonomic resolution	Master_species_list.xmlx	Australian Ocean Data Network	doi:10.4225/69/5ab33c62f9c52	http://dx.doi.org/10.4225/69/5ab33c62f9c52
T3_4AD2	Larval fish identification	T3_4AD2	Larval_fish_dataset.xmlx	Australian Ocean Data Network	doi:10.4225/69/5ab33c62f9c52	http://dx.doi.org/10.4225/69/5ab33c62f9c52	Taxonomic resolution	Master_species_list.xmlx	Australian Ocean Data Network	doi:10.4225/69/5ab33c62f9c52	http://dx.doi.org/10.4225/69/5ab33c62f9c52
T3_4AD3	Larval fish identification	T3_4AD3	Larval_fish_dataset.xmlx	Australian Ocean Data Network	doi:10.4225/69/5ab33c62f9c52	http://dx.doi.org/10.4225/69/5ab33c62f9c52	Taxonomic resolution	Master_species_list.xmlx	Australian Ocean Data Network	doi:10.4225/69/5ab33c62f9c52	http://dx.doi.org/10.4225/69/5ab33c62f9c52
T3_5AD1	Larval fish identification	T3_5AD1	Larval_fish_dataset.xmlx	Australian Ocean Data Network	doi:10.4225/69/5ab33c62f9c52	http://dx.doi.org/10.4225/69/5ab33c62f9c52	Taxonomic resolution	Master_species_list.xmlx	Australian Ocean Data Network	doi:10.4225/69/5ab33c62f9c52	http://dx.doi.org/10.4225/69/5ab33c62f9c52
T3_5AD2	Larval fish identification	T3_5AD2	Larval_fish_dataset.xmlx	Australian Ocean Data Network	doi:10.4225/69/5ab33c62f9c52	http://dx.doi.org/10.4225/69/5ab33c62f9c52	Taxonomic resolution	Master_species_list.xmlx	Australian Ocean Data Network	doi:10.4225/69/5ab33c62f9c52	http://dx.doi.org/10.4225/69/5ab33c62f9c52
T3_5AD3	Larval fish identification	T3_5AD3	Larval_fish_dataset.xmlx	Australian Ocean Data Network	doi:10.4225/69/5ab33c62f9c52	http://dx.doi.org/10.4225/69/5ab33c62f9c52	Taxonomic resolution	Master_species_list.xmlx	Australian Ocean Data Network	doi:10.4225/69/5ab33c62f9c52	http://dx.doi.org/10.4225/69/5ab33c62f9c52
T3_6AD1	Larval fish identification	T3_6AD1	Larval_fish_dataset.xmlx	Australian Ocean Data Network	doi:10.4225/69/5ab33c62f9c52	http://dx.doi.org/10.4225/69/5ab33c62f9c52	Taxonomic resolution	Master_species_list.xmlx	Australian Ocean Data Network	doi:10.4225/69/5ab33c62f9c52	http://dx.doi.org/10.4225/69/5ab33c62f9c52
T3_6AD2	Larval fish identification	T3_6AD2	Larval_fish_dataset.xmlx	Australian Ocean Data Network	doi:10.4225/69/5ab33c62f9c52	http://dx.doi.org/10.4225/69/5ab33c62f9c52	Taxonomic resolution	Master_species_list.xmlx	Australian Ocean Data Network	doi:10.4225/69/5ab33c62f9c52	http://dx.doi.org/10.4225/69/5ab33c62f9c52
T3_6AD3	Larval fish identification	T3_6AD3	Larval_fish_dataset.xmlx	Australian Ocean Data Network	doi:10.4225/69/5ab33c62f9c52	http://dx.doi.org/10.4225/69/5ab33c62f9c52	Taxonomic resolution	Master_species_list.xmlx	Australian Ocean Data Network	doi:10.4225/69/5ab33c62f9c52	http://dx.doi.org/10.4225/69/5ab33c62f9c52
T4_1AD1	Larval fish identification	T4_1AD1	Larval_fish_dataset.xmlx	Australian Ocean Data Network	doi:10.4225/69/5ab33c62f9c52	http://dx.doi.org/10.4225/69/5ab33c62f9c52	Taxonomic resolution	Master_species_list.xmlx	Australian Ocean Data Network	doi:10.4225/69/5ab33c62f9c52	http://dx.doi.org/10.4225/69/5ab33c62f9c52
T4_1AD2	Larval fish identification	T4_1AD2	Larval_fish_dataset.xmlx	Australian Ocean Data Network	doi:10.4225/69/5ab33c62f9c52	http://dx.doi.org/10.4225/69/5ab33c62f9c52	Taxonomic resolution	Master_species_list.xmlx	Australian Ocean Data Network	doi:10.4225/69/5ab33c62f9c52	http://dx.doi.org/10.4225/69/5ab33c62f9c52
T4_1AD3	Larval fish identification	T4_1AD3	Larval_fish_dataset.xmlx	Australian Ocean Data Network	doi:10.4225/69/5ab33c62f9c52	http://dx.doi.org/10.4225/69/5ab33c62f9c52	Taxonomic resolution	Master_species_list.xmlx	Australian Ocean Data Network	doi:10.4225/69/5ab33c62f9c52	http://dx.doi.org/10.4225/69/5ab33c62f9c52
T4_2AD1	Larval fish identification	T4_2AD1	Larval_fish_dataset.xmlx	Australian Ocean Data Network	doi:10.4225/69/5ab33c62f9c52	http://dx.doi.org/10.4225/69/5ab33c62f9c52	Taxonomic resolution	Master_species_list.xmlx	Australian Ocean Data Network	doi:10.4225/69/5ab33c62f9c52	http://dx.doi.org/10.4225/69/5ab33c62f9c52
T4_2AD2	Larval fish identification	T4_2AD2	Larval_fish_dataset.xmlx	Australian Ocean Data Network	doi:10.4225/69/5ab33c62f9c52	http://dx.doi.org/10.4225/69/5ab33c62f9c52	Taxonomic resolution	Master_species_list.xmlx	Australian Ocean Data Network	doi:10.4225/69/5ab33c62f9c52	http://dx.doi.org/10.4225/69/5ab33c62f9c52
T4_2AD3	Larval fish identification	T4_2AD3	Larval_fish_dataset.xmlx	Australian Ocean Data Network	doi:10.4225/69/5ab33c62f9c52	http://dx.doi.org/10.4225/69/5ab33c62f9c52	Taxonomic resolution	Master_species_list.xmlx	Australian Ocean Data Network	doi:10.4225/69/5ab33c62f9c52	http://dx.doi.org/10.4225/69/5ab33c62f9c52
T4_3AD1	Larval fish identification	T4_3AD1	Larval_fish_dataset.xmlx	Australian Ocean Data Network	doi:10.4225/69/5ab33c62f9c52	http://dx.doi.org/10.4225/69/5ab33c62f9c52	Taxonomic resolution	Master_species_list.xmlx	Australian Ocean Data Network	doi:10.4225/69/5ab33c62f9c52	http://dx.doi.org/10.4225/69/5ab33c62f9c52
T4_3AD2	Larval fish identification	T4_3AD2	Larval_fish_dataset.xmlx	Australian Ocean Data Network	doi:10.4225/69/5ab33c62f9c52	http://dx.doi.org/10.4225/69/5ab33c62f9c52	Taxonomic resolution	Master_species_list.xmlx	Australian Ocean Data Network	doi:10.4225/69/5ab33c62f9c52	http://dx.doi.org/10.4225/69/5ab33c62f9c52
T4_3AD3	Larval fish identification	T4_3AD3	Larval_fish_dataset.xmlx	Australian Ocean Data Network	doi:10.4225/69/5ab33c62f9c52	http://dx.doi.org/10.4225/69/5ab33c62f9c52	Taxonomic resolution	Master_species_list.xmlx	Australian Ocean Data Network	doi:10.4225/69/5ab33c62f9c52	http://dx.doi.org/10.4225/69/5ab33c62f9c52
T4_4AD1	Larval fish identification	T4_4AD1	Larval_fish_dataset.xmlx	Australian Ocean Data Network	doi:10.4225/69/5ab33c62f9c52	http://dx.doi.org/10.4225/69/5ab33c62f9c52	Taxonomic resolution	Master_species_list.xmlx	Australian Ocean Data Network	doi:10.4225/69/5ab33c62f9c52	http://dx.doi.org/10.4225/69/5ab33c62f9c52
T4_4AD2	Larval fish identification	T4_4AD2	Larval_fish_dataset.xmlx	Australian Ocean Data Network	doi:10.4225/69/5ab33c62f9c52	http://dx.doi.org/10.4225/69/5ab33c62f9c52	Taxonomic resolution	Master_species_list.xmlx	Australian Ocean Data Network	doi:10.4225/69/5ab33c62f9c52	http://dx.doi.org/10.4225/69/5ab33c62f9c52
T4_4AD3	Larval fish identification	T4_4AD3	Larval_fish_dataset.xmlx	Australian Ocean Data Network	doi:10.4225/69/5ab33c62f9c52	http://dx.doi.org/10.4225/69/5ab33c62f9c52	Taxonomic resolution	Master_species_list.xmlx	Australian Ocean Data Network	doi:10.4225/69/5ab33c62f9c52	http://dx.doi.org/10.4225/69/5ab33c62f9c52
T4_5AD1	Larval fish identification	T4_5AD1	Larval_fish_dataset.xmlx	Australian Ocean Data Network	doi:10.4225/69/5ab33c62f9c52	http://dx.doi.org/10.4225/69/5ab33c62f9c52	Taxonomic resolution	Master_species_list.xmlx	Australian Ocean Data Network	doi:10.4225/69/5ab33c62f9c52	http://dx.doi.org/10.4225/69/5ab33c62f9c52
T4_5AD2	Larval fish identification	T4_5AD2	Larval_fish_dataset.xmlx	Australian Ocean Data Network	doi:10.4225/69/5ab33c62f9c52	http://dx.doi.org/10.4225/69/5ab33c62f9c52	Taxonomic resolution	Master_species_list.xmlx	Australian Ocean Data Network	doi:10.4225/69/5ab33c62f9c52	http://dx.doi.org/10.4225/69/5ab33c62f9c52
T4_5AD3	Larval fish identification	T4_5AD3	Larval_fish_dataset.xmlx	Australian Ocean Data Network	doi:10.4225/69/5ab33c62f9c52	http://dx.doi.org/10.4225/69/5ab33c62f9c52	Taxonomic resolution	Master_species_list.xmlx	Australian Ocean Data Network	doi:10.4225/69/5ab33c62f9c52	http://dx.doi.org/10.4225/69/5ab33c62f9c52
T4_6AD1	Larval fish identification	T4_6AD1	Larval_fish_dataset.xmlx	Australian Ocean Data Network	doi:10.4225/69/5ab33c62f9c52	http://dx.doi.org/10.4225/69/5ab33c62f9c52	Taxonomic resolution	Master_species_list.xmlx	Australian Ocean Data Network	doi:10.4225/69/5ab33c62f9c52	http://dx.doi.org/10.4225/69/5ab33c62f9c52
T4_6AD2	Larval fish identification	T4_6AD2	Larval_fish_dataset.xmlx	Australian Ocean Data Network	doi:10.4225/69/5ab33c62f9c52	http://dx.doi.org/10.4225/69/5ab33c62f9c52	Taxonomic resolution	Master_species_list.xmlx	Australian Ocean Data Network	doi:10.4225/69/5ab33c62f9c52	http://dx.doi.org/10.4225/69/5ab33c62f9c52
T4_6AD3	Larval fish identification	T4_6AD3	Larval_fish_dataset.xmlx	Australian Ocean Data Network	doi:10.4225/69/5ab33c62f9c52	http://dx.doi.org/10.4225/69/5ab33c62f9c52	Taxonomic resolution	Master_species_list.xmlx	Australian Ocean Data Network	doi:10.4225/69/5ab33c62f9c52	http://dx.doi.org/10.4225/69/5ab33c62f9c52
T5_1AD1	Larval fish identification	T5_1AD1	Larval_fish_dataset.xmlx	Australian Ocean Data Network	doi:10.4225/69/5ab33c62f9c52	http://dx.doi.org/10.4225/69/5ab33c62f9c52	Taxonomic resolution	Master_species_list.xmlx	Australian Ocean Data Network	doi:10.4225/69/5ab33c62f9c52	http://dx.doi.org/10.4225/69/5ab33c62f9c52
T5_1AD2	Larval fish identification	T5_1AD2	Larval_fish_dataset.xmlx	Australian Ocean Data Network	doi:10.4225/69/5ab33c62f9c52	http://dx.doi.org/10.4225/69/5ab33c62f9c52	Taxonomic resolution	Master_species_list.xmlx	Australian Ocean Data Network	doi:10.4225/69/5ab33c62f9c52	http://dx.doi.org/10.4225/69/5ab33c62f9c52
T5_1AD3	Larval fish identification	T5_1AD3	Larval_fish_dataset.xmlx	Australian Ocean Data Network	doi:10.4225/69/5ab33c62f9c52	http://dx.doi.org/10.4225/69/5ab33c62f9c52	Taxonomic resolution	Master_species_list.xmlx	Australian Ocean Data Network	doi:10.4225/69/5ab33c62f9c52	http://dx.doi.org/10.4225/69/5ab33c62f9c52
T5_2AD1	Larval fish identification	T5_2AD1	Larval_fish_dataset.xmlx	Australian Ocean Data Network	doi:10.4225/69/5ab33c62f9c52	http://dx.doi.org/10.4225/69/5ab33c62f9c52	Taxonomic resolution	Master_species_list.xmlx	Australian Ocean Data Network	doi:10.4225/69/5ab33c62f9c52	http://dx.doi.org/10.4225/69/5ab33c62f9c52
T5_2AD2	Larval fish identification	T5_2AD2	Larval_fish_dataset.xmlx	Australian Ocean Data Network	doi:10.4225/69/5ab33c62f9c52	http://dx.doi.org/10.4225/69/5ab33c62f9c52	Taxonomic resolution	Master_species_list.xmlx	Australian Ocean Data Network	doi:10.4225/69/5ab33c62f9c52	http://dx.doi.org/10.4225/69/5ab33c62f9c52
T5_2AD3	Larval fish identification	T5_2AD3	Larval_fish_dataset.xmlx	Australian Ocean Data Network	doi:10.4225/69/5ab33c62f9c52	http://dx.doi.org/10.4225/69/5ab33c62f9c52	Taxonomic resolution	Master_species_list.xmlx	Australian Ocean Data Network	doi:10.4225/69/5ab33c62f9c52	http://dx.doi.org/10.4225/69/5ab33c62f9c52
T5_3AD1	Larval fish identification	T5_3AD1	Larval_fish_dataset.xmlx	Australian Ocean Data Network	doi:10.4225/69/5ab33c62f9c52	http://dx.doi.org/10.4225/69/5ab33c62f9c52	Taxonomic resolution	Master_species_list.xmlx	Australian Ocean Data Network	doi:10.4225/69/5ab33c62f9c52	http://dx.doi.org/10.4225/69/5ab33c62f9c52
T5_3AD2	Larval fish identification	T5_3AD2	Larval_fish_dataset.xmlx	Australian Ocean Data Network	doi:10.4225/69/5ab33c62f9c52	http://dx.doi.org/10.4225/69/5ab33c62f9c52	Taxonomic resolution	Master_species_list.xmlx	Australian Ocean Data Network	doi:10.4225/69/5ab33c62f9c52	http://dx.doi.org/10.4225/69/5ab33c62f9c52
T5_3AD3	Larval fish identification	T5_3AD3	Larval_fish_dataset.xmlx	Australian Ocean Data Network	doi:10.4225/69/5ab33c62f9c52	http://dx.doi.org/10.4225/69/5ab33c62f9c52	Taxonomic resolution	Master_species_list.xmlx	Australian Ocean Data Network	doi:10.4225/69/5ab33c62f9c52	http://dx.doi.org/10.4225/69/5ab33c62f9c52
T5_4AD1	Larval fish identification	T5_4AD1	Larval_fish_dataset.xmlx	Australian Ocean Data Network	doi:10.4225/69/5ab33c62f9c52	http://dx.doi.org/10.4225/69/5ab33c62f9c52	Taxonomic resolution	Master_species_list.xmlx	Australian Ocean Data Network	doi:10.4225/69/5ab33c62f9c52	http://dx.doi.org/10.4225/69/5ab33c62f9c52
T5_4AD2	Larval fish identification	T5_4AD2	Larval_fish_dataset.xmlx	Australian Ocean Data Network	doi:10.4225/69/5ab33c62f9c52	http://dx.doi.org/10.4225/69/5ab33c62f9c52	Taxonomic resolution	Master_species_list.xmlx	Australian Ocean Data Network	doi:10.4225/69/5ab33c62f9c52	http://dx.doi.org/10.4225/69/5ab33c62f9c52
T5_4AD3	Larval fish identification	T5_4AD3	Larval_fish_dataset.xmlx	Australian Ocean Data Network	doi:10.4225/69/5ab33c62f9c52	http://dx.doi.org/10.4225/69/5ab33c62f9c52	Taxonomic resolution	Master_species_list.xmlx	Australian Ocean Data Network	doi:10.4225/69/5ab33c62f9c52	http://dx.doi.org/10.4225/69/5ab33c62f9c52
T5_5AD1	Larval fish identification	T5_5AD1	Larval_fish_dataset.xmlx	Australian Ocean Data Network	doi:10.4225/69/5ab33c62f9c52	http://dx.doi.org/10.4225/69/5ab33c62f9c52	Taxonomic resolution	Master_species_list.xmlx	Australian Ocean Data Network	doi:10.4225/69/5ab33c62f9c52	http://dx.doi.org/10.4225/69/5ab33c62f9c52
T5_5AD2	Larval fish identification	T5_5AD2	Larval_fish_dataset.xmlx	Australian Ocean Data Network	doi:10.4225/69/5ab33c62f9c52	http://dx.doi.org/10.4225/69/5ab33c62f9c52	Taxonomic resolution	Master_species_list.xmlx	Australian Ocean Data Network	doi:10.4225/69/5ab33c62f9c52	http://dx.doi.org/10.4225/69/5ab33c62f9c52
T5_5AD3	Larval fish identification	T5_5AD3	Larval_fish_dataset.xmlx	Australian Ocean Data Network	doi:10.4225/69/5ab33c62f9c52	http://dx.doi.org/10.4225/69/5ab33c62f9c52	Taxonomic resolution	Master_species_list.xmlx	Australian Ocean Data Network	doi:10.4225/69/5ab33c62f9c52	http://dx.doi.org/10.4225/69/5ab33c62f9c52
T5_6AD1	Larval fish identification	T5_6AD1	Larval_fish_dataset.xmlx	Australian Ocean Data Network	doi:10.4225/69/5ab33c62f9c52	http://dx.doi.org/10.4225/69/5ab33c62f9c52	Taxonomic resolution	Master_species_list.xmlx	Australian Ocean Data Network	doi:10.4225/69/5ab33c62f9c52	http://dx.doi.org/10.4225/69/5ab33c62f9c52
T5_6AD2	Larval fish identification	T5_6AD2	Larval_fish_dataset.xmlx	Australian Ocean Data Network	doi:10.4225/69/5ab33c62f9c52	http://dx.doi.org/10.4225/69/5ab33c62f9c52	Taxonomic resolution	Master_species_list.xmlx	Australian Ocean Data Network	doi:10.4225/69/5ab33c62f9c52	http://dx.doi.org/10.4225/69/5ab33c62f9c52
T5_6AD3	Larval fish identification	T5_6AD3	Larval_fish_dataset.xmlx	Australian Ocean Data Network	doi:10.4225/69/5ab33c62f9c52	http://dx.doi.org/10.4225/69/5ab33c62f9c52	Taxonomic resolution	Master_species_list.xmlx	Australian Ocean Data Network	doi:10.4225/69/5ab33c62f9c52	http://dx.doi.org/10.4225/69/5ab33c62f9c52
T6_1AD1	Larval fish identification	T6_1AD1	Larval_fish_dataset.xmlx	Australian Ocean Data Network	doi:10.4225/69/5ab33c62f9c52	http://dx.doi.org/10.4225/69/5ab33c62f9c52	Taxonomic resolution	Master_species_list.xmlx	Australian Ocean Data Network	doi:10.4225/69/5ab33c62f9c52	http://dx.doi.org/10.4225/69/5ab33c62f9c52
T6_1AD2	Larval fish identification	T6_1AD2	Larval_fish_dataset.xmlx	Australian Ocean Data Network	doi:10.4225/69/5ab33c62f9c52	http://dx.doi.org/10.4225/69/5ab33c62f9c52	Taxonomic resolution	Master_species_list.xmlx	Australian Ocean Data Network	doi:10.4225/69/5ab33c62f9c52	http://dx.doi.org/10.4225/69/5ab33c62f9c52
T6_1AD3	Larval fish identification	T6_1AD3	Larval_fish_dataset.xmlx	Australian Ocean Data Network	doi:10.4225/69/5ab33c62f9c52	http://dx.doi.org/10.4225/69/5ab33c62f9c52	Taxonomic resolution	Master_species_list.xmlx	Australian Ocean Data Network	doi:10.4225/69/5ab33c62f9c52	http://dx.doi.org/10.4225/69/5ab33c62f9c52
T6_2AD1	Larval fish identification	T6_2AD1	Larval_fish_dataset.xmlx	Australian Ocean Data Network	doi:10.4225/69/5ab33c62f9c52	http://dx.doi.org/10.4225/69/5ab33c62f9c52	Taxonomic resolution	Master_species_list.xmlx	Australian Ocean Data Network	doi:10.4225/69/5ab33c62f9c52	http://dx.doi.org/10.4225/69/5ab33c62f9c52
T6_2AD2	Larval fish identification	T6_2AD2	Larval_fish_dataset.xmlx	Australian Ocean Data Network	doi:10.4225/69/5ab33c62f9c52	http://dx.doi.org/10.4225/69/5ab33c62f9c52	Taxonomic resolution	Master_species_list.xmlx	Australian Ocean Data Network	doi:10.4225/69/5ab33c62f9c52	http://dx.doi.org/10.4225/69/5ab33c62f9c52
T6_2AD3	Larval fish identification	T6_2AD3	Larval_fish_dataset.xmlx	Australian Ocean Data Network	doi:10.4225/69/5ab33c62f9c52	http://dx.doi.org/10.4225/69/5ab33c62f9c52	Taxonomic resolution	Master_species_list.xmlx	Australian Ocean Data Network	doi:10.4225/69/5ab33c62f9c52	http://dx.doi.org/10.4225/69/5ab33c62f9c52
T6_3AD1	Larval fish identification	T6_3AD1	Larval_fish_dataset.xmlx	Australian Ocean Data Network	doi:10.4225/69/5ab33c62f9c52	http://dx.doi.org/10.4225/69/5ab33c62f9c52	Taxonomic resolution	Master_species_list.xmlx	Australian Ocean Data Network	doi:10.4225/69/5ab33c62f9c52	http://dx.doi.org/10.4225/69/5ab33c62f9c52
T6_3AD2	Larval fish identification	T6_3AD2	Larval_fish_dataset.xmlx	Australian Ocean Data Network	doi:10.4225/69/5ab33c62f9c52	http://dx.doi.org/10.4225/69/5ab33c62f9c52	Taxonomic resolution	Master_species_list.xmlx	Australian Ocean Data Network	doi:10.4225/69/5ab33c62f9c52	http://dx.doi.org/10.4225/69/5ab33c62f9c52
T6_3AD3	Larval fish identification	T6_3AD3	Larval_fish_dataset.xmlx	Australian Ocean Data Network	doi:10.4225/69/5ab33c62f9c52	http://dx.doi.org/10.4225/69/5ab33c62f9c52	Taxonomic resolution	Master_species_list.xmlx	Australian Ocean Data Network	doi:10.4225/69/5ab33c62f9c52	http://dx.doi.org/10.4225/69/5ab33c62f9c52
T6_4AD1	Larval fish identification	T6_4AD1	Larval_fish_dataset.xmlx	Australian Ocean Data Network	doi:10.4225/69/5ab33c62f9c52	http://dx.doi.org/10.4225/69/5ab33c62f9c52	Taxonomic resolution	Master_species_list.xmlx	Australian Ocean Data Network	doi:10.4225/69/5ab33c62f9c52	http://dx.doi.org/10.4225/69/5ab33c62f9c52
T6_4AD2	Larval fish identification	T6_4AD2	Larval_fish_dataset.xmlx	Australian Ocean Data Network	doi:10.4225/69/5ab33c62f9c52	http://dx.doi.org/10.4225/69/5ab33c62f9c52	Taxonomic resolution	Master_species_list.xmlx	Australian Ocean Data Network	doi:10.4225/69/5ab33c62f9c52	http://dx.doi.org/10.4225/69/5ab33c62f9c52
T6_4AD3	Larval fish identification	T6_4AD3	Larval_fish_dataset.xmlx	Australian Ocean Data Network	doi:10.4225/69/5ab33c62f9c52	http://dx.doi.org/10.4225/69/5ab33c62f9c52	Taxonomic resolution	Master_species_list.xmlx	Australian Ocean Data Network	doi:10.4225/69/5ab33c62f9c52	http://dx.doi.org/10.4225/69/5ab33c62f9c52
T6_5AD1	Larval fish identification	T6_5AD1	Larval_fish_dataset.xmlx	Australian Ocean Data Network	doi:10.4225/69/5ab33c62f9c52	http://dx.doi.org/10.4225/69/5ab33c62f9c52	Taxonomic resolution	Master_species_list.xmlx	Australian Ocean Data Network	doi:10.4225/69/5ab33c62f9c52	http://dx.doi.org/10.4225/69/5ab33c62f9c52
T6_5AD2	Larval fish identification	T6_5AD2	Larval_fish_dataset.xmlx	Australian Ocean Data Network	doi:10.4225/69/5ab33c62f9c52	http://dx.doi.org/10.4225/69/5ab33c62f9c52	Taxonomic resolution	Master_species_list.xmlx	Australian Ocean Data Network	doi:10.4225/69/5ab33c62f9c52	http://dx.doi.org/10.4225/69/5ab33c62f9c52
T6_5AD3	Larval fish identification	T6_5AD3	Larval_fish_dataset.xmlx	Australian Ocean Data Network	doi:10.4225/69/5ab33c62f9c52	http://dx.doi.org/10.4225/69/5ab33c62f9c52	Taxonomic resolution	Master_species_list.xmlx	Australian Ocean Data Network	doi:10.4225/69/5ab33c62f9c52	http://dx.doi.org/10.4225/69/5ab33c62f9c52
T6_6AD1	Larval fish identification	T6_6AD1	Larval_fish_dataset.xmlx	Australian Ocean Data Network	doi:10.4225/69/5ab33c62f9c52	http://dx.doi.org/10.4225/69/5ab33c62f9c52	Taxonomic resolution	Master_species_list.xmlx	Australian Ocean Data Network	doi:10.4225/69/5ab33c62f9c52	http://dx.doi.org/10.4225/69/5ab33c62f9c52
T6_6AD2	Larval fish identification	T6_6AD2	Larval_fish_dataset.xmlx	Australian Ocean Data Network	doi:10.4225/69/5ab33c62f9c52	http://dx.doi.org/10.4225/69/5ab33c62f9c52	Taxonomic resolution	Master_species_list.xmlx	Australian Ocean Data Network	doi:10.4225/69/5ab33c62f9c52	http://dx.doi.org/10.4225/69/5ab33c62f9c52
T6_6AD3	Larval fish identification	T6_6AD3	Larval_fish_dataset.xmlx	Australian Ocean Data Network	doi:10.4225/69/5ab33c62f9c52	http://dx.doi.org/10.4225/69/5ab33c62f9c52	Taxonomic resolution	Master_species_list.xmlx	Australian Ocean Data Network	doi:10.4225/69/5ab33c62f9c52	http://dx.doi.org/10.4225/69/5ab33c62f9c52
T7_1AD1	Larval fish identification	T7_1AD1	Larval_fish_dataset.xmlx	Australian Ocean Data Network	doi:10.4225/69/5ab33c62f9c52	http://dx.doi.org/10.4225/69/5ab33c62f9c52	Taxonomic resolution	Master_species_list.xmlx	Australian Ocean Data Network	doi:10.4225/69/5ab33c62f9c52	http://dx.doi.org/10.4225/69/5ab33c62f9c52
T7_1AD2	Larval fish identification	T7_1AD2	Larval_fish_dataset.xmlx	Australian Ocean Data Network	doi:10.4225/69/5ab33c62f9c52	http://dx.doi.org/10.4225/69/5ab33c62f9c52	Taxonomic resolution	Master_species_list.xmlx	Australian Ocean Data Network	doi:10.4225/69/5ab33c62f9c52	http://dx.doi.org/10.4225/69/5ab33c62f9c52
T7_1AD3	Larval fish identification	T7_1AD3	Larval_fish_dataset.xmlx	Australian Ocean Data Network	doi:10.4225/69/5ab33c62f9c52	http://dx.doi.org/10.4225/69/5ab33c62f9c52	Taxonomic resolution	Master_species_list.xmlx	Australian Ocean Data Network	doi:10.4225/69/5ab33c62f9c52	http://dx.doi.org/10.4225/69/5ab33c62f9c52
T7_2AD1	Larval fish identification	T7_2AD1	Larval_fish_dataset.xmlx	Australian Ocean Data Network	doi:10.4225/69/5ab33c62f9c52	http://dx.doi.org/10.4225/69/5ab33c62f9c52	Taxonomic resolution	Master_species_list.xmlx	Australian Ocean Data Network	doi:10.4225/69/5ab33c62f9c52	http://dx.doi.org/10.4225/69/5ab33c62f9c52
T7_2AD2	Larval fish identification	T7_2AD2	Larval_fish_dataset.xmlx	Australian Ocean Data Network	doi:10.4225/69/5ab33c62f9c52	http://dx.doi.org/10.4225/69/5ab33c62f9c52	Taxonomic resolution	Master_species_list.xmlx	Australian Ocean Data Network	doi:10.4225/69/5ab33c62f9c52	http://dx.doi.org/10.4225/69/5ab33c62f9c52
T7_2AD3	Larval fish identification	T7_2AD3	Larval_fish_dataset.xmlx	Australian Ocean Data Network	doi:10.4225/69/5ab33c62f9c52	http://dx.doi.org/10.4225/69/5ab33c62f9c52	Taxonomic resolution	Master_species_list.xmlx	Australian Ocean Data Network	doi:10.4225/69/5ab33c62f9c52	http://dx.doi.org/10.4225/69/5ab33c62f9c52
T7_3AD1	Larval fish identification	T7_3AD1	Larval_fish_dataset.xmlx	Australian Ocean Data Network	doi:10.4225/69/5ab33c62f9c52	http://dx.doi.org/10.4225/69/5ab33c62f9c52	Taxonomic resolution	Master_species_list.xmlx	Australian Ocean Data Network	doi:10.4225/69/5ab33c62f9c52	http://dx.doi.org/10.4225/69/5ab33c62f9c52
T7_3AD2	Larval fish identification	T7_3AD2	Larval_fish_dataset.xmlx	Australian Ocean Data Network	doi:10.4225/69/5ab33c62f9c52	http://dx.doi.org/10.4225/69/5ab33c62f9c52	Taxonomic resolution	Master_species_list.xmlx	Australian Ocean Data Network	doi:10.4225/69/5ab33c62f9c52	http://dx.doi.org/10.4225/69/5ab33c62f9c52
T7_3AD3	Larval fish identification	T7_3AD3	Larval_fish_dataset.xmlx	Australian Ocean Data Network	doi:10.4225/69/5ab33c62f9c52	http://dx.doi.org/10.4225/69/5ab33c62f9c52	Taxonomic resolution	Master_species_list.xmlx	Australian Ocean Data Network	doi:10.4225/69/5ab33c62f9c52	http://dx.doi.org/10.4225/69/5ab33c62f9c52
T7_4AD1	Larval fish identification	T7_4AD1	Larval_fish_dataset.xmlx	Australian Ocean Data Network	doi:10.4225/69/5ab33c62f9c52	http://dx.doi.org/10.4225/69/5ab33c62f9c52	Taxonomic resolution	Master_species_list.xmlx	Australian Ocean Data Network	doi:10.4225/69/5ab33c62f9c52	http://dx.doi.org/10.4225/69/5ab33c62f9c52
T7_4AD2	Larval fish identification	T7_4AD2	Larval_fish_dataset.xmlx	Australian Ocean Data Network	doi:10.4225/69/5ab33c62f9c52	http://dx.doi.org/10.4225/69/5ab33c62f9c52	Taxonomic resolution	Master_species_list.xmlx	Australian Ocean Data Network	doi:10.4225/69/5ab33c62f9c52	http://dx.doi.org/10.4225/69/5ab33c62f9c52
T7_4AD3	Larval fish identification	T7_4AD3	Larval_fish_dataset.xmlx	Australian Ocean Data Network	doi:10.4225/69/5ab33c62f9c52	http://dx.doi.org/10.4225/69/5ab33c62f9c52	Taxonomic resolution	Master_species_list.xmlx	Australian Ocean Data Network	doi:10.4225/69/5ab33c62f9c52	http://dx.doi.org/10.4225/69/5ab33c62f9c52
T7_5AD1	Larval fish identification	T7_5AD1	Larval_fish_dataset.xmlx	Australian Ocean Data Network	doi:10.4225/69/5ab33c62f9c52	http://dx.doi.org/10.4225/69/5ab33c62f9c52	Taxonomic resolution	Master_species_list.xmlx	Australian Ocean Data Network	doi:10.4225/69/5ab33c62f9c52	http://dx.doi.org/10.4225/69/5ab33c62f9c52
T7_5AD2	Larval fish identification	T7_5AD2	Larval_fish_dataset.xmlx	Australian Ocean Data Network	doi:10.4225/69/5ab33c62f9c52	http://dx.doi.org/10.4225/69/5ab33c62f9c52	Taxonomic resolution	Master_species_list.xmlx	Australian Ocean Data Network	doi:10.4225/69/5ab33c62f9c52	http://dx.doi.org/10.4225/69/5ab33c62f9c52
T7_5AD3	Larval fish identification	T7_5AD3	Larval_fish_dataset.xmlx	Australian Ocean Data Network	doi:10.4225/69/5ab33c62f9c52	http://dx.doi.org/10.4225/69/5ab33c62f9c52	Taxonomic resolution	Master_species_list.xmlx	Australian Ocean Data Network	doi:10.4225/69/5ab33c62f9c52	http://dx.doi.org/10.4225/69/5ab33c62f9c52
T7_6AD1	Larval fish identification	T7_6AD1	Larval_fish_dataset.xmlx	Australian Ocean Data Network	doi:10.4225/69/5ab33c62f9c52	http://dx.doi.org/10.4225/69/5ab33c62f9c52	Taxonomic resolution	Master_species_list.xmlx	Australian Ocean Data Network	doi:10.4225/69/5ab33c62f9c52	http://dx.doi.org/10.4225/69/5ab33c62f9c52
T7_6AD2	Larval fish identification	T7_6AD2	Larval_fish_dataset.xmlx	Australian Ocean Data Network	doi:10.4225/69/5ab33c62f9c52	http://dx.doi.org/10.4225/69/5ab33c62f9c52	Taxonomic resolution	Master_species_list.xmlx	Australian Ocean Data Network	doi:10.4225/69/5ab33c62f9c52	http://dx.doi.org/10.4225/69/5ab33c62f9c52
T7_6AD3	Larval fish identification	T7_6AD3	Larval_fish_dataset.xmlx	Australian Ocean Data Network	doi:10.4225/69/5ab33c62f9c52	http://dx.doi.org/10.4225/69/5ab33c62f9c52	Taxonomic resolution	Master_species_list.xmlx	Australian Ocean Data Network	doi:10.4225/69/5ab33c62f9c52	http://dx.doi.org/10.4225/69/5ab33c62f9c52
T8_1AD1	Larval fish identification	T8_1AD1	Larval_fish_dataset.xmlx	Australian Ocean Data Network	doi:10.4225/69/5ab33c62f9c52	http://dx.doi.org/10.4225/69/5ab33c62f9c52	Taxonomic resolution	Master_species_list.xmlx	Australian Ocean Data Network	doi:10.4225/69/5ab33c62f9c52	http://dx.doi.org/10.4225/69/5ab33c62f9c52
T8_1AD2	Larval fish identification	T8_1AD2	Larval_fish_dataset.xmlx	Australian Ocean Data Network	doi:10.4225/69/5ab33c62f9c52	http://dx.doi.org/10.4225/69/5ab33c62f9c52	Taxonomic resolution	Master_species_list.xmlx	Australian Ocean Data Network	doi:10.4225/69/5ab33c62f9c52	http://dx.doi.org/10.4225/69/5ab33c62f9c52
T8_1AD3	Larval fish identification	T8_1AD3	Larval_fish_dataset.xmlx	Australian Ocean Data Network	doi:10.4225/69/5ab33c62f9c52	http://dx.doi.org/10.4225/69/5ab33c62f9c52	Taxonomic resolution	Master_species_list.xmlx	Australian Ocean Data Network	doi:10.4225/69/5ab33c62f9c52	http://dx.doi.org/10.4225/69/5ab33c62f9c52
T8_2AD1	Larval fish identification	T8_2AD1	Larval_fish_dataset.xmlx	Australian Ocean Data Network	doi:10.4225/69/5ab33c62f9c52	http://dx.doi.org/10.4225/69/5ab33c62f9c52	Taxonomic resolution	Master_species_list.xmlx	Australian Ocean Data Network	doi:10.4225/69/5ab33c62f9c52	http://dx.doi.org/10.4225/69/5ab33c62f9c52
T8_2AD2	Larval fish identification	T8_2AD2	Larval_fish_dataset.xmlx	Australian Ocean Data Network	doi:10.4225/69/5ab33c62f9c52	http://dx.doi.org/10.4225/69/5ab33c62f9c52	Taxonomic resolution	Master_species_list.xmlx	Australian Ocean Data Network	doi:10.4225/69/5ab33c62f9c52	http://dx.doi.org/10.4225/69/5ab33c62f9c52
T8_2AD3	Larval fish identification	T8_2AD3	Larval_fish_dataset.xmlx	Australian Ocean Data Network	doi:10.4225/69/5ab33c62f9c52	http://dx.doi.org/10.4225/69/5ab33c62f9c52	Taxonomic resolution	Master_species_list.xmlx	Australian Ocean Data Network	doi:10.4225/69/5ab33c62f9c52	http://dx.doi.org/10.4225/69/5ab33c62f9c52
T8_3AD1	Larval fish identification	T8_3AD1	Larval_fish_dataset.xmlx	Australian Ocean Data Network	doi:10.4225/69/5ab33c62f9c52	http://dx.doi.org/10.4225/69/5ab33c62f9c52	Taxonomic resolution	Master_species_list.xmlx	Australian Ocean Data Network	doi:10.4225/69/5ab33c62f9c52	http://dx.doi.org/10.4225/69/5ab33c62f9c52
T8_3AD2	Larval fish identification	T8_3AD2	Larval_fish_dataset.xmlx	Australian Ocean Data Network	doi:10.4225/69/5ab33c62f9c52	http://dx.doi.org/10.4225/69/5ab33c62f9c52	Taxonomic resolution	Master_species_list.xmlx	Australian Ocean Data Network	doi:10.4225/69/5ab33c62f9c52	http://dx.doi.org/10.4225/69/5ab33c62f9c52
T8_3AD3	Larval fish identification	T8_3AD3	Larval_fish_dataset.xmlx	Australian Ocean Data Network	doi:10.4225/69/5ab33c62f9c52	http://dx.doi.org/10.4225/69/5ab33c62f9c52	Taxonomic resolution	Master_species_list.xmlx	Australian Ocean Data Network	doi:10.4225/69/5ab33c62f9c52	http://dx.doi.org/10.4225/69/5ab33c62f9c52
T8_4AD1	Larval fish identification	T8_4AD1	Larval_fish_dataset.xmlx	Australian Ocean Data Network	doi:10.4225/69/5ab33c62f9c52	http://dx.doi.org/10.4225/69/5ab33c62f9c52	Taxonomic resolution	Master_species_list.xmlx	Australian Ocean Data Network	doi:10.4225/69/5ab33c62f9c52	http://dx.doi.org/10.4225/69/5ab33c62f9c52
T8_4AD2	Larval fish identification	T8_4AD2	Larval_fish_dataset.xmlx	Australian Ocean Data Network	doi:10.4225/69/5ab33c62f9c52	http://dx.doi.org/10.4225/69/5ab33c62f9c52	Taxonomic resolution	Master_species_list.xmlx	Australian Ocean Data Network	doi:10.4225/69/5ab33c62f9c52	http://dx.doi.org/10.4225/69/5ab33c62f9c52
T8_4AD3	Larval fish identification	T8_4AD3	Larval_fish_dataset.xmlx	Australian Ocean Data Network	doi:10.4225/69/5ab33c62f9c52	http://dx.doi.org/10.4225/69/5ab33c62f9c52	Taxonomic resolution	Master_species_list.xmlx	Australian Ocean Data Network	doi:10.4225/69/5ab33c62f9c52	http://dx.doi.org/10.4225/69/5ab33c62f9c52
T8_5AD1	Larval fish identification	T8_5AD1	Larval_fish_dataset.xmlx	Australian Ocean Data Network	doi:10.4225/69/5ab33c62f9c52	http://dx.doi.org/10.4225/69/5ab33c62f9c52	Taxonomic resolution	Master_species_list.xmlx	Australian Ocean Data Network	doi:10.4225/69/5ab33c62f9c52	http://dx.doi.org/10.4225/69/5ab33c62f9c52
T8_5AD2	Larval fish identification	T8_5AD2	Larval_fish_dataset.xmlx	Australian Ocean Data Network	doi:10.4225/69/5ab33c62f9c52	http://dx.doi.org/10.4225/69/5ab33c62f9c52	Taxonomic resolution	Master_species_list.xmlx	Australian Ocean Data Network	doi:10.4225/69/5ab33c62f9c52	http://dx.doi.org/10.4225/69/5ab33c62f9c52
T8_5AD3	Larval fish identification	T8_5AD3	Larval_fish_dataset.xmlx	Australian Ocean Data Network	doi:10.4225/69/5ab33c62f9c52	http://dx.doi.org/10.4225/69/5ab33c62f9c52	Taxonomic resolution	Master_species_list.xmlx	Australian Ocean Data Network	doi:10.4225/69/5ab33c62f9c52	http://dx.doi.org/10.4225/69/5ab33c62f9c52
T8_6AD1	Larval fish identification	T8_6AD1	Larval_fish_dataset.xmlx	Australian Ocean Data Network	doi:10.4225/69/5ab33c62f9c52	http://dx.doi.org/10.4225/69/5ab33c62f9c52	Taxonomic resolution	Master_species_list.xmlx	Australian Ocean Data Network	doi:10.4225/69/5ab33c62f9c52	http://dx.doi.org/10.4225/69/5ab33c62f9c52
T8_6AD2	Larval fish identification	T8_6AD2	Larval_fish_dataset.xmlx	Australian Ocean Data Network	doi:10.4225/69/5ab33c62f9c52	http://dx.doi.org/10.4225/69/5ab33c62f9c52	Taxonomic resolution	Master_species_list.xmlx	Australian Ocean Data Network	doi:10.4225/69/5ab33c62f9c52	http://dx.doi.org/10.4225/69/5ab33c62f9c52
T8_6AD3	Larval fish identification	T8_6AD3	Larval_fish_dataset.xmlx	Australian Ocean Data Network	doi:10.4225/69/5ab33c62f9c52	http://dx.doi.org/10.4225/69/5ab33c62f9c52	Taxonomic resolution	Master_species_list.xmlx	Australian Ocean Data Network	doi:10.4225/69/5ab33c62f9c52	http://dx.doi.org/10.4225/69/5ab33c62f9c52
T1_1BD1	Larval fish identification	T1_1BD1	Larval_fish_dataset.xmlx	Australian Ocean Data Network	doi:10.4225/69/5ab33c62f9c52	http://dx.doi.org/10.4225/69/5ab33c62f9c52	Taxonomic resolution	Master_species_list.xmlx	Australian Ocean Data Network	doi:10.4225/69/5ab33c62f9c52	http://dx.doi.org/10.4225/69/5ab33c62f9c52
T1_1BD2	Larval fish identification	T1_1BD2	Larval_fish_dataset.xmlx	Australian Ocean Data Network	doi:10.4225/69/5ab33c62f9c52	http://dx.doi.org/10.4225/69/5ab33c62f9c52	Taxonomic resolution	Master_species_list.xmlx	Australian Ocean Data Network	doi:10.4225/69/5ab33c62f9c52	http://dx.doi.org/10.4225/69/5ab33c62f9c52
T1_1BD3	Larval fish identification	T1_1BD3	Larval_fish_dataset.xmlx	Australian Ocean Data Network	doi:10.4225/69/5ab33c62f9c52	http://dx.doi.org/10.4225/69/5ab33c62f9c52	Taxonomic resolution	Master_species_list.xmlx	Australian Ocean Data Network	doi:10.4225/69/5ab33c62f9c52	http://dx.doi.org/10.4225/69/5ab33c62f9c52
T1_1BS1	Larval fish identification	T1_1BS1	Larval_fish_dataset.xmlx	Australian Ocean Data Network	doi:10.4225/69/5ab33c62f9c52	http://dx.doi.org/10.4225/69/5ab33c62f9c52	Taxonomic resolution	Master_species_list.xmlx	Australian Ocean Data Network	doi:10.4225/69/5ab33c62f9c52	http://dx.doi.org/10.4225/69/5ab33c62f9c52
T1_1BS2	Larval fish identification	T1_1BS2	Larval_fish_dataset.xmlx	Australian Ocean Data Network	doi:10.4225/69/5ab33c62f9c52	http://dx.doi.org/10.4225/69/5ab33c62f9c52	Taxonomic resolution	Master_species_list.xmlx	Australian Ocean Data Network	doi:10.4225/69/5ab33c62f9c52	http://dx.doi.org/10.4225/69/5ab33c62f9c52
T1_1BS3	Larval fish identification	T1_1BS3	Larval_fish_dataset.xmlx	Australian Ocean Data Network	doi:10.4225/69/5ab33c62f9c52	http://dx.doi.org/10.4225/69/5ab33c62f9c52	Taxonomic resolution	Master_species_list.xmlx	Australian Ocean Data Network	doi:10.4225/69/5ab33c62f9c52	http://dx.doi.org/10.4225/69/5ab33c62f9c52
T1_2BD1	Larval fish identification	T1_2BD1	Larval_fish_dataset.xmlx	Australian Ocean Data Network	doi:10.4225/69/5ab33c62f9c52	http://dx.doi.org/10.4225/69/5ab33c62f9c52	Taxonomic resolution	Master_species_list.xmlx	Australian Ocean Data Network	doi:10.4225/69/5ab33c62f9c52	http://dx.doi.org/10.4225/69/5ab33c62f9c52
T1_2BD2	Larval fish identification	T1_2BD2	Larval_fish_dataset.xmlx	Australian Ocean Data Network	doi:10.4225/69/5ab33c62f9c52	http://dx.doi.org/10.4225/69/5ab33c62f9c52	Taxonomic resolution	Master_species_list.xmlx	Australian Ocean Data Network	doi:10.4225/69/5ab33c62f9c52	http://dx.doi.org/10.4225/69/5ab33c62f9c52
T1_2BD3	Larval fish identification	T1_2BD3	Larval_fish_dataset.xmlx	Australian Ocean Data Network	doi:10.4225/69/5ab33c62f9c52	http://dx.doi.org/10.4225/69/5ab33c62f9c52	Taxonomic resolution	Master_species_list.xmlx	Australian Ocean Data Network	doi:10.4225/69/5ab33c62f9c52	http://dx.doi.org/10.4225/69/5ab33c62f9c52
T1_2BS1	Larval fish identification	T1_2BS1	Larval_fish_dataset.xmlx	Australian Ocean Data Network	doi:10.4225/69/5ab33c62f9c52	http://dx.doi.org/10.4225/69/5ab33c62f9c52	Taxonomic resolution	Master_species_list.xmlx	Australian Ocean Data Network	doi:10.4225/69/5ab33c62f9c52	http://dx.doi.org/10.4225/69/5ab33c62f9c52
T1_2BS2	Larval fish identification	T1_2BS2	Larval_fish_dataset.xmlx	Australian Ocean Data Network	doi:10.4225/69/5ab33c62f9c52	http://dx.doi.org/10.4225/69/5ab33c62f9c52	Taxonomic resolution	Master_species_list.xmlx	Australian Ocean Data Network	doi:10.4225/69/5ab33c62f9c52	http://dx.doi.org/10.4225/69/5ab33c62f9c52
T1_2BS3	Larval fish identification	T1_2BS3	Larval_fish_dataset.xmlx	Australian Ocean Data Network	doi:10.4225/69/5ab33c62f9c52	http://dx.doi.org/10.4225/69/5ab33c62f9c52	Taxonomic resolution	Master_species_list.xmlx	Australian Ocean Data Network	doi:10.4225/69/5ab33c62f9c52	http://dx.doi.org/10.4225/69/5ab33c62f9c52
T1_3BD1	Larval fish identification	T1_3BD1	Larval_fish_dataset.xmlx	Australian Ocean Data Network	doi:10.4225/69/5ab33c62f9c52	http://dx.doi.org/10.4225/69/5ab33c62f9c52	Taxonomic resolution	Master_species_list.xmlx	Australian Ocean Data Network	doi:10.4225/69/5ab33c62f9c52	http://dx.doi.org/10.4225/69/5ab33c62f9c52
T1_3BD2	Larval fish identification	T1_3BD2	Larval_fish_dataset.xmlx	Australian Ocean Data Network	doi:10.4225/69/5ab33c62f9c52	http://dx.doi.org/10.4225/69/5ab33c62f9c52	Taxonomic resolution	Master_species_list.xmlx	Australian Ocean Data Network	doi:10.4225/69/5ab33c62f9c52	http://dx.doi.org/10.4225/69/5ab33c62f9c52
T1_3BD3	Larval fish identification	T1_3BD3	Larval_fish_dataset.xmlx	Australian Ocean Data Network	doi:10.4225/69/5ab33c62f9c52	http://dx.doi.org/10.4225/69/5ab33c62f9c52	Taxonomic resolution	Master_species_list.xmlx	Australian Ocean Data Network	doi:10.4225/69/5ab33c62f9c52	http://dx.doi.org/10.4225/69/5ab33c62f9c52
T1_3BS1	Larval fish identification	T1_3BS1	Larval_fish_dataset.xmlx	Australian Ocean Data Network	doi:10.4225/69/5ab33c62f9c52	http://dx.doi.org/10.4225/69/5ab33c62f9c52	Taxonomic resolution	Master_species_list.xmlx	Australian Ocean Data Network	doi:10.4225/69/5ab33c62f9c52	http://dx.doi.org/10.4225/69/5ab33c62f9c52
T1_3BS2	Larval fish identification	T1_3BS2	Larval_fish_dataset.xmlx	Australian Ocean Data Network	doi:10.4225/69/5ab33c62f9c52	http://dx.doi.org/10.4225/69/5ab33c62f9c52	Taxonomic resolution	Master_species_list.xmlx	Australian Ocean Data Network	doi:10.4225/69/5ab33c62f9c52	http://dx.doi.org/10.4225/69/5ab33c62f9c52
T1_3BS3	Larval fish identification	T1_3BS3	Larval_fish_dataset.xmlx	Australian Ocean Data Network	doi:10.4225/69/5ab33c62f9c52	http://dx.doi.org/10.4225/69/5ab33c62f9c52	Taxonomic resolution	Master_species_list.xmlx	Australian Ocean Data Network	doi:10.4225/69/5ab33c62f9c52	http://dx.doi.org/10.4225/69/5ab33c62f9c52
T1_4BD1	Larval fish identification	T1_4BD1	Larval_fish_dataset.xmlx	Australian Ocean Data Network	doi:10.4225/69/5ab33c62f9c52	http://dx.doi.org/10.4225/69/5ab33c62f9c52	Taxonomic resolution	Master_species_list.xmlx	Australian Ocean Data Network	doi:10.4225/69/5ab33c62f9c52	http://dx.doi.org/10.4225/69/5ab33c62f9c52
T1_4BD2	Larval fish identification	T1_4BD2	Larval_fish_dataset.xmlx	Australian Ocean Data Network	doi:10.4225/69/5ab33c62f9c52	http://dx.doi.org/10.4225/69/5ab33c62f9c52	Taxonomic resolution	Master_species_list.xmlx	Australian Ocean Data Network	doi:10.4225/69/5ab33c62f9c52	http://dx.doi.org/10.4225/69/5ab33c62f9c52
T1_4BD3	Larval fish identification	T1_4BD3	Larval_fish_dataset.xmlx	Australian Ocean Data Network	doi:10.4225/69/5ab33c62f9c52	http://dx.doi.org/10.4225/69/5ab33c62f9c52	Taxonomic resolution	Master_species_list.xmlx	Australian Ocean Data Network	doi:10.4225/69/5ab33c62f9c52	http://dx.doi.org/10.4225/69/5ab33c62f9c52
T1_4BS1	Larval fish identification	T1_4BS1	Larval_fish_dataset.xmlx	Australian Ocean Data Network	doi:10.4225/69/5ab33c62f9c52	http://dx.doi.org/10.4225/69/5ab33c62f9c52	Taxonomic resolution	Master_species_list.xmlx	Australian Ocean Data Network	doi:10.4225/69/5ab33c62f9c52	http://dx.doi.org/10.4225/69/5ab33c62f9c52
T1_4BS2	Larval fish identification	T1_4BS2	Larval_fish_dataset.xmlx	Australian Ocean Data Network	doi:10.4225/69/5ab33c62f9c52	http://dx.doi.org/10.4225/69/5ab33c62f9c52	Taxonomic resolution	Master_species_list.xmlx	Australian Ocean Data Network	doi:10.4225/69/5ab33c62f9c52	http://dx.doi.org/10.4225/69/5ab33c62f9c52
T1_4BS3	Larval fish identification	T1_4BS3	Larval_fish_dataset.xmlx	Australian Ocean Data Network	doi:10.4225/69/5ab33c62f9c52	http://dx.doi.org/10.4225/69/5ab33c62f9c52	Taxonomic resolution	Master_species_list.xmlx	Australian Ocean Data Network	doi:10.4225/69/5ab33c62f9c52	http://dx.doi.org/10.4225/69/5ab33c62f9c52
T1_5BD1	Larval fish identification	T1_5BD1	Larval_fish_dataset.xmlx	Australian Ocean Data Network	doi:10.4225/69/5ab33c62f9c52	http://dx.doi.org/10.4225/69/5ab33c62f9c52	Taxonomic resolution	Master_species_list.xmlx	Australian Ocean Data Network	doi:10.4225/69/5ab33c62f9c52	http://dx.doi.org/10.4225/69/5ab33c62f9c52
T1_5BD2	Larval fish identification	T1_5BD2	Larval_fish_dataset.xmlx	Australian Ocean Data Network	doi:10.4225/69/5ab33c62f9c52	http://dx.doi.org/10.4225/69/5ab33c62f9c52	Taxonomic resolution	Master_species_list.xmlx	Australian Ocean Data Network	doi:10.4225/69/5ab33c62f9c52	http://dx.doi.org/10.4225/69/5ab33c62f9c52
T1_5BD3	Larval fish identification	T1_5BD3	Larval_fish_dataset.xmlx	Australian Ocean Data Network	doi:10.4225/69/5ab33c62f9c52	http://dx.doi.org/10.4225/69/5ab33c62f9c52	Taxonomic resolution	Master_species_list.xmlx	Australian Ocean Data Network	doi:10.4225/69/5ab33c62f9c52	http://dx.doi.org/10.4225/69/5ab33c62f9c52
T1_5BS1	Larval fish identification	T1_5BS1	Larval_fish_dataset.xmlx	Australian Ocean Data Network	doi:10.4225/69/5ab33c62f9c52	http://dx.doi.org/10.4225/69/5ab33c62f9c52	Taxonomic resolution	Master_species_list.xmlx	Australian Ocean Data Network	doi:10.4225/69/5ab33c62f9c52	http://dx.doi.org/10.4225/69/5ab33c62f9c52
T1_5BS2	Larval fish identification	T1_5BS2	Larval_fish_dataset.xmlx	Australian Ocean Data Network	doi:10.4225/69/5ab33c62f9c52	http://dx.doi.org/10.4225/69/5ab33c62f9c52	Taxonomic resolution	Master_species_list.xmlx	Australian Ocean Data Network	doi:10.4225/69/5ab33c62f9c52	http://dx.doi.org/10.4225/69/5ab33c62f9c52
T1_5BS3	Larval fish identification	T1_5BS3	Larval_fish_dataset.xmlx	Australian Ocean Data Network	doi:10.4225/69/5ab33c62f9c52	http://dx.doi.org/10.4225/69/5ab33c62f9c52	Taxonomic resolution	Master_species_list.xmlx	Australian Ocean Data Network	doi:10.4225/69/5ab33c62f9c52	http://dx.doi.org/10.4225/69/5ab33c62f9c52
T1_6BD1	Larval fish identification	T1_6BD1	Larval_fish_dataset.xmlx	Australian Ocean Data Network	doi:10.4225/69/5ab33c62f9c52	http://dx.doi.org/10.4225/69/5ab33c62f9c52	Taxonomic resolution	Master_species_list.xmlx	Australian Ocean Data Network	doi:10.4225/69/5ab33c62f9c52	http://dx.doi.org/10.4225/69/5ab33c62f9c52
T1_6BD2	Larval fish identification	T1_6BD2	Larval_fish_dataset.xmlx	Australian Ocean Data Network	doi:10.4225/69/5ab33c62f9c52	http://dx.doi.org/10.4225/69/5ab33c62f9c52	Taxonomic resolution	Master_species_list.xmlx	Australian Ocean Data Network	doi:10.4225/69/5ab33c62f9c52	http://dx.doi.org/10.4225/69/5ab33c62f9c52
T1_6BD3	Larval fish identification	T1_6BD3	Larval_fish_dataset.xmlx	Australian Ocean Data Network	doi:10.4225/69/5ab33c62f9c52	http://dx.doi.org/10.4225/69/5ab33c62f9c52	Taxonomic resolution	Master_species_list.xmlx	Australian Ocean Data Network	doi:10.4225/69/5ab33c62f9c52	http://dx.doi.org/10.4225/69/5ab33c62f9c52
T10_1BD1	Larval fish identification	T10_1BD1	Larval_fish_dataset.xmlx	Australian Ocean Data Network	doi:10.4225/69/5ab33c62f9c52	http://dx.doi.org/10.4225/69/5ab33c62f9c52	Taxonomic resolution	Master_species_list.xmlx	Australian Ocean Data Network	doi:10.4225/69/5ab33c62f9c52	http://dx.doi.org/10.4225/69/5ab33c62f9c52
T10_1BD2	Larval fish identification	T10_1BD2	Larval_fish_dataset.xmlx	Australian Ocean Data Network	doi:10.4225/69/5ab33c62f9c52	http://dx.doi.org/10.4225/69/5ab33c62f9c52	Taxonomic resolution	Master_species_list.xmlx	Australian Ocean Data Network	doi:10.4225/69/5ab33c62f9c52	http://dx.doi.org/10.4225/69/5ab33c62f9c52
T10_1BD3	Larval fish identification	T10_1BD3	Larval_fish_dataset.xmlx	Australian Ocean Data Network	doi:10.4225/69/5ab33c62f9c52	http://dx.doi.org/10.4225/69/5ab33c62f9c52	Taxonomic resolution	Master_species_list.xmlx	Australian Ocean Data Network	doi:10.4225/69/5ab33c62f9c52	http://dx.doi.org/10.4225/69/5ab33c62f9c52
T10_1BD4	Larval fish identification	T10_1BD4	Larval_fish_dataset.xmlx	Australian Ocean Data Network	doi:10.4225/69/5ab33c62f9c52	http://dx.doi.org/10.4225/69/5ab33c62f9c52	Taxonomic resolution	Master_species_list.xmlx	Australian Ocean Data Network	doi:10.4225/69/5ab33c62f9c52	http://dx.doi.org/10.4225/69/5ab33c62f9c52
T10_1BD5	Larval fish identification	T10_1BD5	Larval_fish_dataset.xmlx	Australian Ocean Data Network	doi:10.4225/69/5ab33c62f9c52	http://dx.doi.org/10.4225/69/5ab33c62f9c52	Taxonomic resolution	Master_species_list.xmlx	Australian Ocean Data Network	doi:10.4225/69/5ab33c62f9c52	http://dx.doi.org/10.4225/69/5ab33c62f9c52
T10_1BD6	Larval fish identification	T10_1BD6	Larval_fish_dataset.xmlx	Australian Ocean Data Network	doi:10.4225/69/5ab33c62f9c52	http://dx.doi.org/10.4225/69/5ab33c62f9c52	Taxonomic resolution	Master_species_list.xmlx	Australian Ocean Data Network	doi:10.4225/69/5ab33c62f9c52	http://dx.doi.org/10.4225/69/5ab33c62f9c52
T10_1BS1	Larval fish identification	T10_1BS1	Larval_fish_dataset.xmlx	Australian Ocean Data Network	doi:10.4225/69/5ab33c62f9c52	http://dx.doi.org/10.4225/69/5ab33c62f9c52	Taxonomic resolution	Master_species_list.xmlx	Australian Ocean Data Network	doi:10.4225/69/5ab33c62f9c52	http://dx.doi.org/10.4225/69/5ab33c62f9c52
T10_1BS2	Larval fish identification	T10_1BS2	Larval_fish_dataset.xmlx	Australian Ocean Data Network	doi:10.4225/69/5ab33c62f9c52	http://dx.doi.org/10.4225/69/5ab33c62f9c52	Taxonomic resolution	Master_species_list.xmlx	Australian Ocean Data Network	doi:10.4225/69/5ab33c62f9c52	http://dx.doi.org/10.4225/69/5ab33c62f9c52
T10_1BS3	Larval fish identification	T10_1BS3	Larval_fish_dataset.xmlx	Australian Ocean Data Network	doi:10.4225/69/5ab33c62f9c52	http://dx.doi.org/10.4225/69/5ab33c62f9c52	Taxonomic resolution	Master_species_list.xmlx	Australian Ocean Data Network	doi:10.4225/69/5ab33c62f9c52	http://dx.doi.org/10.4225/69/5ab33c62f9c52
T10_1BS4	Larval fish identification	T10_1BS4	Larval_fish_dataset.xmlx	Australian Ocean Data Network	doi:10.4225/69/5ab33c62f9c52	http://dx.doi.org/10.4225/69/5ab33c62f9c52	Taxonomic resolution	Master_species_list.xmlx	Australian Ocean Data Network	doi:10.4225/69/5ab33c62f9c52	http://dx.doi.org/10.4225/69/5ab33c62f9c52
T10_1BS5	Larval fish identification	T10_1BS5	Larval_fish_dataset.xmlx	Australian Ocean Data Network	doi:10.4225/69/5ab33c62f9c52	http://dx.doi.org/10.4225/69/5ab33c62f9c52	Taxonomic resolution	Master_species_list.xmlx	Australian Ocean Data Network	doi:10.4225/69/5ab33c62f9c52	http://dx.doi.org/10.4225/69/5ab33c62f9c52
T10_1BS6	Larval fish identification	T10_1BS6	Larval_fish_dataset.xmlx	Australian Ocean Data Network	doi:10.4225/69/5ab33c62f9c52	http://dx.doi.org/10.4225/69/5ab33c62f9c52	Taxonomic resolution	Master_species_list.xmlx	Australian Ocean Data Network	doi:10.4225/69/5ab33c62f9c52	http://dx.doi.org/10.4225/69/5ab33c62f9c52
T10_2BD1	Larval fish identification	T10_2BD1	Larval_fish_dataset.xmlx	Australian Ocean Data Network	doi:10.4225/69/5ab33c62f9c52	http://dx.doi.org/10.4225/69/5ab33c62f9c52	Taxonomic resolution	Master_species_list.xmlx	Australian Ocean Data Network	doi:10.4225/69/5ab33c62f9c52	http://dx.doi.org/10.4225/69/5ab33c62f9c52
T10_2BD2	Larval fish identification	T10_2BD2	Larval_fish_dataset.xmlx	Australian Ocean Data Network	doi:10.4225/69/5ab33c62f9c52	http://dx.doi.org/10.4225/69/5ab33c62f9c52	Taxonomic resolution	Master_species_list.xmlx	Australian Ocean Data Network	doi:10.4225/69/5ab33c62f9c52	http://dx.doi.org/10.4225/69/5ab33c62f9c52
T10_2BD3	Larval fish identification	T10_2BD3	Larval_fish_dataset.xmlx	Australian Ocean Data Network	doi:10.4225/69/5ab33c62f9c52	http://dx.doi.org/10.4225/69/5ab33c62f9c52	Taxonomic resolution	Master_species_list.xmlx	Australian Ocean Data Network	doi:10.4225/69/5ab33c62f9c52	http://dx.doi.org/10.4225/69/5ab33c62f9c52
T10_2BD4	Larval fish identification	T10_2BD4	Larval_fish_dataset.xmlx	Australian Ocean Data Network	doi:10.4225/69/5ab33c62f9c52	http://dx.doi.org/10.4225/69/5ab33c62f9c52	Taxonomic resolution	Master_species_list.xmlx	Australian Ocean Data Network	doi:10.4225/69/5ab33c62f9c52	http://dx.doi.org/10.4225/69/5ab33c62f9c52
T10_2BD5	Larval fish identification	T10_2BD5	Larval_fish_dataset.xmlx	Australian Ocean Data Network	doi:10.4225/69/5ab33c62f9c52	http://dx.doi.org/10.4225/69/5ab33c62f9c52	Taxonomic resolution	Master_species_list.xmlx	Australian Ocean Data Network	doi:10.4225/69/5ab33c62f9c52	http://dx.doi.org/10.4225/69/5ab33c62f9c52
T10_2BD6	Larval fish identification	T10_2BD6	Larval_fish_dataset.xmlx	Australian Ocean Data Network	doi:10.4225/69/5ab33c62f9c52	http://dx.doi.org/10.4225/69/5ab33c62f9c52	Taxonomic resolution	Master_species_list.xmlx	Australian Ocean Data Network	doi:10.4225/69/5ab33c62f9c52	http://dx.doi.org/10.4225/69/5ab33c62f9c52
T10_2BS1	Larval fish identification	T10_2BS1	Larval_fish_dataset.xmlx	Australian Ocean Data Network	doi:10.4225/69/5ab33c62f9c52	http://dx.doi.org/10.4225/69/5ab33c62f9c52	Taxonomic resolution	Master_species_list.xmlx	Australian Ocean Data Network	doi:10.4225/69/5ab33c62f9c52	http://dx.doi.org/10.4225/69/5ab33c62f9c52
T10_2BS2	Larval fish identification	T10_2BS2	Larval_fish_dataset.xmlx	Australian Ocean Data Network	doi:10.4225/69/5ab33c62f9c52	http://dx.doi.org/10.4225/69/5ab33c62f9c52	Taxonomic resolution	Master_species_list.xmlx	Australian Ocean Data Network	doi:10.4225/69/5ab33c62f9c52	http://dx.doi.org/10.4225/69/5ab33c62f9c52
T10_2BS3	Larval fish identification	T10_2BS3	Larval_fish_dataset.xmlx	Australian Ocean Data Network	doi:10.4225/69/5ab33c62f9c52	http://dx.doi.org/10.4225/69/5ab33c62f9c52	Taxonomic resolution	Master_species_list.xmlx	Australian Ocean Data Network	doi:10.4225/69/5ab33c62f9c52	http://dx.doi.org/10.4225/69/5ab33c62f9c52
T10_2BS4	Larval fish identification	T10_2BS4	Larval_fish_dataset.xmlx	Australian Ocean Data Network	doi:10.4225/69/5ab33c62f9c52	http://dx.doi.org/10.4225/69/5ab33c62f9c52	Taxonomic resolution	Master_species_list.xmlx	Australian Ocean Data Network	doi:10.4225/69/5ab33c62f9c52	http://dx.doi.org/10.4225/69/5ab33c62f9c52
T10_2BS5	Larval fish identification	T10_2BS5	Larval_fish_dataset.xmlx	Australian Ocean Data Network	doi:10.4225/69/5ab33c62f9c52	http://dx.doi.org/10.4225/69/5ab33c62f9c52	Taxonomic resolution	Master_species_list.xmlx	Australian Ocean Data Network	doi:10.4225/69/5ab33c62f9c52	http://dx.doi.org/10.4225/69/5ab33c62f9c52
T10_2BS6	Larval fish identification	T10_2BS6	Larval_fish_dataset.xmlx	Australian Ocean Data Network	doi:10.4225/69/5ab33c62f9c52	http://dx.doi.org/10.4225/69/5ab33c62f9c52	Taxonomic resolution	Master_species_list.xmlx	Australian Ocean Data Network	doi:10.4225/69/5ab33c62f9c52	http://dx.doi.org/10.4225/69/5ab33c62f9c52
T10_3BD1	Larval fish identification	T10_3BD1	Larval_fish_dataset.xmlx	Australian Ocean Data Network	doi:10.4225/69/5ab33c62f9c52	http://dx.doi.org/10.4225/69/5ab33c62f9c52	Taxonomic resolution	Master_species_list.xmlx	Australian Ocean Data Network	doi:10.4225/69/5ab33c62f9c52	http://dx.doi.org/10.4225/69/5ab33c62f9c52
T10_3BD2	Larval fish identification	T10_3BD2	Larval_fish_dataset.xmlx	Australian Ocean Data Network	doi:10.4225/69/5ab33c62f9c52	http://dx.doi.org/10.4225/69/5ab33c62f9c52	Taxonomic resolution	Master_species_list.xmlx	Australian Ocean Data Network	doi:10.4225/69/5ab33c62f9c52	http://dx.doi.org/10.4225/69/5ab33c62f9c52
T10_3BD3	Larval fish identification	T10_3BD3	Larval_fish_dataset.xmlx	Australian Ocean Data Network	doi:10.4225/69/5ab33c62f9c52	http://dx.doi.org/10.4225/69/5ab33c62f9c52	Taxonomic resolution	Master_species_list.xmlx	Australian Ocean Data Network	doi:10.4225/69/5ab33c62f9c52	http://dx.doi.org/10.4225/69/5ab33c62f9c52
T10_3BD4	Larval fish identification	T10_3BD4	Larval_fish_dataset.xmlx	Australian Ocean Data Network	doi:10.4225/69/5ab33c62f9c52	http://dx.doi.org/10.4225/69/5ab33c62f9c52	Taxonomic resolution	Master_species_list.xmlx	Australian Ocean Data Network	doi:10.4225/69/5ab33c62f9c52	http://dx.doi.org/10.4225/69/5ab33c62f9c52
T10_3BD5	Larval fish identification	T10_3BD5	Larval_fish_dataset.xmlx	Australian Ocean Data Network	doi:10.4225/69/5ab33c62f9c52	http://dx.doi.org/10.4225/69/5ab33c62f9c52	Taxonomic resolution	Master_species_list.xmlx	Australian Ocean Data Network	doi:10.4225/69/5ab33c62f9c52	http://dx.doi.org/10.4225/69/5ab33c62f9c52
T10_3BD6	Larval fish identification	T10_3BD6	Larval_fish_dataset.xmlx	Australian Ocean Data Network	doi:10.4225/69/5ab33c62f9c52	http://dx.doi.org/10.4225/69/5ab33c62f9c52	Taxonomic resolution	Master_species_list.xmlx	Australian Ocean Data Network	doi:10.4225/69/5ab33c62f9c52	http://dx.doi.org/10.4225/69/5ab33c62f9c52
T10_3BS1	Larval fish identification	T10_3BS1	Larval_fish_dataset.xmlx	Australian Ocean Data Network	doi:10.4225/69/5ab33c62f9c52	http://dx.doi.org/10.4225/69/5ab33c62f9c52	Taxonomic resolution	Master_species_list.xmlx	Australian Ocean Data Network	doi:10.4225/69/5ab33c62f9c52	http://dx.doi.org/10.4225/69/5ab33c62f9c52
T10_3BS2	Larval fish identification	T10_3BS2	Larval_fish_dataset.xmlx	Australian Ocean Data Network	doi:10.4225/69/5ab33c62f9c52	http://dx.doi.org/10.4225/69/5ab33c62f9c52	Taxonomic resolution	Master_species_list.xmlx	Australian Ocean Data Network	doi:10.4225/69/5ab33c62f9c52	http://dx.doi.org/10.4225/69/5ab33c62f9c52
T10_3BS3	Larval fish identification	T10_3BS3	Larval_fish_dataset.xmlx	Australian Ocean Data Network	doi:10.4225/69/5ab33c62f9c52	http://dx.doi.org/10.4225/69/5ab33c62f9c52	Taxonomic resolution	Master_species_list.xmlx	Australian Ocean Data Network	doi:10.4225/69/5ab33c62f9c52	http://dx.doi.org/10.4225/69/5ab33c62f9c52
T10_3BS4	Larval fish identification	T10_3BS4	Larval_fish_dataset.xmlx	Australian Ocean Data Network	doi:10.4225/69/5ab33c62f9c52	http://dx.doi.org/10.4225/69/5ab33c62f9c52	Taxonomic resolution	Master_species_list.xmlx	Australian Ocean Data Network	doi:10.4225/69/5ab33c62f9c52	http://dx.doi.org/10.4225/69/5ab33c62f9c52
T10_3BS5	Larval fish identification	T10_3BS5	Larval_fish_dataset.xmlx	Australian Ocean Data Network	doi:10.4225/69/5ab33c62f9c52	http://dx.doi.org/10.4225/69/5ab33c62f9c52	Taxonomic resolution	Master_species_list.xmlx	Australian Ocean Data Network	doi:10.4225/69/5ab33c62f9c52	http://dx.doi.org/10.4225/69/5ab33c62f9c52
T10_3BS6	Larval fish identification	T10_3BS6	Larval_fish_dataset.xmlx	Australian Ocean Data Network	doi:10.4225/69/5ab33c62f9c52	http://dx.doi.org/10.4225/69/5ab33c62f9c52	Taxonomic resolution	Master_species_list.xmlx	Australian Ocean Data Network	doi:10.4225/69/5ab33c62f9c52	http://dx.doi.org/10.4225/69/5ab33c62f9c52
T10_4BD1	Larval fish identification	T10_4BD1	Larval_fish_dataset.xmlx	Australian Ocean Data Network	doi:10.4225/69/5ab33c62f9c52	http://dx.doi.org/10.4225/69/5ab33c62f9c52	Taxonomic resolution	Master_species_list.xmlx	Australian Ocean Data Network	doi:10.4225/69/5ab33c62f9c52	http://dx.doi.org/10.4225/69/5ab33c62f9c52
T10_4BD2	Larval fish identification	T10_4BD2	Larval_fish_dataset.xmlx	Australian Ocean Data Network	doi:10.4225/69/5ab33c62f9c52	http://dx.doi.org/10.4225/69/5ab33c62f9c52	Taxonomic resolution	Master_species_list.xmlx	Australian Ocean Data Network	doi:10.4225/69/5ab33c62f9c52	http://dx.doi.org/10.4225/69/5ab33c62f9c52
T10_4BD3	Larval fish identification	T10_4BD3	Larval_fish_dataset.xmlx	Australian Ocean Data Network	doi:10.4225/69/5ab33c62f9c52	http://dx.doi.org/10.4225/69/5ab33c62f9c52	Taxonomic resolution	Master_species_list.xmlx	Australian Ocean Data Network	doi:10.4225/69/5ab33c62f9c52	http://dx.doi.org/10.4225/69/5ab33c62f9c52
T10_4BD4	Larval fish identification	T10_4BD4	Larval_fish_dataset.xmlx	Australian Ocean Data Network	doi:10.4225/69/5ab33c62f9c52	http://dx.doi.org/10.4225/69/5ab33c62f9c52	Taxonomic resolution	Master_species_list.xmlx	Australian Ocean Data Network	doi:10.4225/69/5ab33c62f9c52	http://dx.doi.org/10.4225/69/5ab33c62f9c52
T10_4BD5	Larval fish identification	T10_4BD5	Larval_fish_dataset.xmlx	Australian Ocean Data Network	doi:10.4225/69/5ab33c62f9c52	http://dx.doi.org/10.4225/69/5ab33c62f9c52	Taxonomic resolution	Master_species_list.xmlx	Australian Ocean Data Network	doi:10.4225/69/5ab33c62f9c52	http://dx.doi.org/10.4225/69/5ab33c62f9c52
T10_4BD6	Larval fish identification	T10_4BD6	Larval_fish_dataset.xmlx	Australian Ocean Data Network	doi:10.4225/69/5ab33c62f9c52	http://dx.doi.org/10.4225/69/5ab33c62f9c52	Taxonomic resolution	Master_species_list.xmlx	Australian Ocean Data Network	doi:10.4225/69/5ab33c62f9c52	http://dx.doi.org/10.4225/69/5ab33c62f9c52
T10_4BS1	Larval fish identification	T10_4BS1	Larval_fish_dataset.xmlx	Australian Ocean Data Network	doi:10.4225/69/5ab33c62f9c52	http://dx.doi.org/10.4225/69/5ab33c62f9c52	Taxonomic resolution	Master_species_list.xmlx	Australian Ocean Data Network	doi:10.4225/69/5ab33c62f9c52	http://dx.doi.org/10.4225/69/5ab33c62f9c52
T10_4BS2	Larval fish identification	T10_4BS2	Larval_fish_dataset.xmlx	Australian Ocean Data Network	doi:10.4225/69/5ab33c62f9c52	http://dx.doi.org/10.4225/69/5ab33c62f9c52	Taxonomic resolution	Master_species_list.xmlx	Australian Ocean Data Network	doi:10.4225/69/5ab33c62f9c52	http://dx.doi.org/10.4225/69/5ab33c62f9c52
T10_4BS3	Larval fish identification	T10_4BS3	Larval_fish_dataset.xmlx	Australian Ocean Data Network	doi:10.4225/69/5ab33c62f9c52	http://dx.doi.org/10.4225/69/5ab33c62f9c52	Taxonomic resolution	Master_species_list.xmlx	Australian Ocean Data Network	doi:10.4225/69/5ab33c62f9c52	http://dx.doi.org/10.4225/69/5ab33c62f9c52
T10_4BS4	Larval fish identification	T10_4BS4	Larval_fish_dataset.xmlx	Australian Ocean Data Network	doi:10.4225/69/5ab33c62f9c52	http://dx.doi.org/10.4225/69/5ab33c62f9c52	Taxonomic resolution	Master_species_list.xmlx	Australian Ocean Data Network	doi:10.4225/69/5ab33c62f9c52	http://dx.doi.org/10.4225/69/5ab33c62f9c52
T10_4BS5	Larval fish identification	T10_4BS5	Larval_fish_dataset.xmlx	Australian Ocean Data Network	doi:10.4225/69/5ab33c62f9c52	http://dx.doi.org/10.4225/69/5ab33c62f9c52	Taxonomic resolution	Master_species_list.xmlx	Australian Ocean Data Network	doi:10.4225/69/5ab33c62f9c52	http://dx.doi.org/10.4225/69/5ab33c62f9c52
T10_4BS6	Larval fish identification	T10_4BS6	Larval_fish_dataset.xmlx	Australian Ocean Data Network	doi:10.4225/69/5ab33c62f9c52	http://dx.doi.org/10.4225/69/5ab33c62f9c52	Taxonomic resolution	Master_species_list.xmlx	Australian Ocean Data Network	doi:10.4225/69/5ab33c62f9c52	http://dx.doi.org/10.4225/69/5ab33c62f9c52
T10_5BD1	Larval fish identification	T10_5BD1	Larval_fish_dataset.xmlx	Australian Ocean Data Network	doi:10.4225/69/5ab33c62f9c52	http://dx.doi.org/10.4225/69/5ab33c62f9c52	Taxonomic resolution	Master_species_list.xmlx	Australian Ocean Data Network	doi:10.4225/69/5ab33c62f9c52	http://dx.doi.org/10.4225/69/5ab33c62f9c52
T10_5BD2	Larval fish identification	T10_5BD2	Larval_fish_dataset.xmlx	Australian Ocean Data Network	doi:10.4225/69/5ab33c62f9c52	http://dx.doi.org/10.4225/69/5ab33c62f9c52	Taxonomic resolution	Master_species_list.xmlx	Australian Ocean Data Network	doi:10.4225/69/5ab33c62f9c52	http://dx.doi.org/10.4225/69/5ab33c62f9c52
T10_5BD3	Larval fish identification	T10_5BD3	Larval_fish_dataset.xmlx	Australian Ocean Data Network	doi:10.4225/69/5ab33c62f9c52	http://dx.doi.org/10.4225/69/5ab33c62f9c52	Taxonomic resolution	Master_species_list.xmlx	Australian Ocean Data Network	doi:10.4225/69/5ab33c62f9c52	http://dx.doi.org/10.4225/69/5ab33c62f9c52
T10_5BD4	Larval fish identification	T10_5BD4	Larval_fish_dataset.xmlx	Australian Ocean Data Network	doi:10.4225/69/5ab33c62f9c52	http://dx.doi.org/10.4225/69/5ab33c62f9c52	Taxonomic resolution	Master_species_list.xmlx	Australian Ocean Data Network	doi:10.4225/69/5ab33c62f9c52	http://dx.doi.org/10.4225/69/5ab33c62f9c52
T10_5BD5	Larval fish identification	T10_5BD5	Larval_fish_dataset.xmlx	Australian Ocean Data Network	doi:10.4225/69/5ab33c62f9c52	http://dx.doi.org/10.4225/69/5ab33c62f9c52	Taxonomic resolution	Master_species_list.xmlx	Australian Ocean Data Network	doi:10.4225/69/5ab33c62f9c52	http://dx.doi.org/10.4225/69/5ab33c62f9c52
T10_5BD6	Larval fish identification	T10_5BD6	Larval_fish_dataset.xmlx	Australian Ocean Data Network	doi:10.4225/69/5ab33c62f9c52	http://dx.doi.org/10.4225/69/5ab33c62f9c52	Taxonomic resolution	Master_species_list.xmlx	Australian Ocean Data Network	doi:10.4225/69/5ab33c62f9c52	http://dx.doi.org/10.4225/69/5ab33c62f9c52
T10_5BS1	Larval fish identification	T10_5BS1	Larval_fish_dataset.xmlx	Australian Ocean Data Network	doi:10.4225/69/5ab33c62f9c52	http://dx.doi.org/10.4225/69/5ab33c62f9c52	Taxonomic resolution	Master_species_list.xmlx	Australian Ocean Data Network	doi:10.4225/69/5ab33c62f9c52	http://dx.doi.org/10.4225/69/5ab33c62f9c52
T10_5BS2	Larval fish identification	T10_5BS2	Larval_fish_dataset.xmlx	Australian Ocean Data Network	doi:10.4225/69/5ab33c62f9c52	http://dx.doi.org/10.4225/69/5ab33c62f9c52	Taxonomic resolution	Master_species_list.xmlx	Australian Ocean Data Network	doi:10.4225/69/5ab33c62f9c52	http://dx.doi.org/10.4225/69/5ab33c62f9c52
T10_5BS3	Larval fish identification	T10_5BS3	Larval_fish_dataset.xmlx	Australian Ocean Data Network	doi:10.4225/69/5ab33c62f9c52	http://dx.doi.org/10.4225/69/5ab33c62f9c52	Taxonomic resolution	Master_species_list.xmlx	Australian Ocean Data Network	doi:10.4225/69/5ab33c62f9c52	http://dx.doi.org/10.4225/69/5ab33c62f9c52
T10_5BS4	Larval fish identification	T10_5BS4	Larval_fish_dataset.xmlx	Australian Ocean Data Network	doi:10.4225/69/5ab33c62f9c52	http://dx.doi.org/10.4225/69/5ab33c62f9c52	Taxonomic resolution	Master_species_list.xmlx	Australian Ocean Data Network	doi:10.4225/69/5ab33c62f9c52	http://dx.doi.org/10.4225/69/5ab33c62f9c52
T10_5BS5	Larval fish identification	T10_5BS5	Larval_fish_dataset.xmlx	Australian Ocean Data Network	doi:10.4225/69/5ab33c62f9c52	http://dx.doi.org/10.4225/69/5ab33c62f9c52	Taxonomic resolution	Master_species_list.xmlx	Australian Ocean Data Network	doi:10.4225/69/5ab33c62f9c52	http://dx.doi.org/10.4225/69/5ab33c62f9c52
T10_5BS6	Larval fish identification	T10_5BS6	Larval_fish_dataset.xmlx	Australian Ocean Data Network	doi:10.4225/69/5ab33c62f9c52	http://dx.doi.org/10.4225/69/5ab33c62f9c52	Taxonomic resolution	Master_species_list.xmlx	Australian Ocean Data Network	doi:10.4225/69/5ab33c62f9c52	http://dx.doi.org/10.4225/69/5ab33c62f9c52
T10_6BD1	Larval fish identification	T10_6BD1	Larval_fish_dataset.xmlx	Australian Ocean Data Network	doi:10.4225/69/5ab33c62f9c52	http://dx.doi.org/10.4225/69/5ab33c62f9c52	Taxonomic resolution	Master_species_list.xmlx	Australian Ocean Data Network	doi:10.4225/69/5ab33c62f9c52	http://dx.doi.org/10.4225/69/5ab33c62f9c52
T10_6BD2	Larval fish identification	T10_6BD2	Larval_fish_dataset.xmlx	Australian Ocean Data Network	doi:10.4225/69/5ab33c62f9c52	http://dx.doi.org/10.4225/69/5ab33c62f9c52	Taxonomic resolution	Master_species_list.xmlx	Australian Ocean Data Network	doi:10.4225/69/5ab33c62f9c52	http://dx.doi.org/10.4225/69/5ab33c62f9c52
T10_6BD3	Larval fish identification	T10_6BD3	Larval_fish_dataset.xmlx	Australian Ocean Data Network	doi:10.4225/69/5ab33c62f9c52	http://dx.doi.org/10.4225/69/5ab33c62f9c52	Taxonomic resolution	Master_species_list.xmlx	Australian Ocean Data Network	doi:10.4225/69/5ab33c62f9c52	http://dx.doi.org/10.4225/69/5ab33c62f9c52
T10_6BD4	Larval fish identification	T10_6BD4	Larval_fish_dataset.xmlx	Australian Ocean Data Network	doi:10.4225/69/5ab33c62f9c52	http://dx.doi.org/10.4225/69/5ab33c62f9c52	Taxonomic resolution	Master_species_list.xmlx	Australian Ocean Data Network	doi:10.4225/69/5ab33c62f9c52	http://dx.doi.org/10.4225/69/5ab33c62f9c52
T10_6BD5	Larval fish identification	T10_6BD5	Larval_fish_dataset.xmlx	Australian Ocean Data Network	doi:10.4225/69/5ab33c62f9c52	http://dx.doi.org/10.4225/69/5ab33c62f9c52	Taxonomic resolution	Master_species_list.xmlx	Australian Ocean Data Network	doi:10.4225/69/5ab33c62f9c52	http://dx.doi.org/10.4225/69/5ab33c62f9c52
T10_6BD6	Larval fish identification	T10_6BD6	Larval_fish_dataset.xmlx	Australian Ocean Data Network	doi:10.4225/69/5ab33c62f9c52	http://dx.doi.org/10.4225/69/5ab33c62f9c52	Taxonomic resolution	Master_species_list.xmlx	Australian Ocean Data Network	doi:10.4225/69/5ab33c62f9c52	http://dx.doi.org/10.4225/69/5ab33c62f9c52
T10_6BS1	Larval fish identification	T10_6BS1	Larval_fish_dataset.xmlx	Australian Ocean Data Network	doi:10.4225/69/5ab33c62f9c52	http://dx.doi.org/10.4225/69/5ab33c62f9c52	Taxonomic resolution	Master_species_list.xmlx	Australian Ocean Data Network	doi:10.4225/69/5ab33c62f9c52	http://dx.doi.org/10.4225/69/5ab33c62f9c52
T10_6BS2	Larval fish identification	T10_6BS2	Larval_fish_dataset.xmlx	Australian Ocean Data Network	doi:10.4225/69/5ab33c62f9c52	http://dx.doi.org/10.4225/69/5ab33c62f9c52	Taxonomic resolution	Master_species_list.xmlx	Australian Ocean Data Network	doi:10.4225/69/5ab33c62f9c52	http://dx.doi.org/10.4225/69/5ab33c62f9c52
T10_6BS3	Larval fish identification	T10_6BS3	Larval_fish_dataset.xmlx	Australian Ocean Data Network	doi:10.4225/69/5ab33c62f9c52	http://dx.doi.org/10.4225/69/5ab33c62f9c52	Taxonomic resolution	Master_species_list.xmlx	Australian Ocean Data Network	doi:10.4225/69/5ab33c62f9c52	http://dx.doi.org/10.4225/69/5ab33c62f9c52
T10_6BS4	Larval fish identification	T10_6BS4	Larval_fish_dataset.xmlx	Australian Ocean Data Network	doi:10.4225/69/5ab33c62f9c52	http://dx.doi.org/10.4225/69/5ab33c62f9c52	Taxonomic resolution	Master_species_list.xmlx	Australian Ocean Data Network	doi:10.4225/69/5ab33c62f9c52	http://dx.doi.org/10.4225/69/5ab33c62f9c52
T10_6BS5	Larval fish identification	T10_6BS5	Larval_fish_dataset.xmlx	Australian Ocean Data Network	doi:10.4225/69/5ab33c62f9c52	http://dx.doi.org/10.4225/69/5ab33c62f9c52	Taxonomic resolution	Master_species_list.xmlx	Australian Ocean Data Network	doi:10.4225/69/5ab33c62f9c52	http://dx.doi.org/10.4225/69/5ab33c62f9c52
T10_6BS6	Larval fish identification	T10_6BS6	Larval_fish_dataset.xmlx	Australian Ocean Data Network	doi:10.4225/69/5ab33c62f9c52	http://dx.doi.org/10.4225/69/5ab33c62f9c52	Taxonomic resolution	Master_species_list.xmlx	Australian Ocean Data Network	doi:10.4225/69/5ab33c62f9c52	http://dx.doi.org/10.4225/69/5ab33c62f9c52
T11_1BD1	Larval fish identification	T11_1BD1	Larval_fish_dataset.xmlx	Australian Ocean Data Network	doi:10.4225/69/5ab33c62f9c52	http://dx.doi.org/10.4225/69/5ab33c62f9c52	Taxonomic resolution	Master_species_list.xmlx	Australian Ocean Data Network	doi:10.4225/69/5ab33c62f9c52	http://dx.doi.org/10.4225/69/5ab33c62f9c52
T11_1BD2	Larval fish identification	T11_1BD2	Larval_fish_dataset.xmlx	Australian Ocean Data Network	doi:10.4225/69/5ab33c62f9c52	http://dx.doi.org/10.4225/69/5ab33c62f9c52	Taxonomic resolution	Master_species_list.xmlx	Australian Ocean Data Network	doi:10.4225/69/5ab33c62f9c52	http://dx.doi.org/10.4225/69/5ab33c62f9c52
T11_1BD3	Larval fish identification	T11_1BD3	Larval_fish_dataset.xmlx	Australian Ocean Data Network	doi:10.4225/69/5ab33c62f9c52	http://dx.doi.org/10.4225/69/5ab33c62f9c52	Taxonomic resolution	Master_species_list.xmlx	Australian Ocean Data Network	doi:10.4225/69/5ab33c62f9c52	http://dx.doi.org/10.4225/69/5ab33c62f9c52
T11_1BD4	Larval fish identification	T11_1BD4	Larval_fish_dataset.xmlx	Australian Ocean Data Network	doi:10.4225/69/5ab33c62f9c52	http://dx.doi.org/10.4225/69/5ab33c62f9c52	Taxonomic resolution	Master_species_list.xmlx	Australian Ocean Data Network	doi:10.4225/69/5ab33c62f9c52	http://dx.doi.org/10.4225/69/5ab33c62f9c52
T11_1BD5	Larval fish identification	T11_1BD5	Larval_fish_dataset.xmlx	Australian Ocean Data Network	doi:10.4225/69/5ab33c62f9c52	http://dx.doi.org/10.4225/69/5ab33c62f9c52	Taxonomic resolution	Master_species_list.xmlx	Australian Ocean Data Network	doi:10.4225/69/5ab33c62f9c52	http://dx.doi.org/10.4225/69/5ab33c62f9c52
T11_1BD6	Larval fish identification	T11_1BD6	Larval_fish_dataset.xmlx	Australian Ocean Data Network	doi:10.4225/69/5ab33c62f9c52	http://dx.doi.org/10.4225/69/5ab33c62f9c52	Taxonomic resolution	Master_species_list.xmlx	Australian Ocean Data Network	doi:10.4225/69/5ab33c62f9c52	http://dx.doi.org/10.4225/69/5ab33c62f9c52
T11_1BS1	Larval fish identification	T11_1BS1	Larval_fish_dataset.xmlx	Australian Ocean Data Network	doi:10.4225/69/5ab33c62f9c52	http://dx.doi.org/10.4225/69/5ab33c62f9c52	Taxonomic resolution	Master_species_list.xmlx	Australian Ocean Data Network	doi:10.4225/69/5ab33c62f9c52	http://dx.doi.org/10.4225/69/5ab33c62f9c52
T11_1BS2	Larval fish identification	T11_1BS2	Larval_fish_dataset.xmlx	Australian Ocean Data Network	doi:10.4225/69/5ab33c62f9c52	http://dx.doi.org/10.4225/69/5ab33c62f9c52	Taxonomic resolution	Master_species_list.xmlx	Australian Ocean Data Network	doi:10.4225/69/5ab33c62f9c52	http://dx.doi.org/10.4225/69/5ab33c62f9c52
T11_1BS3	Larval fish identification	T11_1BS3	Larval_fish_dataset.xmlx	Australian Ocean Data Network	doi:10.4225/69/5ab33c62f9c52	http://dx.doi.org/10.4225/69/5ab33c62f9c52	Taxonomic resolution	Master_species_list.xmlx	Australian Ocean Data Network	doi:10.4225/69/5ab33c62f9c52	http://dx.doi.org/10.4225/69/5ab33c62f9c52
T11_1BS4	Larval fish identification	T11_1BS4	Larval_fish_dataset.xmlx	Australian Ocean Data Network	doi:10.4225/69/5ab33c62f9c52	http://dx.doi.org/10.4225/69/5ab33c62f9c52	Taxonomic resolution	Master_species_list.xmlx	Australian Ocean Data Network	doi:10.4225/69/5ab33c62f9c52	http://dx.doi.org/10.4225/69/5ab33c62f9c52
T11_1BS5	Larval fish identification	T11_1BS5	Larval_fish_dataset.xmlx	Australian Ocean Data Network	doi:10.4225/69/5ab33c62f9c52	http://dx.doi.org/10.4225/69/5ab33c62f9c52	Taxonomic resolution	Master_species_list.xmlx	Australian Ocean Data Network	doi:10.4225/69/5ab33c62f9c52	http://dx.doi.org/10.4225/69/5ab33c62f9c52
T11_1BS6	Larval fish identification	T11_1BS6	Larval_fish_dataset.xmlx	Australian Ocean Data Network	doi:10.4225/69/5ab33c62f9c52	http://dx.doi.org/10.4225/69/5ab33c62f9c52	Taxonomic resolution	Master_species_list.xmlx	Australian Ocean Data Network	doi:10.4225/69/5ab33c62f9c52	http://dx.doi.org/10.4225/69/5ab33c62f9c52
T11_2BD1	Larval fish identification	T11_2BD1	Larval_fish_dataset.xmlx	Australian Ocean Data Network	doi:10.4225/69/5ab33c62f9c52	http://dx.doi.org/10.4225/69/5ab33c62f9c52	Taxonomic resolution	Master_species_list.xmlx	Australian Ocean Data Network	doi:10.4225/69/5ab33c62f9c52	http://dx.doi.org/10.4225/69/5ab33c62f9c52
T11_2BD2	Larval fish identification	T11_2BD2	Larval_fish_dataset.xmlx	Australian Ocean Data Network	doi:10.4225/69/5ab33c62f9c52	http://dx.doi.org/10.4225/69/5ab33c62f9c52	Taxonomic resolution	Master_species_list.xmlx	Australian Ocean Data Network	doi:10.4225/69/5ab33c62f9c52	http://dx.doi.org/10.4225/69/5ab33c62f9c52
T11_2BD3	Larval fish identification	T11_2BD3	Larval_fish_dataset.xmlx	Australian Ocean Data Network	doi:10.4225/69/5ab33c62f9c52	http://dx.doi.org/10.4225/69/5ab33c62f9c52	Taxonomic resolution	Master_species_list.xmlx	Australian Ocean Data Network	doi:10.4225/69/5ab33c62f9c52	http://dx.doi.org/10.4225/69/5ab33c62f9c52
T11_2BD4	Larval fish identification	T11_2BD4	Larval_fish_dataset.xmlx	Australian Ocean Data Network	doi:10.4225/69/5ab33c62f9c52	http://dx.doi.org/10.4225/69/5ab33c62f9c52	Taxonomic resolution	Master_species_list.xmlx	Australian Ocean Data Network	doi:10.4225/69/5ab33c62f9c52	http://dx.doi.org/10.4225/69/5ab33c62f9c52
T11_2BD5	Larval fish identification	T11_2BD5	Larval_fish_dataset.xmlx	Australian Ocean Data Network	doi:10.4225/69/5ab33c62f9c52	http://dx.doi.org/10.4225/69/5ab33c62f9c52	Taxonomic resolution	Master_species_list.xmlx	Australian Ocean Data Network	doi:10.4225/69/5ab33c62f9c52	http://dx.doi.org/10.4225/69/5ab33c62f9c52
T11_2BD6	Larval fish identification	T11_2BD6	Larval_fish_dataset.xmlx	Australian Ocean Data Network	doi:10.4225/69/5ab33c62f9c52	http://dx.doi.org/10.4225/69/5ab33c62f9c52	Taxonomic resolution	Master_species_list.xmlx	Australian Ocean Data Network	doi:10.4225/69/5ab33c62f9c52	http://dx.doi.org/10.4225/69/5ab33c62f9c52
T11_2BS1	Larval fish identification	T11_2BS1	Larval_fish_dataset.xmlx	Australian Ocean Data Network	doi:10.4225/69/5ab33c62f9c52	http://dx.doi.org/10.4225/69/5ab33c62f9c52	Taxonomic resolution	Master_species_list.xmlx	Australian Ocean Data Network	doi:10.4225/69/5ab33c62f9c52	http://dx.doi.org/10.4225/69/5ab33c62f9c52
T11_2BS2	Larval fish identification	T11_2BS2	Larval_fish_dataset.xmlx	Australian Ocean Data Network	doi:10.4225/69/5ab33c62f9c52	http://dx.doi.org/10.4225/69/5ab33c62f9c52	Taxonomic resolution	Master_species_list.xmlx	Australian Ocean Data Network	doi:10.4225/69/5ab33c62f9c52	http://dx.doi.org/10.4225/69/5ab33c62f9c52
T11_2BS3	Larval fish identification	T11_2BS3	Larval_fish_dataset.xmlx	Australian Ocean Data Network	doi:10.4225/69/5ab33c62f9c52	http://dx.doi.org/10.4225/69/5ab33c62f9c52	Taxonomic resolution	Master_species_list.xmlx	Australian Ocean Data Network	doi:10.4225/69/5ab33c62f9c52	http://dx.doi.org/10.4225/69/5ab33c62f9c52
T11_2BS4	Larval fish identification	T11_2BS4	Larval_fish_dataset.xmlx	Australian Ocean Data Network	doi:10.4225/69/5ab33c62f9c52	http://dx.doi.org/10.4225/69/5ab33c62f9c52	Taxonomic resolution	Master_species_list.xmlx	Australian Ocean Data Network	doi:10.4225/69/5ab33c62f9c52	http://dx.doi.org/10.4225/69/5ab33c62f9c52
T11_2BS5	Larval fish identification	T11_2BS5	Larval_fish_dataset.xmlx	Australian Ocean Data Network	doi:10.4225/69/5ab33c62f9c52	http://dx.doi.org/10.4225/69/5ab33c62f9c52	Taxonomic resolution	Master_species_list.xmlx	Australian Ocean Data Network	doi:10.4225/69/5ab33c62f9c52	http://dx.doi.org/10.4225/69/5ab33c62f9c52
T11_2BS6	Larval fish identification	T11_2BS6	Larval_fish_dataset.xmlx	Australian Ocean Data Network	doi:10.4225/69/5ab33c62f9c52	http://dx.doi.org/10.4225/69/5ab33c62f9c52	Taxonomic resolution	Master_species_list.xmlx	Australian Ocean Data Network	doi:10.4225/69/5ab33c62f9c52	http://dx.doi.org/10.4225/69/5ab33c62f9c52
T11_3BD1	Larval fish identification	T11_3BD1	Larval_fish_dataset.xmlx	Australian Ocean Data Network	doi:10.4225/69/5ab33c62f9c52	http://dx.doi.org/10.4225/69/5ab33c62f9c52	Taxonomic resolution	Master_species_list.xmlx	Australian Ocean Data Network	doi:10.4225/69/5ab33c62f9c52	http://dx.doi.org/10.4225/69/5ab33c62f9c52
T11_3BD2	Larval fish identification	T11_3BD2	Larval_fish_dataset.xmlx	Australian Ocean Data Network	doi:10.4225/69/5ab33c62f9c52	http://dx.doi.org/10.4225/69/5ab33c62f9c52	Taxonomic resolution	Master_species_list.xmlx	Australian Ocean Data Network	doi:10.4225/69/5ab33c62f9c52	http://dx.doi.org/10.4225/69/5ab33c62f9c52
T11_3BD3	Larval fish identification	T11_3BD3	Larval_fish_dataset.xmlx	Australian Ocean Data Network	doi:10.4225/69/5ab33c62f9c52	http://dx.doi.org/10.4225/69/5ab33c62f9c52	Taxonomic resolution	Master_species_list.xmlx	Australian Ocean Data Network	doi:10.4225/69/5ab33c62f9c52	http://dx.doi.org/10.4225/69/5ab33c62f9c52
T11_3BD4	Larval fish identification	T11_3BD4	Larval_fish_dataset.xmlx	Australian Ocean Data Network	doi:10.4225/69/5ab33c62f9c52	http://dx.doi.org/10.4225/69/5ab33c62f9c52	Taxonomic resolution	Master_species_list.xmlx	Australian Ocean Data Network	doi:10.4225/69/5ab33c62f9c52	http://dx.doi.org/10.4225/69/5ab33c62f9c52
T11_3BD5	Larval fish identification	T11_3BD5	Larval_fish_dataset.xmlx	Australian Ocean Data Network	doi:10.4225/69/5ab33c62f9c52	http://dx.doi.org/10.4225/69/5ab33c62f9c52	Taxonomic resolution	Master_species_list.xmlx	Australian Ocean Data Network	doi:10.4225/69/5ab33c62f9c52	http://dx.doi.org/10.4225/69/5ab33c62f9c52
T11_3BD6	Larval fish identification	T11_3BD6	Larval_fish_dataset.xmlx	Australian Ocean Data Network	doi:10.4225/69/5ab33c62f9c52	http://dx.doi.org/10.4225/69/5ab33c62f9c52	Taxonomic resolution	Master_species_list.xmlx	Australian Ocean Data Network	doi:10.4225/69/5ab33c62f9c52	http://dx.doi.org/10.4225/69/5ab33c62f9c52
T11_3BS1	Larval fish identification	T11_3BS1	Larval_fish_dataset.xmlx	Australian Ocean Data Network	doi:10.4225/69/5ab33c62f9c52	http://dx.doi.org/10.4225/69/5ab33c62f9c52	Taxonomic resolution	Master_species_list.xmlx	Australian Ocean Data Network	doi:10.4225/69/5ab33c62f9c52	http://dx.doi.org/10.4225/69/5ab33c62f9c52
T11_3BS2	Larval fish identification	T11_3BS2	Larval_fish_dataset.xmlx	Australian Ocean Data Network	doi:10.4225/69/5ab33c62f9c52	http://dx.doi.org/10.4225/69/5ab33c62f9c52	Taxonomic resolution	Master_species_list.xmlx	Australian Ocean Data Network	doi:10.4225/69/5ab33c62f9c52	http://dx.doi.org/10.4225/69/5ab33c62f9c52
T11_3BS3	Larval fish identification	T11_3BS3	Larval_fish_dataset.xmlx	Australian Ocean Data Network	doi:10.4225/69/5ab33c62f9c52	http://dx.doi.org/10.4225/69/5ab33c62f9c52	Taxonomic resolution	Master_species_list.xmlx	Australian Ocean Data Network	doi:10.4225/69/5ab33c62f9c52	http://dx.doi.org/10.4225/69/5ab33c62f9c52
T11_3BS4	Larval fish identification	T11_3BS4	Larval_fish_dataset.xmlx	Australian Ocean Data Network	doi:10.4225/69/5ab33c62f9c52	http://dx.doi.org/10.4225/69/5ab33c62f9c52	Taxonomic resolution	Master_species_list.xmlx	Australian Ocean Data Network	doi:10.4225/69/5ab33c62f9c52	http://dx.doi.org/10.4225/69/5ab33c62f9c52
T11_3BS5	Larval fish identification	T11_3BS5	Larval_fish_dataset.xmlx	Australian Ocean Data Network	doi:10.4225/69/5ab33c62f9c52	http://dx.doi.org/10.4225/69/5ab33c62f9c52	Taxonomic resolution	Master_species_list.xmlx	Australian Ocean Data Network	doi:10.4225/69/5ab33c62f9c52	http://dx.doi.org/10.4225/69/5ab33c62f9c52
T11_3BS6	Larval fish identification	T11_3BS6	Larval_fish_dataset.xmlx	Australian Ocean Data Network	doi:10.4225/69/5ab33c62f9c52	http://dx.doi.org/10.4225/69/5ab33c62f9c52	Taxonomic resolution	Master_species_list.xmlx	Australian Ocean Data Network	doi:10.4225/69/5ab33c62f9c52	http://dx.doi.org/10.4225/69/5ab33c62f9c52
T11_4BD1	Larval fish identification	T11_4BD1	Larval_fish_dataset.xmlx	Australian Ocean Data Network	doi:10.4225/69/5ab33c62f9c52	http://dx.doi.org/10.4225/69/5ab33c62f9c52	Taxonomic resolution	Master_species_list.xmlx	Australian Ocean Data Network	doi:10.4225/69/5ab33c62f9c52	http://dx.doi.org/10.4225/69/5ab33c62f9c52
T11_4BD2	Larval fish identification	T11_4BD2	Larval_fish_dataset.xmlx	Australian Ocean Data Network	doi:10.4225/69/5ab33c62f9c52	http://dx.doi.org/10.4225/69/5ab33c62f9c52	Taxonomic resolution	Master_species_list.xmlx	Australian Ocean Data Network	doi:10.4225/69/5ab33c62f9c52	http://dx.doi.org/10.4225/69/5ab33c62f9c52
T11_4BD3	Larval fish identification	T11_4BD3	Larval_fish_dataset.xmlx	Australian Ocean Data Network	doi:10.4225/69/5ab33c62f9c52	http://dx.doi.org/10.4225/69/5ab33c62f9c52	Taxonomic resolution	Master_species_list.xmlx	Australian Ocean Data Network	doi:10.4225/69/5ab33c62f9c52	http://dx.doi.org/10.4225/69/5ab33c62f9c52
T11_4BD4	Larval fish identification	T11_4BD4	Larval_fish_dataset.xmlx	Australian Ocean Data Network	doi:10.4225/69/5ab33c62f9c52	http://dx.doi.org/10.4225/69/5ab33c62f9c52	Taxonomic resolution	Master_species_list.xmlx	Australian Ocean Data Network	doi:10.4225/69/5ab33c62f9c52	http://dx.doi.org/10.4225/69/5ab33c62f9c52
T11_4BD5	Larval fish identification	T11_4BD5	Larval_fish_dataset.xmlx	Australian Ocean Data Network	doi:10.4225/69/5ab33c62f9c52	http://dx.doi.org/10.4225/69/5ab33c62f9c52	Taxonomic resolution	Master_species_list.xmlx	Australian Ocean Data Network	doi:10.4225/69/5ab33c62f9c52	http://dx.doi.org/10.4225/69/5ab33c62f9c52
T11_4BD6	Larval fish identification	T11_4BD6	Larval_fish_dataset.xmlx	Australian Ocean Data Network	doi:10.4225/69/5ab33c62f9c52	http://dx.doi.org/10.4225/69/5ab33c62f9c52	Taxonomic resolution	Master_species_list.xmlx	Australian Ocean Data Network	doi:10.4225/69/5ab33c62f9c52	http://dx.doi.org/10.4225/69/5ab33c62f9c52
T11_4BS1	Larval fish identification	T11_4BS1	Larval_fish_dataset.xmlx	Australian Ocean Data Network	doi:10.4225/69/5ab33c62f9c52	http://dx.doi.org/10.4225/69/5ab33c62f9c52	Taxonomic resolution	Master_species_list.xmlx	Australian Ocean Data Network	doi:10.4225/69/5ab33c62f9c52	http://dx.doi.org/10.4225/69/5ab33c62f9c52
T11_4BS2	Larval fish identification	T11_4BS2	Larval_fish_dataset.xmlx	Australian Ocean Data Network	doi:10.4225/69/5ab33c62f9c52	http://dx.doi.org/10.4225/69/5ab33c62f9c52	Taxonomic resolution	Master_species_list.xmlx	Australian Ocean Data Network	doi:10.4225/69/5ab33c62f9c52	http://dx.doi.org/10.4225/69/5ab33c62f9c52
T11_4BS3	Larval fish identification	T11_4BS3	Larval_fish_dataset.xmlx	Australian Ocean Data Network	doi:10.4225/69/5ab33c62f9c52	http://dx.doi.org/10.4225/69/5ab33c62f9c52	Taxonomic resolution	Master_species_list.xmlx	Australian Ocean Data Network	doi:10.4225/69/5ab33c62f9c52	http://dx.doi.org/10.4225/69/5ab33c62f9c52
T11_4BS4	Larval fish identification	T11_4BS4	Larval_fish_dataset.xmlx	Australian Ocean Data Network	doi:10.4225/69/5ab33c62f9c52	http://dx.doi.org/10.4225/69/5ab33c62f9c52	Taxonomic resolution	Master_species_list.xmlx	Australian Ocean Data Network	doi:10.4225/69/5ab33c62f9c52	http://dx.doi.org/10.4225/69/5ab33c62f9c52
T11_4BS5	Larval fish identification	T11_4BS5	Larval_fish_dataset.xmlx	Australian Ocean Data Network	doi:10.4225/69/5ab33c62f9c52	http://dx.doi.org/10.4225/69/5ab33c62f9c52	Taxonomic resolution	Master_species_list.xmlx	Australian Ocean Data Network	doi:10.4225/69/5ab33c62f9c52	http://dx.doi.org/10.4225/69/5ab33c62f9c52
T11_4BS6	Larval fish identification	T11_4BS6	Larval_fish_dataset.xmlx	Australian Ocean Data Network	doi:10.4225/69/5ab33c62f9c52	http://dx.doi.org/10.4225/69/5ab33c62f9c52	Taxonomic resolution	Master_species_list.xmlx	Australian Ocean Data Network	doi:10.4225/69/5ab33c62f9c52	http://dx.doi.org/10.4225/69/5ab33c62f9c52
T11_5BD1	Larval fish identification	T11_5BD1	Larval_fish_dataset.xmlx	Australian Ocean Data Network	doi:10.4225/69/5ab33c62f9c52	http://dx.doi.org/10.4225/69/5ab33c62f9c52	Taxonomic resolution	Master_species_list.xmlx	Australian Ocean Data Network	doi:10.4225/69/5ab33c62f9c52	http://dx.doi.org/10.4225/69/5ab33c62f9c52
T11_5BD2	Larval fish identification	T11_5BD2	Larval_fish_dataset.xmlx	Australian Ocean Data Network	doi:10.4225/69/5ab33c62f9c52	http://dx.doi.org/10.4225/69/5ab33c62f9c52	Taxonomic resolution	Master_species_list.xmlx	Australian Ocean Data Network	doi:10.4225/69/5ab33c62f9c52	http://dx.doi.org/10.4225/69/5ab33c62f9c52
T11_5BD3	Larval fish identification	T11_5BD3	Larval_fish_dataset.xmlx	Australian Ocean Data Network	doi:10.4225/69/5ab33c62f9c52	http://dx.doi.org/10.4225/69/5ab33c62f9c52	Taxonomic resolution	Master_species_list.xmlx	Australian Ocean Data Network	doi:10.4225/69/5ab33c62f9c52	http://dx.doi.org/10.4225/69/5ab33c62f9c52
T11_5BD4	Larval fish identification	T11_5BD4	Larval_fish_dataset.xmlx	Australian Ocean Data Network	doi:10.4225/69/5ab33c62f9c52	http://dx.doi.org/10.4225/69/5ab33c62f9c52	Taxonomic resolution	Master_species_list.xmlx	Australian Ocean Data Network	doi:10.4225/69/5ab33c62f9c52	http://dx.doi.org/10.4225/69/5ab33c62f9c52
T11_5BD5	Larval fish identification	T11_5BD5	Larval_fish_dataset.xmlx	Australian Ocean Data Network	doi:10.4225/69/5ab33c62f9c52	http://dx.doi.org/10.4225/69/5ab33c62f9c52	Taxonomic resolution	Master_species_list.xmlx	Australian Ocean Data Network	doi:10.4225/69/5ab33c62f9c52	http://dx.doi.org/10.4225/69/5ab33c62f9c52
T11_5BD6	Larval fish identification	T11_5BD6	Larval_fish_dataset.xmlx	Australian Ocean Data Network	doi:10.4225/69/5ab33c62f9c52	http://dx.doi.org/10.4225/69/5ab33c62f9c52	Taxonomic resolution	Master_species_list.xmlx	Australian Ocean Data Network	doi:10.4225/69/5ab33c62f9c52	http://dx.doi.org/10.4225/69/5ab33c62f9c52
T11_5BS1	Larval fish identification	T11_5BS1	Larval_fish_dataset.xmlx	Australian Ocean Data Network	doi:10.4225/69/5ab33c62f9c52	http://dx.doi.org/10.4225/69/5ab33c62f9c52	Taxonomic resolution	Master_species_list.xmlx	Australian Ocean Data Network	doi:10.4225/69/5ab33c62f9c52	http://dx.doi.org/10.4225/69/5ab33c62f9c52
T11_5BS2	Larval fish identification	T11_5BS2	Larval_fish_dataset.xmlx	Australian Ocean Data Network	doi:10.4225/69/5ab33c62f9c52	http://dx.doi.org/10.4225/69/5ab33c62f9c52	Taxonomic resolution	Master_species_list.xmlx	Australian Ocean Data Network	doi:10.4225/69/5ab33c62f9c52	http://dx.doi.org/10.4225/69/5ab33c62f9c52
T11_5BS3	Larval fish identification	T11_5BS3	Larval_fish_dataset.xmlx	Australian Ocean Data Network	doi:10.4225/69/5ab33c62f9c52	http://dx.doi.org/10.4225/69/5ab33c62f9c52	Taxonomic resolution	Master_species_list.xmlx	Australian Ocean Data Network	doi:10.4225/69/5ab33c62f9c52	http://dx.doi.org/10.4225/69/5ab33c62f9c52
T11_5BS4	Larval fish identification	T11_5BS4	Larval_fish_dataset.xmlx	Australian Ocean Data Network	doi:10.4225/69/5ab33c62f9c52	http://dx.doi.org/10.4225/69/5ab33c62f9c52	Taxonomic resolution	Master_species_list.xmlx	Australian Ocean Data Network	doi:10.4225/69/5ab33c62f9c52	http://dx.doi.org/10.4225/69/5ab33c62f9c52
T11_5BS5	Larval fish identification	T11_5BS5	Larval_fish_dataset.xmlx	Australian Ocean Data Network	doi:10.4225/69/5ab33c62f9c52	http://dx.doi.org/10.4225/69/5ab33c62f9c52	Taxonomic resolution	Master_species_list.xmlx	Australian Ocean Data Network	doi:10.4225/69/5ab33c62f9c52	http://dx.doi.org/10.4225/69/5ab33c62f9c52
T11_5BS6	Larval fish identification	T11_5BS6	Larval_fish_dataset.xmlx	Australian Ocean Data Network	doi:10.4225/69/5ab33c62f9c52	http://dx.doi.org/10.4225/69/5ab33c62f9c52	Taxonomic resolution	Master_species_list.xmlx	Australian Ocean Data Network	doi:10.4225/69/5ab33c62f9c52	http://dx.doi.org/10.4225/69/5ab33c62f9c52
T11_6BD1	Larval fish identification	T11_6BD1	Larval_fish_dataset.xmlx	Australian Ocean Data Network	doi:10.4225/69/5ab33c62f9c52	http://dx.doi.org/10.4225/69/5ab33c62f9c52	Taxonomic resolution	Master_species_list.xmlx	Australian Ocean Data Network	doi:10.4225/69/5ab33c62f9c52	http://dx.doi.org/10.4225/69/5ab33c62f9c52
T11_6BD2	Larval fish identification	T11_6BD2	Larval_fish_dataset.xmlx	Australian Ocean Data Network	doi:10.4225/69/5ab33c62f9c52	http://dx.doi.org/10.4225/69/5ab33c62f9c52	Taxonomic resolution	Master_species_list.xmlx	Australian Ocean Data Network	doi:10.4225/69/5ab33c62f9c52	http://dx.doi.org/10.4225/69/5ab33c62f9c52
T11_6BD3	Larval fish identification	T11_6BD3	Larval_fish_dataset.xmlx	Australian Ocean Data Network	doi:10.4225/69/5ab33c62f9c52	http://dx.doi.org/10.4225/69/5ab33c62f9c52	Taxonomic resolution	Master_species_list.xmlx	Australian Ocean Data Network	doi:10.4225/69/5ab33c62f9c52	http://dx.doi.org/10.4225/69/5ab33c62f9c52
T11_6BD4	Larval fish identification	T11_6BD4	Larval_fish_dataset.xmlx	Australian Ocean Data Network	doi:10.4225/69/5ab33c62f9c52	http://dx.doi.org/10.4225/69/5ab33c62f9c52	Taxonomic resolution	Master_species_list.xmlx	Australian Ocean Data Network	doi:10.4225/69/5ab33c62f9c52	http://dx.doi.org/10.4225/69/5ab33c62f9c52
T11_6BD5	Larval fish identification	T11_6BD5	Larval_fish_dataset.xmlx	Australian Ocean Data Network	doi:10.4225/69/5ab33c62f9c52	http://dx.doi.org/10.4225/69/5ab33c62f9c52	Taxonomic resolution	Master_species_list.xmlx	Australian Ocean Data Network	doi:10.4225/69/5ab33c62f9c52	http://dx.doi.org/10.4225/69/5ab33c62f9c52
T11_6BD6	Larval fish identification	T11_6BD6	Larval_fish_dataset.xmlx	Australian Ocean Data Network	doi:10.4225/69/5ab33c62f9c52	http://dx.doi.org/10.4225/69/5ab33c62f9c52	Taxonomic resolution	Master_species_list.xmlx	Australian Ocean Data Network	doi:10.4225/69/5ab33c62f9c52	http://dx.doi.org/10.4225/69/5ab33c62f9c52
T11_6BS1	Larval fish identification	T11_6BS1	Larval_fish_dataset.xmlx	Australian Ocean Data Network	doi:10.4225/69/5ab33c62f9c52	http://dx.doi.org/10.4225/69/5ab33c62f9c52	Taxonomic resolution	Master_species_list.xmlx	Australian Ocean Data Network	doi:10.4225/69/5ab33c62f9c52	http://dx.doi.org/10.4225/69/5ab33c62f9c52
T11_6BS2	Larval fish identification	T11_6BS2	Larval_fish_dataset.xmlx	Australian Ocean Data Network	doi:10.4225/69/5ab33c62f9c52	http://dx.doi.org/10.4225/69/5ab33c62f9c52	Taxonomic resolution	Master_species_list.xmlx	Australian Ocean Data Network	doi:10.4225/69/5ab33c62f9c52	http://dx.doi.org/10.4225/69/5ab33c62f9c52
T11_6BS3	Larval fish identification	T11_6BS3	Larval_fish_dataset.xmlx	Australian Ocean Data Network	doi:10.4225/69/5ab33c62f9c52	http://dx.doi.org/10.4225/69/5ab33c62f9c52	Taxonomic resolution	Master_species_list.xmlx	Australian Ocean Data Network	doi:10.4225/69/5ab33c62f9c52	http://dx.doi.org/10.4225/69/5ab33c62f9c52
T11_6BS4	Larval fish identification	T11_6BS4	Larval_fish_dataset.xmlx	Australian Ocean Data Network	doi:10.4225/69/5ab33c62f9c52	http://dx.doi.org/10.4225/69/5ab33c62f9c52	Taxonomic resolution	Master_species_list.xmlx	Australian Ocean Data Network	doi:10.4225/69/5ab33c62f9c52	http://dx.doi.org/10.4225/69/5ab33c62f9c52
T11_6BS5	Larval fish identification	T11_6BS5	Larval_fish_dataset.xmlx	Australian Ocean Data Network	doi:10.4225/69/5ab33c62f9c52	http://dx.doi.org/10.4225/69/5ab33c62f9c52	Taxonomic resolution	Master_species_list.xmlx	Australian Ocean Data Network	doi:10.4225/69/5ab33c62f9c52	http://dx.doi.org/10.4225/69/5ab33c62f9c52
T11_6BS6	Larval fish identification	T11_6BS6	Larval_fish_dataset.xmlx	Australian Ocean Data Network	doi:10.4225/69/5ab33c62f9c52	http://dx.doi.org/10.4225/69/5ab33c62f9c52	Taxonomic resolution	Master_species_list.xmlx	Australian Ocean Data Network	doi:10.4225/69/5ab33c62f9c52	http://dx.doi.org/10.4225/69/5ab33c62f9c52
T12_1BD1	Larval fish identification	T12_1BD1	Larval_fish_dataset.xmlx	Australian Ocean Data Network	doi:10.4225/69/5ab33c62f9c52	http://dx.doi.org/10.4225/69/5ab33c62f9c52	Taxonomic resolution	Master_species_list.xmlx	Australian Ocean Data Network	doi:10.4225/69/5ab33c62f9c52	http://dx.doi.org/10.4225/69/5ab33c62f9c52
T12_1BD2	Larval fish identification	T12_1BD2	Larval_fish_dataset.xmlx	Australian Ocean Data Network	doi:10.4225/69/5ab33c62f9c52	http://dx.doi.org/10.4225/69/5ab33c62f9c52	Taxonomic resolution	Master_species_list.xmlx	Australian Ocean Data Network	doi:10.4225/69/5ab33c62f9c52	http://dx.doi.org/10.4225/69/5ab33c62f9c52
T12_1BD3	Larval fish identification	T12_1BD3	Larval_fish_dataset.xmlx	Australian Ocean Data Network	doi:10.4225/69/5ab33c62f9c52	http://dx.doi.org/10.4225/69/5ab33c62f9c52	Taxonomic resolution	Master_species_list.xmlx	Australian Ocean Data Network	doi:10.4225/69/5ab33c62f9c52	http://dx.doi.org/10.4225/69/5ab33c62f9c52
T12_1BD4	Larval fish identification	T12_1BD4	Larval_fish_dataset.xmlx	Australian Ocean Data Network	doi:10.4225/69/5ab33c62f9c52	http://dx.doi.org/10.4225/69/5ab33c62f9c52	Taxonomic resolution	Master_species_list.xmlx	Australian Ocean Data Network	doi:10.4225/69/5ab33c62f9c52	http://dx.doi.org/10.4225/69/5ab33c62f9c52
T12_1BD5	Larval fish identification	T12_1BD5	Larval_fish_dataset.xmlx	Australian Ocean Data Network	doi:10.4225/69/5ab33c62f9c52	http://dx.doi.org/10.4225/69/5ab33c62f9c52	Taxonomic resolution	Master_species_list.xmlx	Australian Ocean Data Network	doi:10.4225/69/5ab33c62f9c52	http://dx.doi.org/10.4225/69/5ab33c62f9c52
T12_1BD6	Larval fish identification	T12_1BD6	Larval_fish_dataset.xmlx	Australian Ocean Data Network	doi:10.4225/69/5ab33c62f9c52	http://dx.doi.org/10.4225/69/5ab33c62f9c52	Taxonomic resolution	Master_species_list.xmlx	Australian Ocean Data Network	doi:10.4225/69/5ab33c62f9c52	http://dx.doi.org/10.4225/69/5ab33c62f9c52
T12_1BS1	Larval fish identification	T12_1BS1	Larval_fish_dataset.xmlx	Australian Ocean Data Network	doi:10.4225/69/5ab33c62f9c52	http://dx.doi.org/10.4225/69/5ab33c62f9c52	Taxonomic resolution	Master_species_list.xmlx	Australian Ocean Data Network	doi:10.4225/69/5ab33c62f9c52	http://dx.doi.org/10.4225/69/5ab33c62f9c52
T12_1BS2	Larval fish identification	T12_1BS2	Larval_fish_dataset.xmlx	Australian Ocean Data Network	doi:10.4225/69/5ab33c62f9c52	http://dx.doi.org/10.4225/69/5ab33c62f9c52	Taxonomic resolution	Master_species_list.xmlx	Australian Ocean Data Network	doi:10.4225/69/5ab33c62f9c52	http://dx.doi.org/10.4225/69/5ab33c62f9c52
T12_1BS3	Larval fish identification	T12_1BS3	Larval_fish_dataset.xmlx	Australian Ocean Data Network	doi:10.4225/69/5ab33c62f9c52	http://dx.doi.org/10.4225/69/5ab33c62f9c52	Taxonomic resolution	Master_species_list.xmlx	Australian Ocean Data Network	doi:10.4225/69/5ab33c62f9c52	http://dx.doi.org/10.4225/69/5ab33c62f9c52
T12_1BS4	Larval fish identification	T12_1BS4	Larval_fish_dataset.xmlx	Australian Ocean Data Network	doi:10.4225/69/5ab33c62f9c52	http://dx.doi.org/10.4225/69/5ab33c62f9c52	Taxonomic resolution	Master_species_list.xmlx	Australian Ocean Data Network	doi:10.4225/69/5ab33c62f9c52	http://dx.doi.org/10.4225/69/5ab33c62f9c52
T12_1BS5	Larval fish identification	T12_1BS5	Larval_fish_dataset.xmlx	Australian Ocean Data Network	doi:10.4225/69/5ab33c62f9c52	http://dx.doi.org/10.4225/69/5ab33c62f9c52	Taxonomic resolution	Master_species_list.xmlx	Australian Ocean Data Network	doi:10.4225/69/5ab33c62f9c52	http://dx.doi.org/10.4225/69/5ab33c62f9c52
T12_1BS6	Larval fish identification	T12_1BS6	Larval_fish_dataset.xmlx	Australian Ocean Data Network	doi:10.4225/69/5ab33c62f9c52	http://dx.doi.org/10.4225/69/5ab33c62f9c52	Taxonomic resolution	Master_species_list.xmlx	Australian Ocean Data Network	doi:10.4225/69/5ab33c62f9c52	http://dx.doi.org/10.4225/69/5ab33c62f9c52
T12_2BD1	Larval fish identification	T12_2BD1	Larval_fish_dataset.xmlx	Australian Ocean Data Network	doi:10.4225/69/5ab33c62f9c52	http://dx.doi.org/10.4225/69/5ab33c62f9c52	Taxonomic resolution	Master_species_list.xmlx	Australian Ocean Data Network	doi:10.4225/69/5ab33c62f9c52	http://dx.doi.org/10.4225/69/5ab33c62f9c52
T12_2BD2	Larval fish identification	T12_2BD2	Larval_fish_dataset.xmlx	Australian Ocean Data Network	doi:10.4225/69/5ab33c62f9c52	http://dx.doi.org/10.4225/69/5ab33c62f9c52	Taxonomic resolution	Master_species_list.xmlx	Australian Ocean Data Network	doi:10.4225/69/5ab33c62f9c52	http://dx.doi.org/10.4225/69/5ab33c62f9c52
T12_2BD3	Larval fish identification	T12_2BD3	Larval_fish_dataset.xmlx	Australian Ocean Data Network	doi:10.4225/69/5ab33c62f9c52	http://dx.doi.org/10.4225/69/5ab33c62f9c52	Taxonomic resolution	Master_species_list.xmlx	Australian Ocean Data Network	doi:10.4225/69/5ab33c62f9c52	http://dx.doi.org/10.4225/69/5ab33c62f9c52
T12_2BD4	Larval fish identification	T12_2BD4	Larval_fish_dataset.xmlx	Australian Ocean Data Network	doi:10.4225/69/5ab33c62f9c52	http://dx.doi.org/10.4225/69/5ab33c62f9c52	Taxonomic resolution	Master_species_list.xmlx	Australian Ocean Data Network	doi:10.4225/69/5ab33c62f9c52	http://dx.doi.org/10.4225/69/5ab33c62f9c52
T12_2BD5	Larval fish identification	T12_2BD5	Larval_fish_dataset.xmlx	Australian Ocean Data Network	doi:10.4225/69/5ab33c62f9c52	http://dx.doi.org/10.4225/69/5ab33c62f9c52	Taxonomic resolution	Master_species_list.xmlx	Australian Ocean Data Network	doi:10.4225/69/5ab33c62f9c52	http://dx.doi.org/10.4225/69/5ab33c62f9c52
T12_2BD6	Larval fish identification	T12_2BD6	Larval_fish_dataset.xmlx	Australian Ocean Data Network	doi:10.4225/69/5ab33c62f9c52	http://dx.doi.org/10.4225/69/5ab33c62f9c52	Taxonomic resolution	Master_species_list.xmlx	Australian Ocean Data Network	doi:10.4225/69/5ab33c62f9c52	http://dx.doi.org/10.4225/69/5ab33c62f9c52
T12_2BS1	Larval fish identification	T12_2BS1	Larval_fish_dataset.xmlx	Australian Ocean Data Network	doi:10.4225/69/5ab33c62f9c52	http://dx.doi.org/10.4225/69/5ab33c62f9c52	Taxonomic resolution	Master_species_list.xmlx	Australian Ocean Data Network	doi:10.4225/69/5ab33c62f9c52	http://dx.doi.org/10.4225/69/5ab33c62f9c52
T12_2BS2	Larval fish identification	T12_2BS2	Larval_fish_dataset.xmlx	Australian Ocean Data Network	doi:10.4225/69/5ab33c62f9c52	http://dx.doi.org/10.4225/69/5ab33c62f9c52	Taxonomic resolution	Master_species_list.xmlx	Australian Ocean Data Network	doi:10.4225/69/5ab33c62f9c52	http://dx.doi.org/10.4225/69/5ab33c62f9c52
T12_2BS3	Larval fish identification	T12_2BS3	Larval_fish_dataset.xmlx	Australian Ocean Data Network	doi:10.4225/69/5ab33c62f9c52	http://dx.doi.org/10.4225/69/5ab33c62f9c52	Taxonomic resolution	Master_species_list.xmlx	Australian Ocean Data Network	doi:10.4225/69/5ab33c62f9c52	http://dx.doi.org/10.4225/69/5ab33c62f9c52
T12_2BS4	Larval fish identification	T12_2BS4	Larval_fish_dataset.xmlx	Australian Ocean Data Network	doi:10.4225/69/5ab33c62f9c52	http://dx.doi.org/10.4225/69/5ab33c62f9c52	Taxonomic resolution	Master_species_list.xmlx	Australian Ocean Data Network	doi:10.4225/69/5ab33c62f9c52	http://dx.doi.org/10.4225/69/5ab33c62f9c52
T12_2BS5	Larval fish identification	T12_2BS5	Larval_fish_dataset.xmlx	Australian Ocean Data Network	doi:10.4225/69/5ab33c62f9c52	http://dx.doi.org/10.4225/69/5ab33c62f9c52	Taxonomic resolution	Master_species_list.xmlx	Australian Ocean Data Network	doi:10.4225/69/5ab33c62f9c52	http://dx.doi.org/10.4225/69/5ab33c62f9c52
T12_2BS6	Larval fish identification	T12_2BS6	Larval_fish_dataset.xmlx	Australian Ocean Data Network	doi:10.4225/69/5ab33c62f9c52	http://dx.doi.org/10.4225/69/5ab33c62f9c52	Taxonomic resolution	Master_species_list.xmlx	Australian Ocean Data Network	doi:10.4225/69/5ab33c62f9c52	http://dx.doi.org/10.4225/69/5ab33c62f9c52
T12_3BD1	Larval fish identification	T12_3BD1	Larval_fish_dataset.xmlx	Australian Ocean Data Network	doi:10.4225/69/5ab33c62f9c52	http://dx.doi.org/10.4225/69/5ab33c62f9c52	Taxonomic resolution	Master_species_list.xmlx	Australian Ocean Data Network	doi:10.4225/69/5ab33c62f9c52	http://dx.doi.org/10.4225/69/5ab33c62f9c52
T12_3BD2	Larval fish identification	T12_3BD2	Larval_fish_dataset.xmlx	Australian Ocean Data Network	doi:10.4225/69/5ab33c62f9c52	http://dx.doi.org/10.4225/69/5ab33c62f9c52	Taxonomic resolution	Master_species_list.xmlx	Australian Ocean Data Network	doi:10.4225/69/5ab33c62f9c52	http://dx.doi.org/10.4225/69/5ab33c62f9c52
T12_3BD3	Larval fish identification	T12_3BD3	Larval_fish_dataset.xmlx	Australian Ocean Data Network	doi:10.4225/69/5ab33c62f9c52	http://dx.doi.org/10.4225/69/5ab33c62f9c52	Taxonomic resolution	Master_species_list.xmlx	Australian Ocean Data Network	doi:10.4225/69/5ab33c62f9c52	http://dx.doi.org/10.4225/69/5ab33c62f9c52
T12_3BD4	Larval fish identification	T12_3BD4	Larval_fish_dataset.xmlx	Australian Ocean Data Network	doi:10.4225/69/5ab33c62f9c52	http://dx.doi.org/10.4225/69/5ab33c62f9c52	Taxonomic resolution	Master_species_list.xmlx	Australian Ocean Data Network	doi:10.4225/69/5ab33c62f9c52	http://dx.doi.org/10.4225/69/5ab33c62f9c52
T12_3BD5	Larval fish identification	T12_3BD5	Larval_fish_dataset.xmlx	Australian Ocean Data Network	doi:10.4225/69/5ab33c62f9c52	http://dx.doi.org/10.4225/69/5ab33c62f9c52	Taxonomic resolution	Master_species_list.xmlx	Australian Ocean Data Network	doi:10.4225/69/5ab33c62f9c52	http://dx.doi.org/10.4225/69/5ab33c62f9c52
[truncated: 1,936 more rows]
